# Supplementary material for: Elucidation of the ‘Honeycrisp’ pedigree through haplotype analysis with a multi-family integrated SNP linkage map and a large apple (Malus×domestica) pedigree-connected SNP data set
Source: Hortic Res. 2017 Feb 22;4:17003–. doi: 10.1038/hortres.2017.3 (PMC5321071; doi:10.1038/hortres.2017.3)
Supplement: Supplementary Table 1 [file hortres20173-s1.xlsx]

## Sheet: Supplementary table 1
Elucidation of the ‘Honeycrisp’ pedigree through haplotype analysis with a multi-family integrated SNP linkage map and a large apple (Malus × domestica) pedigree-connected SNP dataset (Supplementary table 1)
Integrated apple linkage map created and utilized in this study, together with the SNP Haploblock composition, primer sequences, targeted polymorphism, and their physical coordinates on the ‘Golden Delicious’ genome sequence v1 and v3.
COLUMN HEADER	COLUMN CONTENT DESCRIPTION
SNP_Name	The long name of each SNP marker
8K_marker_index	contains the marker index numbers from the apple Illumina 8K SNP array.
SNP_SS_Number	The SS SNP name used in the Genome Database for Rosaceae (www.rosaceae.org). There were some duplicate SS names designated and those are highlighted in pink.
HaploBlock	This indicates which haploblock the SNPs were assigned to for use in Haploblock Aggregator.
lg_integrated	The linkage groups that each SNP belongs to based on consensus groupings between all families used in the map.
cM	Centimorgan position for each SNP.
sort_order	This is the SNP map order.
lg_apple_assembly_1.0	This is the original linkage group designation based on V1.0 of the Golden Delicious genome assembly32
phys_V1.0_assembly	This is the original physical position based on V1.0 of the Golden Delicious genome assembly.
snp_sequence_vs_3.0_assembly	This is the physical position based on the flanking sequence being blasted vs. the V3.0 assembly. NA signifies where a position could not be determined due to multiple conflicting hits, or that there were no hits within the consensus linkage group the SNP was found to belong to in this linkage map.
Flanking_Sequence	The flanking DNA sequence for each SNP. These sequences were taken off the the 8K array description from GDR.
SNP_Name	8K_marker_index	SNP_SS_Number	HaploBlock	lg_integrated	cM	Marker_sort_order	lg_apple_assembly_1.0	physical_position_V1.0_assembly	SNP_sequence_vs_3.0_assembly	Flanking_Sequence
RosBREEDSNP_SNP_AC_121548_Lg1_00288_MAF30_MDP0000151845_exon1	1897	ss475876648	1	1	0	1	1	121548	1425880	TGCTTCCATGCATGGTCTGCCAAAGAAGTCCCACTCGTGATGCCGAATCCAGATAGCTTAG[A/C]GACATTCGTGGAATCAGCCGTCCTATCAACATTCTCTGACTTGTGCTTGCTACTTTCGCCA
RosBREEDSNP_SNP_GA_124604_Lg1_00288_MAF50_MDP0000929646_exon2	5444	ss475876649	1	1	0	2	1	124604	NA	GCCACTTCAACCACCTCTTCGTCAATGGGTGCCGAAGTCTTCACATTCTTTGAGGAAGGAG[A/G]GGAGAGCGACTTCTCATCAAGGGGAGAAATTTGTTGTGGTTTGGTAGAAGGCTTTATATTC
RosBREEDSNP_SNP_CT_154698_Lg1_00288_MAF50_285078_exon1	4177	ss475876651	1	1	0	3	1	154698	1463569	AAGGAGAGGAATAAAATTTGGATTCTAAACTTTATATCCCTCGAAATTTTTAAATTACAAG[T/C]GATATTTGTTCCAAGCTGCGAGTTCAACCAGTATGCAGTGGCTGAAGCAGATCTCAACTAA
RosBREEDSNP_SNP_AC_180528_Lg1_00288_MAF40_302606_exon1	1964	ss475876652	1	1	0	4	1	180528	12644	TGAAAGGGATTACTGTGAGCGGTTAAGCTAATTTGGCATGCTCACTTGAATTGAGTATGCA[A/C]AATTTCCACTTGAATTAAGATTTCAGTTTGCTTGGTCGATAAAGTTAAAAGTGAAGTAAAA
GDsnp00370	201	ss475882257	1	1	0	5	1	2754115	5654498	TTTAAAAGGAAAAAAAAAATCAGTGTTTTACCAGAAACTACTTATCATATGAGAGTTCACAATTAACTACATAAAAAGCTATAACCCAAAAACTTGGACC[A/G]TGCAAGCACAGTAAAGGTATAAATAAAAGTTAATCGAGATAACAACTTGCTCTGTATTTAACATAAAAATAAAAATAAACTGTCACATACTTCTGGTTTA
RosBREEDSNP_SNP_CT_2754910_Lg1_00370_MAF10_MDP0000147384_exon7	4581	ss475876653	1	1	0	6	1	2754910	5655116	TGCTTCTTTCCTACCAAACTATTTAAAAGAACTGCCAGTATGCCGCATACCTTCAACACTT[T/C]AGCTGTCTTCCCTACCCCAAACAACTTCTGCCACTCCCTTAACCATGCCTGACATCCTGCT
RosBREEDSNP_SNP_TC_3094248_Lg1_02894_MAF50_285661_exon1	7850	ss475883413	1	1	0	7	1	3094248	NA	GACCTCTAGACAACGAAAACAAAATATTGTAACAAAAGAATTACAGAGACACTACAAGCCC[T/C]AACTAAAATGATACAAAAGGCTAATATAACATAAAGTACAGTTACCATGAATTTCGATAGC
GDsnp02894	737	ss475882258	1	1	0	8	1	3094441	NA	AGACGAGGTTGGGACTATTAATGAGCTGGAGAACATGGTGAGGTCGATGCAGTGGGAGGTTCGCATGACCTATTCAAAGGACAAGGAGGGATTGCTCTGT[A/G]TGAAGAAGTCCATCTGGCGGCCCAAAGAGTCGGAGACACTCCAGTATGCTATCGCTTAAGCGTGGTGGCCGGAAGTGGCTGCTGGCATTGCTGAGAATAT
RosBREEDSNP_SNP_GA_3099492_Lg1_02894_MAF40_411283_exon1	6127	ss475876654	1	1	0	9	1	3099492	NA	AAAATGTATACATTGATTCAGTTATATACCTTTTCCCTGCTTGTTGGCCACTCAATTGAGC[A/G]TCTATATCCTTCTGGGAGAGGAAGAAGGCAGGTGGGAGCCTCTTCTGGACAGTGCCTCTCC
RosBREEDSNP_SNP_AG_18706948_Lg11_00212_MAF10_MDP0000204530_exon1	2565	ss475880189	1	1	0	10	11	18706948	NA	AACATCCTCCTAATCACACCTCTCTCCTTATTCAAGTCTATGATCACATTCATAACCTCTC[A/G]TTTGCAGATAAGGATGCTATACTGCAACAAGTGCGTCGAATGCTAAGGATATCGAAGAAAG
RosBREEDSNP_SNP_CT_14220624_Lg9_00958_MAF50_MDP0000834237_exon2	4112	ss475883295	1	1	0	11	9	14220624	NA	TTGGTGGGGGAGAAGAAAGGTGAGCATGTGCAGTGCGATACGGCTGTCACGTGCAAGGGGA[T/C]CGAAGGTGGGGAGCTGCACGTGAAGGAGGTAAGCATGCATGTGGCGGCCAGGGAGGATAAT
RosBREEDSNP_SNP_CT_16660949_Lg13_00890_MAF30_MDP0000285581_exon1	4209	ss475880852	1	1	0	12	13	16660949	NA	TCTTTTATTGGACCTGTCATTGAGGATGCCAAAGTTTTCATGTCGAGGATCACTGGAGTTA[T/C]TACTGCCCAAGTTTGTCGTCAGGCTAATGATTTGGCCCGCCGCCTCGCAAATTTTCTCTGC
RosBREEDSNP_SNP_TC_18732067_Lg4_00148_MAF10_220085_exon1	7461	ss475877982	1	1	0	13	4	18732067	NA	CACTGCCCAAAAACACCAAAAACTTGCTCTTTACAAACCTATATCCAGTCCAGTCACAAAT[T/C]TAAGAGATGAATATATGTTTAATTACATAAACTCAGTATCTAACAGGCCTGCAGTTGAGAT
RosBREEDSNP_SNP_CT_5940163_Lg1_00152_MAF50_1642197_exon1	5108	ss475876668	1	1	0	14	1	5940163	1235257	CTGTAACAGGAAGTGATGGGAACCTTTTAAGAGGGTCTGTCAATGGGCTGCCAACATAGTC[T/C]GGAATAAGTTGTGAAGACATAGGAGTTGATGGTTCAGAGCTTACATCTGAAAGTGATAAAC
RosBREEDSNP_SNP_AG_4746500_Lg1_MDP0000213515_MAF40_MDP0000213515_exon1	3225	ss475875745	2	1	0.933	15	1	4746500	6295145	TTGGCCGGATGTGTAGGGAGTGGCAGATGAGAGATTTGGATGGAATAACATGATATAAGAG[A/G]GTGGGGATGTGATCTAAAAGAAGGAATGAATGAATGAGAAGTGAGTCTGTGGTTGTGAACA
RosBREEDSNP_SNP_AG_5237634_Lg1_01826_MAF20_1669688_exon1	3252	ss475876658	3	1	1.974	16	1	5237634	NA	GAATGCTCGCACCTCGGCCTGCAAACAAATACAATAAACCAACCATGGCGAAGATTAAATG[A/G]TGTAGAATACACAAGGCATACAATGTTGCATATAATAACTTTTACGTCTAGTAGAAAACCG
GDsnp01826	545	ss475882259	3	1	1.974	17	1	5262520	NA	ACAAGAACAGAACAAAGAGAACCTTTTTCTCGTAAAGAAAAAGGGAAAAAAATAACACGGAATTTCATTGCACAACTGTGATTACTACCTGATAAATGTA[A/G]CTTTCTGTGAATGAAAGCATAGGTAGATATTGGAATATTGACTGTGGTTTGTTTATATCCATTCCATGGAACATAAAATAAGATCTGCACTGAAAAAAAA
RosBREEDSNP_SNP_CT_5273262_Lg1_01826_MAF30_99144_exon1	5058	ss475883062	3	1	1.974	18	1	5273262	NA	AGTTTAGATGGTTGTAACTTCCTGATTTAGTAGATTAGACAGGTTGCTCAACAATTAACCT[T/C]GAGGTTGGCTACTAAATAACCTATATAAAAACTATCAGTACACTTTTTCATGCATGAACTT
GDsnp00152	113	ss475882260	4	1	2.572	19	1	5890464	4222544	TTCAGTTTTAGCTGTAGTTTCCAAGTTTCGAACAAAAGTGGACCTTTTGGAAGCCCATCTCTCTACCGTTTTCAAACGAAGGTGGAAGCTTGACAAACTC[T/C]GTAACATCAGTCCCCGGAACAGTTTCCTGCGCATGTCGATNGAGTAAGAAGCGGTCTTGAATCACTAAGAGCATCTCCAATGGGAGTCCTTGAATAAGGA
RosBREEDSNP_SNP_TC_3466990_Lg12_01391_MAF10_1661773_exon1	7972	ss475880383	4	1	2.572	20	12	3466990	NA	CACTCACTCCTCAAATGCTTCCCCTCATTGTTAACACAAGTCTTGCAAAAGGAGCACTTGC[T/C]ATGGCCAAAGACAGATGCATTATCAAAAGTTTAACTGCAATACGAGACATGGGATCTATGT
GDsnp02428	675	ss475882261	5	1	2.573	21	1	8773023	7033330	TGTTAGGATATTCTGTAAGAGTTGACGGAATATTCCGTCGTCTTCTCCTTTGGTCCTCACCGGTCGCCGCCGTCCGCCGCTGTCTGAACTAGTCGAAAAT[A/C]TGGAAATCATCACTAGTTTCTGGGTAAAATTTCAAAGATTCATAACTTACTCATTTCTCAACCATTTTTCACAAAATTTAAATGAAAATGAAGCTTATGA
RosBREEDSNP_SNP_AG_8776668_Lg1_02428_MAF20_157084_exon1	3459	ss475883063	5	1	2.573	22	1	8776668	7029185	TAGCCGCTTGATATTAAAGCATTTTTCCAATGTAAATTCACCTACCAAATCTTAGTTCTGC[A/G]GAAAATAATTTCTGTCTTCTATTCCTTTCCATACAATCTACACAGATTTGTCTTGTTTATA
RosBREEDSNP_SNP_TC_8781083_Lg1_02428_MAF10_1668209_exon1	8338	ss475876669	5	1	2.573	23	1	8781083	7024770	ATCACTCCAAACTGAAGTCTGTACACAAAAAGCCAACTCACAAACACATGCACCGCAAGGC[T/C]AACCAGAGAAACCCATGCAATCACTGCTGTTTTGAGCTGGCTCTGTAGGAACCTCTGCAAT
RosBREEDSNP_SNP_AC_8789324_Lg1_02428_MAF30_21164_exon1	2260	ss475876670	5	1	2.573	24	1	8789324	7039433	ATATGGCATGAAAACACGGAGTTAAACAAAAATACAAAAAACATTAACGAAAATAAGTAAC[A/C]AAATAAAAAGAAATTACTAGATCTCGACCGTCCATCAAAACCCAGATCTAAGAGCCGATGT
RosBREEDSNP_SNP_CT_20598176_Lg11_01187_MAF10_561225_exon1	4332	ss475880203	6	1	2.783	25	11	20598176	NA	TAACGTTCAAAACAATTAAGACGACTCTGAAGCTGCCATATGCTATACACTAGACATTTAG[T/C]GGAGGGAATGTCTTCATCGTTTTGTATTATTTCTTCCGCAGCATGCGCGACCAAACCAGAT
RosBREEDSNP_SNP_TC_20579317_Lg11_01187_MAF10_1674826_exon2	7545	ss475880202	6	1	2.783	26	11	20579317	NA	AGGCTCATTCCCATTACAATTTTGGACCATTGTGTGTTTGGCTATCTATGAACTACTTGGA[T/C]CGCTTCCTTTCGCTTTATGAATTGCCTGTAAGTTGTGGAATTAGAGCCCAAAGTTTGTTTC
RosBREEDSNP_SNP_CT_20508076_Lg11_01187_MAF20_MDP0000626287_exon5	4331	ss475880198	7	1	3.325	27	11	20508076	NA	TTGTGGATGTGGTCTGACCACTGCTTGCCCTTTACCATGATGTCGTCAACATAGACCTACA[T/C]GGTTACCCCAATTTGCTTATTAAACATCATGTTTACTAACCTTTGGTAAGTGGCTTTCCCA
RosBREEDSNP_SNP_TC_9351463_Lg1_00703_MAF20_MDP0000661406_exon4	8364	ss475876675	7	1	3.325	28	1	9351463	7599854	TTTATAGTTACATTCAAACTCTTGAAAGAAAAAAATTTAAATATTCAAACGAGGAACATAC[T/C]GATCTTGTATTAGTAACTGGCCCGCAACTGATCCACGTTTATCCGATGATGGAAAATCTTC
RosBREEDSNP_SNP_TC_9490105_Lg1_02580_MAF40_282950_exon1	8370	ss475876678	8	1	5.08	29	1	9490105	7730300	TAAAATAAAAAAGCACATAGAAAAGAAAGTAGTATGACTAATCAGTATGGCCAACATGATA[T/C]GCCGCTTATATCCAACGAACAAATGAGTTTAATACATAGTTTATACAAGTATGGATGGAAT
GDsnp02580	696	ss475882263	8	1	5.08	30	1	9497827	7751546	ATATGACAACTACTCCAGAATAACAAGGTTGCGAACAAAATGACTTGTGCAGATTCCACCATACATGGTACGATATTATTCGAATACTCACCTTCAACTA[T/C]ACGTTTGCGAGCATCACTCAATGTCTGCCAATCAGGAGATTCTCGAATAGCTTTAAATGCATTGTAAATTGGTTTACTCTGCCTCAACCTAAGCTCAAAC
RosBREEDSNP_SNP_CA_9907051_Lg1_RosCOS404_MAF20_MDP0000384319_exon1	3946	ss475876682	8	1	5.08	31	1	9907051	8740023	GAAATCTTGGAGATCTTCGGACAGTTGTGCTCTGTTGTGCTGTCTTGACTACGGAGGCTCT[A/C]ACGGGCATTTTCGCAAACACTTGGTGGGGCTTTCTTTTCATAAAAGAGACTTTCTTTTTTA
RosBREEDSNP_SNP_CT_115045_Lg2_328024_MAF50_328024_exon1	3990	ss475875797	9	1	7.255	32	2	115045	NA	GGCTGATATTCCTTACACCAATAGCAACAACAACATGCCATCGAGTGCAATCGCTCAGCCA[T/C]ACCTTGTAACTCAGTCTCTCACTAAATCTATGTTCAACTCTCCGGGACTCTCACTTGCCCT
RosBREEDSNP_SNP_CT_115936_Lg2_328024__328024_exon4	3996	ss475875798	9	1	7.255	33	2	115936	NA	ATAAGCTCCGAGCGGAGAACATGTCGATTCGTGACGCTATGAGGAACCCAATTTGCTCAAA[T/C]TGTGGTGGTCCGGCAATTATTGGAGATATATCACTAGACGAGCAGCATCTCAGGATCGAAA
RosBREEDSNP_SNP_AG_11457267_Lg1_01815_MAF20_MDP0000120020_exon9	2309	ss475876696	10	1	8.924	34	1	11457267	9554409	GGCATTCCAATGGAACTGAAGAGGAAACACAACATTAAGCCCTCCGAAGTTAACATGCCAA[A/G]GGCTGCTGACTTAGAGGCAGAAATTGAGAATTTAAAAAAGAAGATCCTGGAAGCAAAGGGA
RosBREEDSNP_SNP_AG_11463412_Lg1_01815_MAF10_1651751_exon2	2310	ss475876697	10	1	8.924	35	1	11463412	NA	CAGAACTTGGCTATTCTTGTTTCTATATCCATGCAAAGATGCTGCAAGACCATCGTAACAG[A/G]GTATTTCATGACTTCCGTAATGGTGCATGCAGAAATCTTGTTTGTACCGGTATGTCTTTTT
RosBREEDSNP_SNP_GA_11485470_Lg1_01815_MAF20_864893_exon1	5379	ss475876698	10	1	8.924	36	1	11485470	9594271	ACTGGAAGCTGCACGGCTTAATAGTACCATGTTTGAAGAAAAGGCTCAGAGAATATCAGAA[A/G]CTGCGATATCCCTGCAGGATGAAGCAGCAAATGCTTGGAATAATGTCAATTTAACCCTTGA
RosBREEDSNP_SNP_AC_11489706_Lg1_01815_MAF40_873112_exon1	1886	ss475876699	10	1	8.924	37	1	11489706	9586285	ACTCCGCCTCCAGATTCCACAGATGAGAACCAGTTCACTGAAGGAACACTGGCGATCTAGA[A/C]GATGGCAAACACGGTAAACGATAAAAGGAAAATGTAGAAACAGCTCAAGAACTGTATTGCA
RosBREEDSNP_SNP_GA_11499061_Lg1_01815_MAF30_516837_exon4	5381	ss475876700	10	1	8.924	38	1	11499061	9602421	AATATGTTGTTTATCAATGAAGGAAAAACCTCACATTAGTGAAAATTACTAACACCCAAAT[A/G]TAGTTTTCACAATGAACCAGGATGGAGTAACCAACAGCTAATTCTAGATAAGAACTTCAAA
RosBREEDSNP_SNP_AG_11503910_Lg1_01815_MAF40_1621735_exon8	2311	ss475883415	10	1	8.924	39	1	11503910	9606506	AGGGGGGCAAGGTAAACCATCGTTATTACATATAGCAGAAGCAATATGAAAAGGAAGTGAA[A/G]AATGCCTTTCACTAGATCAATTTATATATAATAGGAATCCGTGGTACTGTGGTAGCACAAA
GDsnp01815	543	ss475882264	10	1	8.924	40	1	11506001	9608375	CCAGCCAAAGCCACTTCAGACTCGGGTTTAGTGTTCAAGAATTTCAAACTGTAATAGAGGACAATGGGTGAAACCTAAATACGGACCAGAAGAAATCTAC[A/G]GCAGACAAGTACCTCACGATAAGATGAATTAACTACTTTCGTTAGCCACAAATAATTTCTTCGCAGAACAGAAGAGAATTTCTCTCAAAAGATCCAAAGA
RosBREEDSNP_SNP_AG_11508677_Lg1_01815_MAF50_1661682_exon1	2313	ss475876701	10	1	8.924	41	1	11508677	9611936	CAACACAAAGTCCCTCGAATTCATATTCAACATTGCAAACCCTTGTCCTTAATAAGGTGTC[A/G]CTTCTTTCCGGATGAAGTATTGGCCAGTAGGTCCGCCATTGGGGAGCATCGCCAACCTGAC
RosBREEDSNP_SNP_TC_11532952_Lg1_01815_MAF50_1682832_exon5	7204	ss475876703	10	1	8.924	42	1	11532952	9638823	CTCAAAACAGCTTCTATTCTCTCTTCGGTAATGATCTCAGCATCACTAAGTACCTCTTTGG[T/C]CCTTCCATTTGGAAAATTCTGAAGCAACAAGAAAGACGGGAGAGTTTTAATTTGATTCGAA
RosBREEDSNP_SNP_GA_12184821_Lg1_00420_MAF20_MDP0000177274_exon3	5426	ss475876707	11	1	9.397	43	1	12184821	10090351	TGTTAAAAACAACAAAGAAACACCAAGTTTTTGCTAAGCATACACAGATATCTCAAGCATC[A/G]GAGACCTCTGTAAGATCATCAGGGAGATGAAATATTTCACGTATCTCCTCAGGTGTTTTCC
RosBREEDSNP_SNP_CT_12194485_Lg1_00420_MAF40_1648508_exon1	4032	ss475876708	11	1	9.397	44	1	12194485	NA	CCGGCGAGCTCAAGTCCTGGTCTTTCTGGAGGGCTGGGATTGCTGAGTTCATGGCCACCTT[T/C]CTCTTCCTCTACATCACTGTCCTCACTGTCATGGGGGTTTCCAGGGCACCCAACAAGTGTG
GDsnp02334	666	ss475882266	12	1	11.008	45	1	12355343	10259680	TAGTAATTGTCTAAATCCCGTAAATGATTTGCCTGAATAATTGACATTGACAAACTACTTTAGAAAAATATTATACTTCAATTCAAATAAGAGTTTTAAC[A/C]AATACTGTCACACCACGAAACATATTCCGTTAAATTTGTATTTTTATAATATTTAAATTTTTTTTACTAAATTAATCTTGACCGTTGAATTAAAAAAAAA
RosBREEDSNP_SNP_AG_13020370_Lg1_01494_MAF30_752132_exon1	2375	ss475876718	12	1	11.008	46	1	13020370	NA	CTACACACAATAGTAATGTTTTGCAACATTTCAATGAGGCAAAGAGCATCTTATATATACA[A/G]ATGCAGCTCCTACTTTCTTGGGGTTTTGGCCTCCAATTCGCATTGGGAAGATTTTGAGTCC
RosBREEDSNP_SNP_GA_13037789_Lg1_01494_MAF30_840712_exon1	5471	ss475876719	12	1	11.008	47	1	13037789	10889109	AAATATAATAAGCTTTGAAGATCTGATGGAGCTGTAGGTAATAGCAAGTACTTGTTCAGCG[A/G]CCAGCACAAGCTTGTATGAGGTTCGACTTTGCCTTCGTGGAAAATGTATGTATTTGGCTAT
RosBREEDSNP_SNP_AG_13052151_Lg1_01494_MAF20_MDP0000722943_exon10	2381	ss475876721	12	1	11.008	48	1	13052151	10921207	TAAAATGGAACTTATCAACTCCTCAATATTTACGGCGAATATCTAGCCGTTGCTGACTCTT[A/G]ACTGTGGATTTCAGGGCGGAGCGTTGAACGACCAAGTTCACCAATAGTTATTGTGCAGAGT
GDsnp01494	429	ss475882267	12	1	11.008	49	1	13057894	10915963	AGGTATACCTTGTTCTTAGTTGTGGCATTGACATGCTTGTCTAAACAATTTTCTGAAGCTCAATGCCTGCAGTAGTGGGTTTAAGTATCCACCACCTTTA[T/C]ATGGAGCAGCATAATTTTATTCTCTTTTTCTTTTTGATAAGATATTTTCTGTATCTCAAAGAATAGTATAATGTGAATATAAAGCATCCTAATATCTTTC
RosBREEDSNP_SNP_CT_13068176_Lg1_01494_MAF50_MDP0000298776_exon4	4067	ss475876722	12	1	11.008	50	1	13068176	10905182	TTTTCACGAGGGAAACTACTGCAAGATTTTGTTGTGCTCGCACCGATTTAAGCAACGTTTT[T/C]GTAGAAGTGTGGGGAAAATCTCTAACAGTGTTGAAGCCATTGTCGGGGGCAAGAGGTGCAA
RosBREEDSNP_SNP_GA_13093630_Lg1_01494_MAF40_470106_exon1	5476	ss475876723	12	1	11.008	51	1	13093630	10959587	TCTTCGATTCTGAAACCATACTTCCACTTGGCGTGGGCGAAGATTCAACTGTTTAGCCAAA[A/G]CAAGTTTTTGCTTAGGATTAAGAGTGTTGTGCTCTTTGAAGCTCTCTTCAAGAAAAGTCGA
RosBREEDSNP_SNP_CT_14001081_Lg1_01889_MAF20_MDP0000824791_exon1	4098	ss475876728	13	1	13.478	52	1	14001081	11145922	TTTAAAGGCCTTAATGGTGTTCCAAGACAACATCCAAATCAATCAGCGGCAGTGCCTTCTG[T/C]TGCTCGATATCTTCAGCTCAGCGTACGAATCAATAGCGGAGGAGATGAGACATAATCTTCG
RosBREEDSNP_SNP_AG_14003645_Lg1_01889_MAF10_43738_exon1	2410	ss475876729	13	1	13.478	53	1	14003645	11505001	TACAAAGAGTTGGGTACAAACTTACAAGTTCGAGTCATATAGAGCTTACCTTTTGTACATA[A/G]CATATAAAAATGTGGCAGACCCTTCCAATCATGATAGCTTGAAGGTTTGCACTCTGTAGAG
RosBREEDSNP_SNP_TG_14148062_Lg1_01058_MAF10_1670627_exon2	8443	ss475876732	13	1	13.478	54	1	14148062	11650948	TTTGCTTTTATGAAATATTGACAGATGATGTGTCCAAAGTGAGCCTTCTGAAGAGCCTTCC[T/G]GATGCTGATGATAGACTAGTGCTGTTTGAAGCTGACATTTACAACCCAATTGAGTTTGAGC
RosBREEDSNP_SNP_GA_14521599_Lg1_RosCOS2921_MAF10_382250_exon1	5542	ss475876741	14	1	15.457	55	1	14521599	12064726	GACAACCCTCTCAATTAGCCAAGAAGCAGAGAAAGAAAGTGTCCAATTACCACTGATTCGG[A/G]AAGGCTTCTCGGTAATATGCATCCTCGCCCAATGTAAGTTGTCTTCCAGTGGCAGCGCTTG
RosBREEDSNP_SNP_AG_14529153_Lg1_RosCOS2921_MAF30_59140_exon1	2431	ss475883698	14	1	15.457	56	1	14529153	12049382	GGCCCCCGCTTCAGACCAGAAGTGCCGGCCCGGAAAGCGTCGCGGAGAGCGTTGTAAGCGG[A/G]TCGGGTTAATCGGGTCACGGAAGTGCCCGAATCGAGAATGACCCCCCCGTTTCCTGCCCGG
RosBREEDSNP_SNP_GT_14657993_Lg1_RosCOS1779_MAF30_MDP0000119296_exon1	6796	ss475876745	14	1	15.457	57	1	14657993	NA	TCCTGCAGAGCTTGAATGACCGAGTCAGTGAGCTCGAGTTGCGGTTCGATCGGCCGACGAA[T/G]GAGACTTCGGAGAAGGTTGGGGTTCCGTAGGTTTCCAGGTCAGATCCTAAGGTGGGATTTG
RosBREEDSNP_SNP_CT_14662213_Lg1_RosCOS1779_MAF30_MDP0000321450_exon1	4144	ss475876746	14	1	15.457	58	1	14662213	12201897	GGGGTTTGCATTCAAAATCATTTGTCCCACCAATCATTTTGTCTTCTCAATATTTTACGTC[T/C]CGCAACAAGGGCACATCCCTTAACCTAAAGGGCTTTAGTTGAGCATGCCATATAACTTTTA
RosBREEDSNP_SNP_GT_14685033_Lg1_RosCOS1779_MAF10_1667983_exon1	6798	ss475876747	14	1	15.457	59	1	14685033	12179077	GGATCCGATTATTCTATGTTCTTGTTTTCCTATCCTTTCCAAGTTACATGCTCATTGAAGT[T/G]TAAGAGCACCAAACCACGTAGACCTATGTAAAGGCGTTGTGAGGGTCCATAAGCATTCTAT
RosBREEDSNP_SNP_GA_14692393_Lg1_RosCOS1779_MAF20_696852_exon1	5553	ss475876749	14	1	15.457	60	1	14692393	12171717	AGATACTGCCATGAGAAGGGCAGAGCAGTCGACGGAAGACACTCGACAATGCCGGCTTTCC[A/G]AACAACGTTGCTCGAAGATCACAGTGAAAAACCAATAAACTTCCTATCTGATTTCTTTTCT
RosBREEDSNP_SNP_TG_14699213_Lg1_RosCOS1779_MAF50_MDP0000321447_exon9	8450	ss475876750	14	1	15.457	61	1	14699213	12164897	CGCATCTGTTTAATGCAGTAGCTGTAGTCAATATTGCCCACCTTCCGATTAATGCACTATT[T/G]TGCTCCCCAACAGCATTTTTCATGCAATTATTGGTTGCTAGCATTAGACAATACAGACCAA
RosBREEDSNP_SNP_CT_14708397_Lg1_RosCOS1779_MAF40_343966_exon1	4149	ss475876751	15	1	15.66	62	1	14708397	NA	TTTGGGAGTTGGGTTCGAGGAGATTTTCAAGCGATTTTCCTTTTCTGTTCCTTGCCCTTCC[T/C]GCTTCTTTCAAAAGATCAGCTAGCCTTTTCTTCTCGTCGTCAAAATCTGGATTTGCCGTCC
RosBREEDSNP_SNP_GA_14825678_Lg1_01500_MAF10_MDP0000245017_exon3	5556	ss475876754	15	1	15.66	63	1	14825678	12335932	GCCTCATAGAGATGTTCAGAATTTTGATCGCCCAAGCCCATCAACCATGATGCCAAATTTA[A/G]CATCTCAAAGTAAGAAAGAAAAGGGAATATTTTTGCATTCCATAAACATTTTCCATGAGTA
RosBREEDSNP_SNP_GA_14836061_Lg1_01500_MAF40_1621531_exon3	5559	ss475883704	15	1	15.66	64	1	14836061	12372148	GTTCGTTTTAATGATTGTATCAATGTGAAAAGATTTTATTCAGAGTCTGACAATATAATAT[A/G]TTAGCTTTCGATTCAAGTTAGGTATTACGTACAAACAAACCATTTGAGAGTTGGAGAATTT
GDsnp00070	87	ss475882268	16	1	16.862	65	1	13514638	NA	ATCTCTAGTTAAGAGAAATACTANTAAACCGTAATATTAAATGNCCACTTGGTACAACTTATGTAACATAATTTTGTGCCATGTTTATCATAGTCAAACA[A/G]TCCAAGTCCCCTATTAATCAAAACGGCAATTAAACCACTTTGCGTGAAGGACTAGAAACCCAAAGTACCATAAATTACAACACCCCACTTTCTTATCTGA
RosBREEDSNP_SNP_AG_32713288_Lg3_01329_MAF30_220555_exon2	3008	ss475877771	16	1	16.862	66	3	32713288	NA	TTCTTCAACAAAGAGTCGTAGTAGTCATTGAAGCAATCCAGACCAAGGATCCCGTCTTCAC[A/G]GTGTTTGAGCATCGCCGACCCGTGAGTCCTGACAAAGCCCGCCGCGTCGATGACGAGGACC
RosBREEDSNP_SNP_CT_11829738_Lg8_MDP0000234975__MDP0000234975_exon1	4007	ss475876132	16	1	16.862	67	8	11829738	11625432	TGAATGTCTTGTGAGCAAATGCACAACCCTTCTAGTGCACATCCTTCTTTCACTACACTCA[T/C]CCCACGCTTAAATCCAAAAACTTGATCTGTCCATTCACTAGAGAAGAGCCCCATCGGATCA
RosBREEDSNP_SNP_CA_11829752_Lg8_MDP0000234975_MAF10_MDP0000234975_exon1	3537	ss475876133	16	1	16.862	68	8	11829752	11625418	GCAAATGCACAACCCTTCTAGTGCACATCCTTCTTTCACTACACTCACCCCACGCTTAAAT[A/C]CAAAAACTTGATCTGTCCATTCACTAGAGAAGAGCCCCATCGGATCATAAACATCTTTGAC
RosBREEDSNP_SNP_CT_16623809_Lg1_02538_MAF50_MDP0000163421_exon1	4206	ss475876766	17	1	17.63	69	1	16623809	NA	GAATGTTGATTATATGCTTATGTTGAATTCTTCTTGCATCAGACATTATGACAACCCCATA[T/C]GGTACTACTCAGCAGTTTGGGATGATGTTCCTGATGAGGACACTTCTACTTCTGGTCAGGA
RosBREEDSNP_SNP_GA_16501559_Lg1_00107_MAF30_1618955_exon2	5614	ss475876761	17	1	17.63	70	1	16501559	13962647	AAAATTCGACTGAGATTAATAGGTTTTAAGTAAACAACATTAACAACAATACAACATGAAA[A/G]GTTTACAGGAAAAGCAGAAATGCTGCACAGGAACGCAGCAGCTGATGCAGGGAAATTAATT
GDsnp02538	690	ss475882274	18	1	18.528	71	1	16654917	14119289	GACTATAATATACATGTAATAAAAAAGGTATGTGAGTTTCACATTGCAATTTCGTAAACCGATACCTGAAACAACTTTAAACTAGATTTATTAGGGACTA[T/C]AGTTGATCTCATACTCATTCATTTTCTCTCATGTTTTGTGTTCCCCCATTCACAACTTCTCGCATTCTAAGTTGGTAACATGTCGTTATTGGAATTAGAT
RosBREEDSNP_SNP_TC_17230682_Lg1_RosCOS3372_MAF20_514382_exon1	7419	ss475876771	19	1	20.656	72	1	17230682	14382786	TAGTCGAGGTTGGAGACGTAGAGGGTCGATTTCGATGGTGCTAGGCTTCCTGAGCCGGACG[T/C]ACTTACCGGTTTTTGGTTTTTGGGTTTTTGGGTTTGTGGGGCGGAGGAGGCGTAGCGGTAG
RosBREEDSNP_SNP_AG_17233926_Lg1_RosCOS3372_MAF30_1683554_exon2	2523	ss475876772	19	1	20.656	73	1	17233926	14379542	TTTTTGACAAAAACAGTGATGAACTGCCTTTGGCTATGAAAAGATGCATGAATTCTCCACC[A/G]CGGATGGCTTTATGGAGATAACTGAAGGCTTGGGAGAGATGATAAGCAACGTTGCAAACGA
RosBREEDSNP_SNP_AG_17236158_Lg1_RosCOS3372_MAF30_45786_exon1	2524	ss475876773	19	1	20.656	74	1	17236158	14377310	AAAAAGAGAGAGAAACTAAAAGATTAAGGGAAGAAAAAAGAAATCGAGGACTTTAAAGCAC[A/G]CCCGCAAAACAAATGGGAAGACAATTCTGTCCCACTAAATCGTTTGATATGCAAAAAGTGA
RosBREEDSNP_SNP_GA_17238705_Lg1_RosCOS3372_MAF10_180981_exon1	5633	ss475876774	19	1	20.656	75	1	17238705	14374763	AAAGCGGGCACTTGTCTCTCACTTTATGAAGCATGTCACCCAATTGGCGTGCAACAATGCC[A/G]AGTGGGTTCCCTAATGTGCCAGTTAAAACACTTCCACCTAAATCCGCAGCTGCACTTACCC
RosBREEDSNP_SNP_CT_17242135_Lg1_RosCOS3372_MAF20_616940_exon1	4225	ss475883756	19	1	20.656	76	1	17242135	NA	TTCTTGCAAACCACCGATCCAGTTGGCCATTACACACCACCGGCGCATTCCGATCCGCTGC[T/C]ACGAGCTCCGACCTTCAATGCGCCTCCGCCTCCGACGACCCGATCCATATCTAGCTCCCAA
RosBREEDSNP_SNP_CT_17245435_Lg1_RosCOS3372_MAF10_1674115_exon1	4226	ss475883421	20	1	20.662	77	1	17245435	14368033	TATGTTGTATGGTTTGATACGTCTGTATTGTCTGGTATCCATACTGTCGTTGAACTACCAG[T/C]GATAAAATTGTTCCAACTGAATCAACTTCATGCCATGAATGTTTCAATTCTGAAGATTTAT
RosBREEDSNP_SNP_TC_17274400_Lg1_RosCOS3372_MAF40_MDP0000637622_exon1	7420	ss475876777	20	1	20.662	78	1	17274400	14937863	TCTTCTCCCCCAAAACCAGTCTCCCCCCAAGCTCATTCCAACCACCAAAACCAGTCTCCCC[T/C]AGCCTTCATTCTTCCTTCTGCAACCTGCACCATCTCCCTCAACCTTCCTTTACCACCAAAA
RosBREEDSNP_SNP_GT_17869158_Lg1_00440_MAF30_MDP0000190950_exon2	6835	ss475876779	21	1	21.993	79	1	17869158	15583886	TGTAAATTTGAAGTGTTAACAGCTGCATTTTATTGAGGAAAGCAATAAGACATAAAAGGAA[T/G]TATTTTTATGCTTTGGAGGGTCATAGACTAATCGGTTGTTTGACACAATGATTACAGTTAT
RosBREEDSNP_SNP_TC_17871172_Lg1_00440_MAF30_1636772_exon2	7436	ss475876780	22	1	22.339	80	1	17871172	15581872	GATAGTTCATCAGATGGACATTCAAAGAAAACAACAAATTGTTCTGATGGCTCTGGTTCTA[T/C]ATCACATGGTCATGGTTCAGTGGAAAACTGTTCTGATGGAGGGTCTCCTTGGAAGACAGAC
RosBREEDSNP_SNP_GA_17878675_Lg1_00440_MAF10_1638976_exon6	5648	ss475876782	22	1	22.339	81	1	17878675	15574369	TGCTGCGGTGGATTCAACCGGCCTGGAGTTCAATAGGAATCGTCTGATTGCCTTGATGTCT[A/G]CAATTGTTCTTGAGGAGGTAAAATTTTTCTTCTGTTTTTGCAACAAGTCTCTTGTATTTCA
RosBREEDSNP_SNP_TG_17880738_Lg1_00440_MAF20_944294_exon1	8474	ss475876783	22	1	22.339	82	1	17880738	15572306	TGGCACTATAATACCACTGTAGAAAGATTGAGTTTACCATACTTTGAGAACTATAAACATG[T/G]CGAATAACGTGGAATTCTAAGCAGCATCTTATGAGAGCATCTGCTTGTCCATGGTAAAACG
RosBREEDSNP_SNP_AC_17882923_Lg1_00440_MAF40_1646533_exon1	1961	ss475876784	22	1	22.339	83	1	17882923	15570121	TCACTCATCTGCGTCAGACAAACAAAAGCGCTTCTAATCATGTTTGACGATCGACACTTAA[A/C]GTGTTTATAGATCAGAGCAGGTGCTTCCTAGAAAAGCAGTTTTTAATAAAAACACGAAGGT
GDsnp00440	218	ss475882275	23	1	23.021	84	1	17906230	15546914	AACATGGGAGTCTCTAGCACTCCTCTTGGGGTCAGTGGCAGAGAAAACGGTGTAAACGAGCACAAAGGTGCCAATAATCTCAGCAGCCAATCCAACTCCG[A/G]TGCTGTACCCATCGCTAAGTGAGTTGGCACCGCCGCCGTACTTGGTGTAGTAGCTCTTCTGGATAGCCTTCACCAGCGCAACACCGGCTATGGCCCCCAA
RosBREEDSNP_SNP_TC_17912183_Lg1_00440_MAF40_1634418_exon1	7438	ss475876786	23	1	23.021	85	1	17912183	15540861	ATTACCAACAAATTAATCAAATTTTCTTATGGCACCCATCACCAACCTCGTCTGCTTCCTT[T/C]TCACTCACTTTGGTTTTCTCTGGACACCCACGTTGCTCCACAACTTCAGGTATGAAAACCT
RosBREEDSNP_SNP_CT_17921038_Lg1_00440_MAF50_527792_exon4	4250	ss475876787	23	1	23.021	86	1	17921038	NA	TGTGTTTGAATCCTATCTCCTCTAATATCCCTCGTATCAAATAAAGGAAAAAAGATTAAGC[T/C]TGTAAGAATAAAATTGAATTGAATCGATAAAAATGATACCTTTGAAAAATCACCCACGTTT
RosBREEDSNP_SNP_GT_18056530_Lg1_01783_MAF30_1629293_exon3	6837	ss475876792	23	1	23.021	87	1	18056530	16305101	AAGATCAGGTCAACTCCAAAAACACAAAAAGTAAAGGATTGATCCACAAAAGGTGCAGAAT[T/G]TTTGCTTACAAGGGCAAACCCTGGGAAGATACAGATTAATTTCCGAAATCCAGAATGCAAG
RosBREEDSNP_SNP_GT_18064090_Lg1_01783_MAF50_708296_exon1	6838	ss475876793	23	1	23.021	88	1	18064090	16312661	TAACCATTTCAGAAACAATACTATCGTACACACCTCAATATTTGTTGAAACCTTAACGACT[T/G]CATCTGCGCCAAGACTCTTTGCAATCAACAAACGCTCGTCATTCACATCCGCAATGACAAT
RosBREEDSNP_SNP_AG_18067488_Lg1_01783_MAF40_MDP0000211915_exon1	2544	ss475876794	23	1	23.021	89	1	18067488	16316059	TTGCGACATTCTTGGCTGCAAATCAACAAACTCATTTTGCCGAGGGTTCACGTTCCCCATC[A/G]TTCAAGGTCCAACAAAGCCCGAGCCCTTCTCCTGAAGATTTGGCCAACTGCCATCCACATG
RosBREEDSNP_SNP_AC_18695269_Lg1_00183_MAF20_MDP0000404072_exon1	1970	ss475876798	24	1	24.678	90	1	18695269	NA	TCAGCATAAGATTAAGCTTGCCGAGAACTACACTTTTCTTCTCAACAGTGTGCACCATCAC[A/C]AGGTACTGCAGACCTTCATTGCTCTAATCAAATTTCTTTCCTTTTTGTACTTTCTGCAAGG
RosBREEDSNP_SNP_CT_18714053_Lg1_00183_MAF10_MDP0000284030_exon7	4277	ss475876799	24	1	24.678	91	1	18714053	NA	AAAGATGATTCTGACAAATTAGCCATGGCACTCAAATTGTAGAAACATCTGGGTATTGTTC[T/C]TGAGAGTTTGTTACATGCAAGGTCCAATATCTGGAGTTTTTTCAAATAACAAACTTCATAA
GDsnp00183	131	ss475882277	24	1	24.678	92	1	18716488	NA	AGATATTCCCGGAGTCAGGTTCAAGGTTGTGAAGGTATCCGGTGTCTCTCTCCTGGCCCTCTTCAAGGAGAAAAAGGAAAAGCCAAGGTCTTAAGCTTGT[T/C]AAGGAAGCTCATCTATGCCTAAGTCTCTGTCGTTGTAGCGTAGTTTTTCGTTTAGATCATAGTTGTAACAACTTATCAGTTTCTCTTCTTTTGGTGAGAA
RosBREEDSNP_SNP_GT_18719697_Lg1_00183_MAF20_MDP0000284030_exon1	6846	ss475876801	24	1	24.678	93	1	18719697	NA	TTCTGCAGCATCGGTCTCAACTTCTGCAGCATTTTGAACTTCAATGTGCGCTGGACGCCGA[T/G]GACTGATGCCGAAAGTAGGGCCTGGCGAGTCAGTTTTCCGCAATGCAAGCTTCACGTTCCT
RosBREEDSNP_SNP_CT_18794918_Lg1_02731_MAF30_1632516_exon5	4284	ss475876803	25	1	24.89	94	1	18794918	16496414	GAAACAGTTTCTTCCTCTTCATTTTAAACTTCCCAGTGGTTTCCATTTCACGATTAATGTC[T/C]GTAAACTCCGCAACCATTCCATCAACCTAAAAGAAGAAACAGAGTTCTGAGATGAATCATC
RosBREEDSNP_SNP_GA_18833863_Lg1_02731_MAF20_1658885_exon5	5696	ss475876806	26	1	25.3	95	1	18833863	16527647	CTACAAGAGCTGCATTAACTTCTTCAATGGAAGAGTATCGAGTCATGTTGGGGCGTAGATC[A/G]GCAAACAAGTCCTGCAAGTGCTTTACTACATAAGCTTTCCCATGTAGAATTATAGATAAGA
GDsnp02731	716	ss475882278	26	1	25.3	96	1	18836933	16525077	ATAGAGTTTGGACCGACTTGTATTGGTTGGCCCTTCCTCTATTAGAGAGAGAGTTTACTTGTAGTTTTCAAAATGTGGTTTATCTAGCATCGCCCGATTG[A/C]TAATATCTTCAGTACCTTGTATATCAGCCGTAATATATCTCTCAGAAAGGTCTTTGAGTGCACTTATGCTTGGAGAAGGGTTCTTCTTACCTTTTCCTTT
GDsnp02302	662	ss475882280	27	1	25.822	97	1	20918546	17903936	TGTGGCCACATTCTCAACCGTATCGAACAGTTATATGAAACATGGTGCCATGAAGCTAAACTGTCGTAGAGATTGTTGTGGCTCACCGGCTACATCCAAA[T/C]GATACCATTCATTCATTCATTCATTTAAATCCATATTAGAACACACGCGTTCGAGAATTTAAGGAAGAATTAACAAATTGATAATCCGTCACTTGTTGCA
RosBREEDSNP_SNP_TC_20951649_Lg1_02302_MAF50_MDP0000470227_exon1	7550	ss475876813	27	1	25.822	98	1	20951649	17932208	GTAACAACTCATTCACTATCTGCAATGAAAGTTACAATAATCAGTACAGATCTATGTTTGT[T/C]GTAGAGATGTACAATCATGAAAGGAAGAATCAATGGCTATACTAGTTCAGCTTGAGCCAAA
GDsnp00250	153	ss475882279	28	1	27.81	99	1	19125451	18678887	ACACGCTTAAATCGGAAAACAACACAAAGATAAAAGATTGCGGATACTGCCAAAGATCTGTAGTTGCCCTAGCTACCATCAAAGCCAACCAACATGACTT[T/C]CAAATTTCAATTAGCTTTTTCGTCGTCGCTTGCGTCATCTTCGTTGGTAGTAGCAACAACATGGTGACCACCAACTTGACCACCACCAATGGTATCTCCG
GDsnp00087	94	ss475882282	28	1	27.81	100	1	25720465	NA	TGAATACTAAGACGACATGAAAACCTCATAAATGGTAGCAAAATCTGAGGAGGCTAAAGTTACTTAGTACTTTATGCTTAAGTGCCAAAGTGAGAGCTCA[A/G]TCACACCTACATGTCCAACTCTTGATATTAAACAGTAGGTAAACAGGTCACAAGGAAACTCGGCAATGTTTTGGTCAGATGGATTGGTCGAGAGTAAGAG
RosBREEDSNP_SNP_CA_21327009_Lg1_02518_MAF40_1678261_exon1	3660	ss475876817	29	1	28.458	101	1	21327009	18117152	AGCTTTATTAGACTAACCAAACAGAGTACACGCGGCAAAACGCGTCCGAGTCGACTCAAAT[A/C]TCTGCACACTCCAACTCGCTCCCTTTCTTCCACCGAAGAAACGTTTGCACGGCGTTGTCGT
RosBREEDSNP_SNP_TC_21289759_Lg1_02518_MAF20_1636950_exon6	7560	ss475876815	30	1	28.962	102	1	21289759	16986879	TACCAAGCATCTCAGTTACAAGGGCCTGGCGTTCAGCAAGAGTTCCAAAACTTAAACACTT[T/C]TCTATGACATTTGACGCAAACTTCTGCTGGCTCATTTGAACGATTTGCCCAGTTAGTTCCT
RosBREEDSNP_SNP_AG_21291785_Lg1_02518_MAF30_1687981_exon1	2651	ss475876816	30	1	28.962	103	1	21291785	16988905	GAAAGTTAATTACTGTGTTCAGTCAGCTAACTGTACATACCTTCTGGATCACTCGACAGCC[A/G]TACATTTGAAGGCTAAGGGTCAGCACATGCCCAGTGAGCTGGTCTGCAAGTTCTCTTATTT
RosBREEDSNP_SNP_CT_23134240_Lg1_109586__109586_exon1	4408	ss475875756	31	1	29.279	104	1	23134240	19910500	TCCAAATCCAACAGATAGAATCCAAAAACCCTTATCCCTTACTAGAAAACCCACCTATGCC[T/C]AATCTTCCTTTTTTTACTTGAAAACCCTAAAAGCTAAAAACCCAGAAATATTAGATCCAAC
RosBREED_SNP_GA_27975536_Lg14	1838	ss475884124	32	1	32.007	105	14	27975536	21397926	GAATTGACGGGTCTATTAGTTTTGTACATCGTAATTTCGTGTTGCATTGATTGTATTAGGGGCGCTTCAGCGTTGTTGGAGCTCAACCAACGATCGAAATCGTGGCAAAAGAAAATAAGGTGACGATAATGGATCATGAAGAAGGGCGCAT[A/G]ACTGAGGAGTTCGTCGAGGATCCAATGGTTATTCCCAGAAGAATCTCGGAGGGTTGGTGTCCTAGTCCTCTACTTATTGATGACCTTCCTGATGCGTTTTGTGGTAAGAGAAGTGAAGTTCCAGGTTCCGTTCTTTTATGACAATATATTG
RosBREEDSNP_SNP_CT_25721098_Lg1_00087_MAF10_755773_exon1	4531	ss475876848	32	1	32.007	106	1	25721098	NA	TATCCTCATACTCAACAGCTTTAAGCACTCTACCGTCATACGCACCCTTCTCTATCTGCAC[T/C]TTAGCGCAAAAGTTATCTGTGTCGACCGCCAGCAACCTTGCATTTGATCCTCTGTAAGCCC
RosBREEDSNP_SNP_CT_26243256_Lg1_00674_MAF20_MDP0000730883_exon1	4551	ss475876855	32	1	32.007	107	1	26243256	21512596	TATCGTCTTCATTGATGATATATTGGTGTATTCTAAGTTTAAAGCAGAGCATACTCGACAT[T/C]TCACTTTGGTTTTGAAGATATTGAGGGAGCACCAATTATATGCTAAGTTTAGTAAATGCCA
RosBREEDSNP_SNP_TC_26287276_Lg1_00674_MAF10_1634016_exon7	7727	ss475876858	32	1	32.007	108	1	26287276	21552939	CGGCGATTGTGTGTGCCTTTTTAACCTTGCAGTTACAGCATTAATGGAAGAATGCAATGCA[T/C]CCAATTCAACTACGGAGAAGTGGTCTGCGTAGCAACAAAAATGTATGTTAGAAGTGAAAAA
RosBREEDSNP_SNP_GA_35787897_Lg1_241489_MAF30_241489_exon1	6285	ss475875793	33	1	32.632	109	1	35787897	29329730	AAAAAAGTAGGAAACTTAATAAGTGACTAGTATTACGGAGGAAAATCAGTATCGTTTTATC[A/G]TTTTATTCTTTCAGCAAAAGGGTTGTAGAATTGGTCTCCACACATTCAGTCTGTTATTAAC
RosBREEDSNP_SNP_GT_26223046_Lg1_00674_MAF40_711298_exon1	6946	ss475876853	34	1	34.274	110	1	26223046	21488709	CCAACCGGCTATGTTCAATATCCGACAGACTCCTTCCTCGGATGCATCTTGCAGTTTACAT[T/G]TTTTTCTTCATGTCAAGTTATGGAAAGGAATCCTCTCCGGAACCCTTCTATCAAATCCTCC
GDsnp00674	272	ss475882283	34	1	34.274	111	1	26261889	21524637	GGTAAGTCTATACTGTATAGGTATTATCCTCTGAAAGTAACAGTATTGGGATGTATGGAGAATGATATAATGTGCTCTCACTGGACCTAGCTATGCACAA[A/G]GCAATTTAATGGCTATGGAAATTTGTTGTGTGTCATAGCCATTGTCATTCGGGTAAATGGCTTCGTAATTATTGCCTGCCTGATGAACTTAAAGGGCAGA
RosBREEDSNP_SNP_TG_26262680_Lg1_00674_MAF40_1669479_exon3	8552	ss475876857	34	1	34.274	112	1	26262680	21523546	GCAGGAAGACGATGAAGAAGATGATGACGACGATGAAGATGAGGACTGATCTGGCGTGCCC[T/G]GTTGATCCATAATCATTCCCACGGGATGGGACTTGTACTATGACACCTTTCACTTATGTTA
GDsnp00107	102	ss475882273	35	1	37.516	113	1	16499097	21799481	GATCCTAATAGTGACAGTAATTAATTGTTACACAAGCAACATGAATTGAAGACGAGGGGATAATGCATGGAAAAACATGTTACCCGAAACCATACATGCA[A/C]ATTTGCATTGGACCCTTTTAGATATTGCAAATAAAAATCACAAATTTATAGTTTATCTTTTCACAATNTTATAAATACAAAAGCAAAGTAATACNTATCC
RosBREEDSNP_SNP_GA_26726638_Lg1_01228_MAF50_1651849_exon2	5973	ss475876860	36	1	38.791	114	1	26726638	NA	ATTCTTAATGCACAAATTTAGGGGCTCTTCTCATGGTCTTCGAAGCACCTATTCTCCTGTC[A/G]ACTTTTGAGCATAGAGATATTTGTTTTAGTTCAAGCTGGTGAATTCATTTTGTAACATCTG
RosBREEDSNP_SNP_GT_26734911_Lg1_01228_MAF50_MDP0000236938_exon8	6951	ss475876863	36	1	38.791	115	1	26734911	22000640	TGTTCGCCTTGCTTCTCTTTTTGCCGTCTTTTTTTTCGGCGAGGATTTGACGTACATTTTT[T/G]ACGTAGAGCTTCAACTCGGCCCCACTGCTGTCCGAATTATGGGGTTAGAGACGAAGAGGGA
RosBREEDSNP_SNP_GA_26741011_Lg1_01228_MAF30_53996_exon1	5974	ss475876864	36	1	38.791	116	1	26741011	22006675	GAGCAACTGATTTTTCTATGGGGTTTGATGGCATGAGTTCCCTCCCTTTGGGCTTTTACAA[A/G]ATTAGAAGTACGAAGTCCACTTTGATTTCTGTTTTTGGGTTGGCCCAAAACGCACAATTGG
RosBREEDSNP_SNP_GA_26750612_Lg1_01228_MAF10_1618257_exon2	5975	ss475876866	36	1	38.791	117	1	26750612	22016276	GTTCATTTATTCTTCACAAAAGCGAAATGGAGTGCTAGTATCATGTGTGAAGACATCTGAC[A/G]CTACCAAGAGTGAAAATTCCAGCGGTATGTTTATGTCTATACAATATTCAGTAACTAGCAA
RosBREEDSNP_SNP_AC_26758625_Lg1_01228_MAF10_223072_exon1	2052	ss475876867	36	1	38.791	118	1	26758625	NA	CAAAGGCAGTATTATAGAATTAAATGCTCAGTGCGTGAGAATAGTTTCCGAATCTCATCTA[A/C]TCTGTTGGTAGGAGGTACTTGGAAAGAAAATAGATTGAAATTATCTCATAAACAAAATGAA
RosBREEDSNP_SNP_CT_26763910_Lg1_01228_MAF40_855624_exon1	4561	ss475883868	37	1	38.798	119	1	26763910	NA	GGCGGAAGGGCCGACCCGCGGCGGAGGCGCCGAGGTACATCGAAAAGGCTCCGAAGATTGT[T/C]AACGTGAAAGTGAGTCCGAGGCCGATCCAGCAGCCGCGGTAGACCGATTCGGTCGGCTCTG
RosBREEDSNP_SNP_AG_27060614_Lg1_01693_MAF40_1665698_exon2	2851	ss475876868	37	1	38.798	120	1	27060614	22335580	ACGACTGTGAAATCAACGAGAAGGTGAAGAGGTTTAAAGGCGTAAGCGTGGATGTTAAGAA[A/G]CAGAGCATTTGGGAGCAGCTCGTAGTCATTGCCCCTTTTCATTTCTTCATGTGAGTTTTTA
RosBREEDSNP_SNP_CT_27064466_Lg1_01693_MAF20_95538_exon1	4571	ss475876869	37	1	38.798	121	1	27064466	22331728	AACGACAGACTGCAAGAAGGTTTTCTTAAACGAATACGATATGCCATGAAACCAGATGAAG[T/C]TTATGGTCTAATATTCTCTTTTGACAATGTCGTGGTAAGTTTCTATAACGCTCATTGGTTA
RosBREEDSNP_SNP_GA_27072261_Lg1_01693_MAF20_MDP0000165729_exon1	5981	ss475876870	38	1	39.404	122	1	27072261	22323933	GTTAGGGCAAGGAAACTTTGCTAAAGTTTATCATGCAAGAAACCTCCAAACTGGCCATAGC[A/G]TGGCGATTAAGGTAATTAACAAAGAAAAGGTTCTGAAAGTTGGACTAATTGATCAAACAAA
RosBREEDSNP_SNP_AC_3915335_Lg16_01627_MAF10_MDP0000468069_exon1	2159	ss475881748	38	1	39.404	123	16	3915335	NA	TGAGATGTGAGATGTCAATGTTTCTTCCCTTCATTACTTCAACAGGAGACTTTGAGTTTAA[A/C]ACTCGAGTAGGTAACCTATTGATGATGTACGCTGCAGTGAGAAATGCTCGTAACCAGAACC
RosBREEDSNP_SNP_AG_27095198_Lg1_01693_MAF30_332314_exon1	2853	ss475876871	38	1	39.404	124	1	27095198	22360862	TTCTGTTCTCAGTTAACGAATTGTTCGAAATTGATAGCTATTGTGATGTGCAGCTGAATGC[A/G]GCATACGATGAGCTAACTTCCAAGAGACCTTGCGGGCCAAATAAGAGGGCAATACGCGGAG
GDsnp01693	493	ss475882285	38	1	39.404	125	1	27104702	22370244	CTTTTGGGTCTTGTAATTTGATTATCTGCAAAAACGAAAATGTTGTGCTTTTGGGTTGTTGATTATCTGAGATGGATCAATGTTGGGTTGCATTTACTTT[A/G]TAGAATCGATTAGAATTTAGAGTGAAGTTGGATGGCGGATGCCAACGGATGAGTAAAGGCGAAATGTGGAGGTTGTNGTAAAGNGGGCAGTTGATCAGTT
RosBREEDSNP_SNP_CT_27108076_Lg1_01693_MAF30_172317_exon1	4573	ss475876872	38	1	39.404	126	1	27108076	22373740	TGACGGGGTTTGGCATTCTGAATGGAATCTCAATTGGACTGTTAAATCTGAGCCTGGGGTT[T/C]AATTCAGTTGGCTTTTATCAGGTATATTTGTTTCCTTCAATTTCATTTTGACTTTGTTGCT
RosBREEDSNP_SNP_AC_27124099_Lg1_01693_MAF10_MDP0000225224_exon2	2058	ss475876874	38	1	39.404	127	1	27124099	22389763	AATCTTCAGGTAGCCACAATGTTCTGATTCCTTCAGCACATCTCTTTCTCAAATCTCCGTC[A/C]AGGTCAAGATTGAAACAACAGCGCAGGTCAAGCGACACGAGACGAGGACAACAGTCAAGAA
GDsnp10005	739	ss475882286	39	1	42.42	128	1	29122070	22882406	ACAAGAAAAATATACTTAAAAACACAAACCTTTTTTTTTCTTGCAGGAAGTTAAAAATCACAAATTAAANAACTCAGTCCCCAAATATTCAGCTCATTAC[A/G]AGAGAAAGAGAGACATACATTTAATTAACAAAATAAACAGAGACACACTAACTCGTACAACAAAATACACNTGAAATTACAGAGACAGAGGACAACCAAT
RosBREEDSNP_SNP_GA_29128835_Lg1_10005_MAF10_326880_exon1	6060	ss475876877	39	1	42.42	129	1	29128835	22875141	TCTCTTACATTACAAAGATATTTCCTCCTTATTACTAGTTAGGCAATCTCTCTAGATACCT[A/G]CATTAAACTAAATGGAGGAAACCATTCTTTTGCACATGCAGAACGCCACACAATTCATCAA
RosBREEDSNP_SNP_CA_29158464_Lg1_10005_MAF40_519911_exon1	3751	ss475876878	39	1	42.42	130	1	29158464	NA	TGACTTGCATTCCATCTTCCATTTTCTTGCTTATGTAGTTTGGACCTATCCCTAGACTCTC[A/C]GTGATTGTTTCTGTTATCTCCGTGTTCAGTTTCTTCACTTCTGAGCTATACTTGCCCATTG
RosBREEDSNP_SNP_TC_30187688_Lg1_CXE4_MAF10_MDP0000185799_exon6	7828	ss475876880	39	1	42.42	131	1	30187688	NA	CCTATAAGCTTGATTTCCCCAATATGCCACTTAATAGAACCCCCCGAACAGACATATCTGT[T/C]ATCAATGCTACATATAAGGGTTTTATTGAAATCATTTTCCAGAACAATGACACCGCAGTGC
RosBREEDSNP_SNP_AC_30192576_Lg1_CXE4_MAF20_1677085_exon1	2080	ss475876881	40	1	44.373	132	1	30192576	23609376	TACAATGTTGATGCAGTAGTTTTATTATGTACAGGGAAATGTTGAGATCAATATCCTCTCG[A/C]TTATCCCTAATGTACTTAAATCCTATGATCAGTATGTATATATATATATACACACACACAT
RosBREEDSNP_SNP_AC_30246914_Lg1_CXE4_MAF50_MDP0000473154_exon2	2081	ss475876885	40	1	44.373	133	1	30246914	22927029	GAACATCCCAGCTGGGATAAGCAACCTTGTCAACTTGCAGTTATTAAGTTTTGGGTTGAAC[A/C]ACTTCACAGGTAACATCCCTACAGGCATTGGAAAGCTTACAAGGATTGACCAATTAATTTT
GDsnp00782	289	ss475882287	41	1	44.798	134	1	30411500	23828376	GCTTCAAACTTTTTCTTCCTATACTCCCTCCTCTTCTTCCGTATTGCAGTGTTCCAGCCATTCACCTATCTCTTTCCCACATCGAGGAGAACCCTCATGA[A/G]ATAATCTGCGCACAATCATATCTTACACACCAGTTTGGCCCTGTGCTCTTGGCCTTCCTACCATCTTGCCGTGCCTTTTACTTATATTGCTTATACCATT
RosBREEDSNP_SNP_AG_30494924_Lg1_250444__250444_exon2	2954	ss475875762	42	1	45.734	135	1	30494924	NA	AGCGAAAGGAACTGGTGGAGGAGGAGCTGGTGTCATAGCTGTCTGCATGGGAACTGACACC[A/G]TTGATGGTGTCGTTGGTACGAAGATTGGCATCACCTTGGGAGTCTTGTTCTCCTCGTCTGC
RosBREEDSNP_SNP_CT_30494977_Lg1_250444_MAF10_250444_exon2	4697	ss475875763	42	1	45.734	136	1	30494977	NA	CTGACACCATTGATGGTGTCGTTGGTACGAAGATTGGCATCACCTTGGGAGTCTTGTTCTC[T/C]TCGTCTGCAACAGTTCTAGGCTTCAGAGGAGTAGTGCCGAAAGCAACATTTTCGGATGGAA
RosBREEDSNP_SNP_AC_30590177_Lg1_136617_MAF30_136617_exon1	2090	ss475875765	43	1	45.954	137	1	30590177	24001165	CAACGACCCTCGAGTGGCTTCCCTTTTCATTGAGCAAGCTGAAATCGTGGGGATTGAATCT[A/C]CCAGAGATGAGCTGACTGGTTTGTTGGTAGAAGAAGCACCAAGACGTAAAGTGATATCAGT
RosBREEDSNP_SNP_GA_30649026_Lg1_320448__320448_exon1	6121	ss475875766	43	1	45.954	138	1	30649026	NA	GACTAGCATGCACACTTGAAGAGGAGCCCTACATAAAGAGTCCTATTTACAAAAATCCTCA[A/G]AAAAATTACAAAAATTATATGTTCTGTACACGATAATTCTCGAAGCAGGAACTGAACATCT
RosBREEDSNP_SNP_AC_30649040_Lg1_320448_MAF20_320448_exon1	2092	ss475875767	43	1	45.954	139	1	30649040	NA	CTTGAAGAGGAGCCCTACATAAAGAGTCCTATTTACAAAAATCCTCAGAAAAATTACAAAA[A/C]TTATATGTTCTGTACACGATAATTCTCGAAGCAGGAACTGAACATCTTGAAGATATTCACA
MdGA20ox1b	754	ss475884136	43	1	45.954	140	1	31196130	NA	GAATGGTCAAAGAAGTTGGGTCACAATGAGGGCCAGTGCCTAAAGTCTGCTCAGGTTTCTGGCATGGTGGGTAGTAATTAAGCCTCATTATCGAATCATTGTCTTCGAAAAACTCCTTGAAGTAAGCTCTGTCGACTCCAAGGCTCAGTCC[T/C]AGAAGTTCCATGATCCCAATAGAAAGTGTGCTCATAGCCTCACTATAATCTTGGTAAACCCTCCTAAACACAAGAAAAATAACACAAATGGTAAGAATTAATTAAGGAAACGATTCAATTACGGCAAAATTTGAGTAACAATGCGCATACC
MdSOC1-like	761	ss475884110	43	1	45.954	141	1	31335115	NA	GCCTACCAAATATGATTGACAAGCATTATTATTTATCTGATGAATGTTGACTTTAGACTGCGATGCGATCAACAGCGCGCACCATTGGCTGTCCAATGAGCAAATCGGTGTCCACCTCAGAACTCATGCTACTTTGGCTCCGGTAGTTTAT[A/C]GGAGCAGAAGCAGAAGCTCCTGCTTTTTCATTGCTTACAGACGCAGAAGCTCTTTTTTCTTGAGGTGAAAACTCCATCCACGGCTTCGCACAACACTGATCATATCATCATTGTGCAGATAAATAAACAAGAAAAGAAAGACCAGCAAAAT
RosBREEDSNP_SNP_GA_31359482_Lg1_327822_MAF50_327822_exon5	6145	ss475875768	44	1	46.013	142	1	31359482	24776282	TATCCATCGCATTTTTTTGTTCTTTATTTTAATTGTTATGGCATTTTCTTTAGAGATGATT[A/G]ACAAACATTATTATTTATCTGATGTATGTTGACTCAGGCTGTGATGCATCAACAGCGCGCA
RosBREEDSNP_SNP_AG_31359569_Lg1_327822__327822_exon5	2975	ss475875769	44	1	46.013	143	1	31359569	24776369	ATGTTGACTCAGGCTGTGATGCATCAACAGCGCGCATTATTGGCGGTCCAATGAACAATTC[A/G]GTCTCCACCTCAGAACTCATGCTACCTTGGCTCCTGTAGTTTACAGAAGCAGAAACTCCTG
RosBREEDSNP_SNP_AC_31531408_Lg1_327214_MAF30_327214_exon1	2099	ss475875771	45	1	46.546	144	1	31531408	NA	CGATTCCGGCTGCGGGTCCACGTAGTAATGAGAGAAAGCATCCATTTCTAGGTACGAGAGT[A/C]GTAGAGTTCGTTTAACAGAAACGATGTTGAAGCAAGCAAGAATCGAACTCAAAACTTCAAA
RosBREEDSNP_SNP_GA_31531477_Lg1_327214_MAF40_327214_exon1	6148	ss475875772	45	1	46.546	145	1	31531477	26030082	TCGTTTAACAGAAACGATGTTGAAGCAAGCAAGAATCGAACTCAAAACTTCAAACGCTTAA[A/G]CGACCTCTTAACTTACTAAACTACAAGCGATTCAAGCTTTATAGTTGGAAAAGTCGCAAGT
RosBREEDSNP_SNP_AG_31626705_Lg1_00583_MAF40_MDP0000288458_exon4	2981	ss475876892	45	1	46.546	146	1	31626705	25895232	TCCTCTGTGACAATTGGCAGTCTAAAGCATTAGGAGTAGTTGTTGATTCACTGAGCCTTCC[A/G]AAGTCTACGACAATGTTAAACAGGTAATGTAATTACACAAGTACTATTTATGACACATTAA
RosBREEDSNP_SNP_GA_31640395_Lg1_00583_MAF10_1646546_exon1	6152	ss475876893	45	1	46.546	147	1	31640395	25079545	TGAAAGTTTGCCCAAGAAAGAGTTATACGCTAAGTTGTGCCAGCCCAATCGTTTTGATGGT[A/G]GCACCAAGGTACCCTCAAACCCTTTTGTTTGATCTATTAAAAATAAATATTTAAGATGTAT
RosBREEDSNP_SNP_CT_31642444_Lg1_00583_MAF50_178942_exon1	4732	ss475876894	45	1	46.546	148	1	31642444	25077496	TGGGAAATTTAAAGCTGTTCTCAAGATTGTTTTTGGTCCAATAGATTACACTTGCAAGACA[T/C]GGAGACACATAAACACCTTCAAAAAACACAAAAAATTCCTACTCAACTGAACTACCCAAGT
RosBREEDSNP_SNP_CT_31657598_Lg1_00583_MAF40_422699_exon1	4733	ss475883870	45	1	46.546	149	1	31657598	25062342	CGTCAGCCTTAGATTTCACCTCCCACCACAGCCCCAACTTCAGCACCGCCACGTCCTCCCA[T/C]GCCACCACCACCAACGTGTTCCCGCGCTGCGATGCGAAATACAGCGAGTACACGCCATGCG
RosBREEDSNP_SNP_CA_31659789_Lg1_00583_MAF20_422814_exon1	3783	ss475883872	45	1	46.546	150	1	31659789	25060151	TTATTTTCTCAACGTGCGTGCATGCAACGCAGGTTGCGAGTTGGGGAGCGTACCTGTTGTC[A/C]CGCGACATCCTCGCCATGTCGTTCGCGCCGAGGGACACGCACGTGTCGCAGGTCCAGTTTG
RosBREEDSNP_SNP_CT_31677129_Lg1_00583_MAF10_1663051_exon3	4734	ss475876898	45	1	46.546	151	1	31677129	25874103	GTTTTTTGGAGGTATCATTGTATGAGAGTTGTATACTCATTGGCATGCAGGAACCTCTGAT[T/C]AATGGTGTGTACCAAGAGCCCGTATCAAGCACCCCTGAAGTGAGGCAGGTAAGTAAAGAGT
RosBREEDSNP_SNP_CT_31681861_Lg1_00583_MAF30_1623756_exon3	4735	ss475876899	46	1	47.105	152	1	31681861	25878835	CAAATTACTGCACACCGTTATTTTTAGAGATGCCGTTCAAATTCAAACGTAAGGGACGCCA[T/C]AAATCTAGACAGAAGACGGCTGGCATCAGGTTGGTTAGACCAGTGGATGGAAGAAGGTACA
RosBREEDSNP_SNP_GT_31736288_Lg1_325795_MAF20_325795_exon2	6995	ss475875775	46	1	47.105	153	1	31736288	25145347	ACCCCGAAAAGCTTCAGTCTCGCCTCTTCTTCCTCTTCCTTCTCCCCCTTGACGGAAAACC[T/G]CTTCCCGGGTATCAGATCGAGCGGTTTCAGCTCCGGGAAGCCGCTTTCCCATTGGGAGCAC
RosBREEDSNP_SNP_CT_31941783_Lg1_RosCOS2794_MAF10_1683106_exon1	4743	ss475876902	47	1	47.609	154	1	31941783	25873211	AGCAGCAGCACCTTCAGGAGCTATGAGATTTTCAATCCTGACAGATTCTGAAACCGATGCT[T/C]ATGGGGGTAGTATGAGTACCGGGGACAAGGTTGGTGTAAGTATGGTCATTTGTAGACACCA
RosBREEDSNP_SNP_GA_31945251_Lg1_RosCOS2794_MAF40_1665084_exon1	6160	ss475876903	47	1	47.609	155	1	31945251	25869743	ACCACCCACAATGTAGCTTCCCTGTAGTTTGAAATCAACTGGTTTCTTATTTGCGCTGAGA[A/G]GAGCCGGTCGAGTACTGTTACCTTGCACAGAATTTTGAACTGAGCACCTTGGTTGAAGCTG
RosBREEDSNP_SNP_CT_33663934_Lg1_01371_MAF50_328159_exon1	4816	ss475883069	48	1	47.818	156	1	33663934	26273871	TATGTAATTTACCCTAATTTTTATTACGTGTGAAAAATTTATACTAATTTTTCGGCGCATG[T/C]TGAACCGTTAAATCTATTAGCGTATGATTATGTAATTTGGAAAATTTGGATTTTTAGTTTA
GDsnp01371	407	ss475882290	48	1	47.818	157	1	33685381	26252924	AGTAATTTAGCCTCAATTCAGTAAATCGAAGATACATTTAAATGTGAGCAGAGAAACATATTAAATAAATACAGATAAGTTACTGGAGAGAAAAAAAAAC[T/C]GTACGCCCTCACAACTAGAGCAACTAATTTCCAAAAGTAAAGAGACCATGCAATGATGTAGTTGTCAAATTTTCAATTGTGAACGGCCAGGATAATTGGT
RosBREEDSNP_SNP_CT_33699826_Lg1_01371_MAF10_MDP0000282836_exon15	4820	ss475876924	48	1	47.818	158	1	33699826	26292521	TCTCGTCGATTTTGAGACTTGTATGGATCATTTGCTTAACATATGGAAGTATCGATGTGTT[T/C]GATTTGACGCTGGAATTTGTGTTTTGTTGCACAGATTAAGGGATTGATGAAGAAGGAATTT
RosBREEDSNP_SNP_CA_33707916_Lg1_01371_MAF10_1658573_exon3	3808	ss475876925	48	1	47.818	159	1	33707916	26300611	CAATGGTTGAGGACAAGAAGTTAGTGCTGGAGAAACAACTAGAAGCGTCACAAAGTGAGGT[A/C]AAGGAGTTAGAGGAGAAAATCATCTCAGCTGCGGGGCTCTTGATAAGTTTCAGGGAAAAAC
RosBREEDSNP_SNP_TC_34421998_Lg1_19307__19307_exon2	7964	ss475875787	49	1	52.188	160	1	34421998	26343538	GATGGTGTTAAAGGTGATAACCGGCGGAAACCTGCTCTTCTCAGGCTTGCTATTGATGATG[T/C]GGTACTTATCCTCTCCTAAAACCTCAGATTCATACTTCACTGCTTTCTGCGCTTGAAAATG
RosBREEDSNP_SNP_CT_34436063_Lg1_02371_MAF30_MDP0000238482_exon1	4837	ss475876932	49	1	52.188	161	1	34436063	27981150	GTGGTGGCAACTACAAGAAGTGGAGAAGGGATATCAGTTTACTATTGACTTTAAATGAGTT[T/C]GATATAGCAATTGATAATCCTAGGCCTGTCATAAGTGATCAAAGTATCAGGGCAGAAAGAT
RosBREEDSNP_SNP_AG_34190828_Lg1_01678_MAF10_MDP0000272336_exon1	3052	ss475876928	49	1	52.188	162	1	34190828	27754921	GTTTATTTTCTGTTTCCTTCTCAATAGGTGTTTTCTTCTTCCTCACTTTCCTAGATTTTTT[A/G]GAAACCTTAATCATAAAAGGAAATTGGTTTTAGTAGTGAATTTTTTTTTTCCAAATGGTTT
RosBREEDSNP_SNP_TC_34439805_Lg1_02371_MAF40_MDP0000282186_exon3	7965	ss475876933	49	1	52.188	163	1	34439805	NA	AACTATCATTGCTACATCTACAGTAATCGACACATATACATCTCGTCTTAAAAAGATCTTC[T/C]GCCTTCGGTTTACTACTGATTGTCATGTCAATGTTGTATACTAGTCACATTTGTACCATAG
RosBREEDSNP_SNP_AG_34453757_Lg1_02371_MAF20_MDP0000286439_exon1	3063	ss475876934	49	1	52.188	164	1	34453757	NA	ACTTTCCTGTTCAGCTCAATCCAACTACATCCAGGATCCTTTTTCACCTCCAAGTTTCTCA[A/G]TCGCTTCCTCGCGTTCATCTTCGCCCCCCACTTTCCCAGTACTGCATATATGTTCGATAAG
RosBREEDSNP_SNP_CT_34470881_Lg1_02371_MAF20_566613_exon1	4840	ss475876935	49	1	52.188	165	1	34470881	28026519	CCACCCGGAACTATGCCTATATCTTCTCCTCAAATGGGCCCTGGGATGATGCAGAGTGGTC[T/C]GCCGCCTCCGCCCTATCACCATGGTCATGTGCAATGACACCTCTCTTATGGAATTAACCGT
GDsnp02371	671	ss475882292	50	1	52.327	166	1	34482843	28038086	TTCATGGTCCCGTGTGTCGGATCGTTGATTGATCTTATTTGTTATCTCTATACAGTCGTGGCCACTATATATGTATCGAATCATTGCATGAGTTTTGCTT[T/C]AGACACACAATCACACAGTAATGTGCTTTCGCATGTGATTAGCAGCTTAATTTCGAGAAACAGTGATCATACTCATGGCTTTGCCTTTCTTATTACCAAT
RosBREEDSNP_SNP_TG_34487221_Lg1_02371_MAF10_MDP0000194123_exon7	8621	ss475883427	50	1	52.327	167	1	34487221	28042947	ATATACCCTACCTTTTTGCCCAAGGTGAGATGAAATTCGGGATAGTTTTTAAGTACGTACT[T/G]CACCTTTGCTTCTAATATGTCATAATCCTACAATTGTACATACATCACTTATCAAATCAAT
RosBREEDSNP_SNP_AC_34510440_Lg1_02371_MAF50_1642607_exon7	2128	ss475876937	51	1	52.506	168	1	34510440	28063909	TATCAAGACAGAGATGGTTTCGAGTCCTGTATCAGTGTCCAATGGCCAGTTTCCTTACACT[A/C]CATCAGAAATATCAGGGCTAGGCGCAGACACATCGATGCTTGATCCTGCATTTACTCACTT
RosBREEDSNP_SNP_AG_35422934_Lg1_02092_MAF20_7047_exon1	3087	ss475876949	52	1	54.415	169	1	35422934	28227219	AAGCAACAAAATCACTTTCTTATTATTTTTTTCTAACATATGAAAACCTACTTATGTGTAA[A/G]GTCCACGTACGGATACACGATCACCATATAAAAAACCAAAGCAATATAAATGCAGATGGCA
RosBREEDSNP_SNP_AG_35192538_Lg1_00495_MAF30_MDP0000302199_exon5	3081	ss475876939	53	1	55.567	170	1	35192538	28748039	TGGCTGTTGCTTCCGGAAATCAGATAACGATTTTGCAGAAGGAGGACGAATACTCAAAGCC[A/G]TGCGGCACTTTTACAAGTAAGTTAAGTTGTATTTCATTGGTTTTGTTGTCCTTGCATTTGT
RosBREEDSNP_SNP_TC_35195077_Lg1_00495_MAF20_MDP0000302199_exon8	7991	ss475876940	53	1	55.567	171	1	35195077	28745500	ACAAAGTTGGACCTACTGAAGATGCTGTGAGGGCCTTACTTGTATATGGGCTGAACCTAAC[T/C]AACCAGTATGGGTTTTCTGAATCAGAAAATGATGAATGTAGCCAAATTTGGAATTTCCGTA
RosBREEDSNP_SNP_CT_35197485_Lg1_00495_MAF10_1665417_exon1	4859	ss475876941	54	1	55.795	172	1	35197485	28743092	AAAGCAGCTACTGGGTTTTGCTTTGAGCAATTGCGATGAGGAATCCGTGAGTGCGTTGCTC[T/C]GTGCATGGAAGGATCTTGATTTGCAAGGTCAATGCGAGACATTAATGATGTTGTCAGGGAC
RosBREEDSNP_SNP_CT_35199556_Lg1_00495_MAF20_1626251_exon1	4860	ss475876942	54	1	55.795	173	1	35199556	28741021	AAGGAAATTGCATCCCATGAGGATGTCGGAGAAAATCTCAGGCTCAATCTAGATTGCTTAG[T/C]GTGTTGTCTAAAGGTTTTCATGAGGCTGGTATTAGAAGACACTGTCTCACCAAGTCAAGGC
RosBREEDSNP_SNP_CT_35202609_Lg1_00495_MAF50_361322_exon1	4861	ss475876943	54	1	55.795	174	1	35202609	28737968	CACTCTCTGTTGACAGAATCAAATAGTTCCGACCATAAGAACGAAAAATATAAAGGAGGTT[T/C]GTCTAGGATTAGGCTATGGATGGAGCGAAAAAAATGACTTACTGGGCTTGTCTGAAATCGC
RosBREEDSNP_SNP_CT_35251020_Lg1_00495_MAF50_1650375_exon3	4863	ss475883002	55	1	56.035	175	1	35251020	NA	CTGGAGGTGGTTTTGGTGAGTCCTCGATGTGAGTCACCCATTTTGTCTTCTCGTTGCAACG[T/C]GGATGACCAGGGAATAGTGAAGCAAGATGTCCATCCGGACCCATACCCAGAAGAATGAGAT
RosBREEDSNP_SNP_TC_35418876_Lg1_02092_MAF20_MDP0000657537_exon2	7997	ss475876948	56	1	56.669	176	1	35418876	29900633	CCACCAACATCAACGACGGATGTGAGGCCCTCAAAGCCCTTGTAGGTCTCAAGAATTTTCT[T/C]CATGGTAATGGTGGAGATGTCAGCCATTGCCCTGTTGAAGACCTTGTTGAATCTTGGGTCA
RosBREEDSNP_SNP_CT_35428600_Lg1_02092_MAF40_1632735_exon1	4868	ss475876950	56	1	56.669	177	1	35428600	NA	CAAGTAATGCACCTAGCATGTTTGATTCTGCTCCACAATTGGATCTGTCCTTGAGAAGACC[T/C]GACTCCAGTGGCTTTGAGAATCGAGTTACTGAGAAAAGGCACACCCTTGGCCACTCTGATG
GDsnp02092	628	ss475882294	56	1	56.669	178	1	35452103	29846519	TAAAGTAACCAAATAAAGAAGATATCAATGAAAGACGTGCAAATTAAGCAACCAATTAGAGAAAGAAAGCCGCCCAATCNATCTCAGGAGTGTATCCATC[A/G]GTGATGTACACTAGCTTAAAAATATAGATAAAAGGAAGAAGCAGCGTCGTGAGTGGAGGCCGGCCGAGAAGCTTGACGAAGATTATTCACGAGACCACGA
RosBREEDSNP_SNP_TC_35468899_Lg1_02092_MAF50_138030_exon2	8001	ss475876953	56	1	56.669	179	1	35468899	29863237	TAGCCCTGTTCAACCTGTGCCCATTTGGGTACTTCCTGTCCTGTGGACAGAAGAAGAACCA[T/C]TGCGGATCGGTTGTCTGTATCACTGATAAATCTGCAGCGCATCATAAACATAACATTGAGC
RosBREEDSNP_SNP_TC_35616825_Lg1_MDP0000950316_MAF30_MDP0000950316_exon2	8005	ss475875788	56	1	56.669	180	1	35616825	29769252	TCAGCTATGATGTATGTGTTTATATATGTTTTGACTTGTTTGAGTTTGTTTTACAGATGAC[T/C]GGCAAGGATAAGGATTTCAGATATATGGCTACTTCTGATTTGCTGAACGAATTAAACAAGG
RosBREEDSNP_SNP_GA_35617576_Lg1_MDP0000950316_MAF20_MDP0000950316_exon3	6279	ss475875789	56	1	56.669	181	1	35617576	29770003	AGAAGGTCAGCGAGCCACGAGTTGTGGAGATGACAAATAAGCTTTGTGAGAAATTGCTAAA[A/G]GACAAGGAGCATCGTGATATTGCAAGCATAGCTTTGAAGACTATTATTGCTGAAATTTCTA
RosBREEDSNP_SNP_GA_35621874_Lg1_MDP0000950316_MAF20_MDP0000950316_exon17	6280	ss475875792	57	1	58.582	182	1	35621874	29774301	TAGCTGCTTCTCCACTGAAAATAGATCTATCTTGTGTGTTGGAGCAAGTGATTGCAGAATT[A/G]ACTGCATTCTTAAGAAAGGTGCGGTAATTTGTTTAATTTGATGTTGAATTGATAATCTTTT
RosBREEDSNP_SNP_CT_30208839_Lg8_01764_MAF10_MDP0000273337_exon1	4680	ss475883143	57	1	58.582	183	8	30208839	NA	ACATGCTGGCATATTTGGAAATCTAGATGTGATTTTCAGTTCAACAATCAGGTTATCTATC[T/C]CAGCAGGGTGGTTGCTGCTGTCTCCAGATCGGTCTCGGATTACCAGGGGACAATCTTAAGG
RosBREEDSNP_SNP_CA_35939850_Lg1_12966_MAF20_12966_exon1	3830	ss475875794	57	1	58.582	184	1	35939850	29495575	GAGAGGTCCTGCTTTCGTCCACGCTTTCCGTTGAAGTTACTCCATTTATCTCATCAAACCG[A/C]TCGCCACCCCCCACCTTTGACTCCACTTCCTCTTCAAACGATTCCTGCTCTTGTTCCCTCT
RosBREEDSNP_SNP_TC_1219423_Lg2_00348_MAF20_1649423_exon1	7240	ss475876955	58	2	0	185	2	1219423	1224	GAGCCGGATGATTTGGGCTGCAAAGAGTTGGCGATGAAGATGGTGTTGGCTAGAGTCACTT[T/C]GATGCCCTTGGAGGCAACGCGCTTGGAGAACTGGAGAAATGGGTTTATATGACCTTGAGCA
RosBREEDSNP_SNP_TC_1229074_Lg2_01134_MAF10_1625597_exon3	7243	ss475876956	58	2	0	186	2	1229074	10405	AGGTAAACCGCAACAGCCCGATGGCTTCATCTACTCCGGACTCACCCTGGCCATCCTCAAC[T/C]CACGATTCCTTTTCTGGATCTTTCAATATACATATAGAGGAAGCGAACCCAGACGACATTT
GDsnp00348	191	ss475882628	58	2	0	187	2	1260427	NA	CTGCAAATGTTCTGCACAGGGACTTAAAACCTAGCAATCTTCTCCTAAATGCCAATTGTGACTTAAAAATATGCGATTTTGGACTAGCTCGAGTCACCTC[A/G]GAGACTGATTTTATGACTGAGTATGTTGTTACCAGATGGTACCGTGCCCCAGAGCTACTGTTAAACTCTTCAGATTACACTGCAGCTATTGATGTATGGT
RosBREEDSNP_SNP_GA_1260672_Lg2_01134_MAF40_1677893_exon1	5453	ss475876959	58	2	0	188	2	1260672	295736	TTATTAGATCTTCAGTGAAATAATAGTAAGTAATAAAAAGATTATGAATTTATAGAAGCAG[A/G]AGACTCCAAGTTGAACAGACCAAATGTAATGGGAGAAAAGAGAGGGAGGGGAGAGTTCGGT
RosBREEDSNP_SNP_CT_1272762_Lg2_01134_MAF50_617054_exon1	4047	ss475876961	58	2	0	189	2	1272762	307826	AAGTTCTTTGGCTCCAAATACAGACTAAGGTCTTGAACAAACAGATCTCATCAGATTCTCG[T/C]ACAATAAAGACAGACGTGTTTCTGATTTCCTAGCTCTATTGATATATATAGTCTCAACCAA
GDsnp01134	354	ss475882629	58	2	0	190	2	1273320	308462	CTGCAATCGTTACCGTGCTTTGGGGTTCCTGTAATAATGTCTCCAATAAGTTATCTTAAAAACACCGTAATCAATATGGATTTTCACACCGCACTAATTA[A/C]GCCACATCGAACTACTGTCGCTAACCAACCCCATAATAATAAAGCAGGTCTAGTAAGTACCTGGACAACAGATACTTGTATATACAGAACGGCTGGAGAG
RosBREEDSNP_SNP_GA_1285091_Lg2_01134_MAF50_864622_exon1	5465	ss475876963	58	2	0	191	2	1285091	320155	GGTTCTGGAATTTCCTTTATGAAGGTTCTGAGAGAAAGAGGGGGTATTCCTGATCTTCGAC[A/G]AGCAGCTCGCTTTCGCTATGCAAGTGTGGCTCTACCTGAGGTTGGCTTTATAATTAGATTG
RosBREEDSNP_SNP_AG_1557630_Lg2_snpCO903605_MAF40_MDP0000631295_exon3	2465	ss475876965	58	2	0	192	2	1557630	NA	CGGTCTCAGAAAAGAAGATCTGCGCATCGATTTCGCAGGAAACTACATCATCATCGTCATC[A/G]TCATTAACGCAAGGATCGATTAATCTCACAACCCTGTACTTATACTCCGCATTAAGCTGGA
RosBREEDSNP_SNP_GA_1590717_Lg2_snpCO903605_MAF50_26379_exon3	5593	ss475876968	59	2	1.482	193	2	1590717	NA	ATATTACAAACTGCAACGGGGGAATGAAACATTTTAGTAATAAGCAAAACAAGACAGTAGA[A/G]AAATAGCACTGGAAAAAGATAAAGGCCAAAAACTGCATCTACAAACGACTGAGAGATGGAT
RosBREEDSNP_SNP_TC_1597267_Lg2_snpCO903605_MAF50_MDP0000303518_exon2	7371	ss475876969	59	2	1.482	194	2	1597267	NA	CTCTCCATGACTTTTTCCTCAATGTCAGCGGTTTGAATTGTAGGTGGAGTTGGTGGTTGTG[T/C]GCTGGGTTTGGAGGTGATGGGTTGATGGGAGTGGTGGTGACCGTTAGTTAGTGAAGGCTAT
RosBREEDSNP_SNP_CA_1599366_Lg2_snpCO903605_MAF40_MDP0000303518_exon5	3597	ss475876970	59	2	1.482	195	2	1599366	2667614	TTCACCTATTCAAACAGACCAACCCGATGTGACCTCATAACCTAGACCTTCTTCACCTATT[A/C]AAACTGACAACCCCGATGTGACTTCACACCCTAGTCCCATAGGTTCCTCTCCCGTGTTAAA
snpCO903605	8783	ss475892143	59	2	1.482	196	2	1582965	2793995	ATTACTACAGCATAAACTACCCCTTCAGTCCATATCAAACAGTTTGGACTGGATCAACGTAATGGCTTACGACTTCTACGGCCCCGGTTGGTTCCCAAACAACACTGCGCCACCCGCGGCGTTGTCTGCGAGTTCCGTTAACGGGGATGCCGGAATCACGTCGTGGATTAAGGCAGGATTGGCTCCCAAAAAGATAGTGCTAGGTCTTCCATTTTACGGATATGCGTGGCGTTTGTTGGACGCGAATAACCACGGCATTTTTGCCCCTGCTAATGGATCCGGTATAGGAACGTATGGTGACCAAGGTTACAGCCAAATAAAGGATTTCATAAGCCAAAACGCAGCTC[A/G]GACGGTGTACAACGCCACCTTTGTTACGAACTATTGCTACTCCGGGA…
RosBREEDSNP_SNP_GT_1877053_Lg2_01735_MAF40_554134_exon1	6848	ss475876974	59	2	1.482	197	2	1877053	2959664	CAAGTAAGAATCTGATGGCGTAGATGACTGAAAAACACAAGCAGCTACTCCCTCAGCAACA[T/G]CTTGAAGTTCTTGCTTTATTTGTTCTTCTGCTGATCCTACGACAAAGAAGCAAAATAATAA
RosBREEDSNP_SNP_TC_1879153_Lg2_01735_MAF30_MDP0000516949_exon1	7467	ss475876975	59	2	1.482	198	2	1879153	2961772	CCGGTGATGGAAGTCCAGTATTGTCCCCCTGACCAGGAACTGAGTTATCAACAACATCAGT[T/C]CCACTAAAATCAGAATTTTGAGTTGAAGTTGCACTTGCATTGCTCTCCTTCCTCACGATAC
RosBREEDSNP_SNP_TG_1904567_Lg2_01735_MAF30_710770_exon1	8483	ss475876976	59	2	1.482	199	2	1904567	NA	CCTGTTGCAGAATGGAGATTATCTCCTAGTAATTGTATTGGTAATTTGGTAAATGCAAATT[T/G]TAAAATATAGATTGAGCTTGCAGTTGCAGTTGTAGAGTTGGTTTGAAGTTTGAACAATTAA
RosBREEDSNP_SNP_AG_1908444_Lg2_01735_MAF50_979810_exon1	2577	ss475876977	59	2	1.482	200	2	1908444	NA	GCAGGAGATCAATCGTCGATTCTTATGCCGGAAAGCTTGCCACAGGTGCCGGTGAAAGAGA[A/G]CGGCAGCGCAGATCGAACAAGGAGGAAACCGTTTAGGAGTCTGTTTCAGAGAGAACAGAAA
RosBREEDSNP_SNP_TG_1926287_Lg2_01735_MAF50_1659427_exon1	8487	ss475876980	59	2	1.482	201	2	1926287	NA	CATCTTCGCAGCCACTGAATTTTCTGTGCATTAAAGATTCCATCTTTATGGATCCACCATT[T/G]TTTTTGCTGTAAGTATAGTTACTGTATAATCTGAGCATTTCCGTGGAGCAATATTTTGGGA
RosBREEDSNP_SNP_GA_1958621_Lg2_AAT1_MAF20_1677156_exon1	5716	ss475876983	59	2	1.482	202	2	1958621	3026869	ATCATTTACTGCCGCTTCTTATTCTCTGAAACGGAAGAGACCCCGATGATTGAGATCCCGA[A/G]CGCCATGCAAGAAATTAAAAGCGAGAAGCCCCGGTAATCCTCTTTATTTAGGGATTTGGGA
RosBREEDSNP_SNP_CA_1966785_Lg2_AAT1_MAF30_262653_exon1	3640	ss475876984	60	2	2.03	203	2	1966785	3035033	CCATCTCCCAACACTGTCAATCTCTCTCATCCCTCACTACTCTGCCTCTACCATCTGTCTC[A/C]TTCTCCCTCTCCGCAAAACCGAGAACCACCATCACATCATCTCCAAACACCACCCAAACAA
RosBREEDSNP_SNP_GA_1979331_Lg2_AAT1_MAF50_MDP0000307573_exon4	5730	ss475876985	60	2	2.03	204	2	1979331	3047579	CAATTATTTCCGGTCACTCAAACAAGCTATTGCTAAAGAGTGGGGGACTCAACTTTTACCC[A/G]GTTCACGTGGACGTGGATCAAAAGCACTTTCGGGCTTTCTCCTTTTCTGTGGTAGTAAAAG
RosBREEDSNP_SNP_CT_2397172_Lg2_01565_MAF20_538704_exon1	4450	ss475876988	60	2	2.03	205	2	2397172	3465418	TAGCATCTGTCTTCAAACTTGTTTTGTGCTTGAAACAGTCTCATGAAAACATGGCTGCAAA[T/C]GTAGGTTGCCACGGAGTTCAGTTGTAGACTGGTGTTCGCAAGAAAATACAGTTCAGGCCTC
RosBREEDSNP_SNP_GA_2408882_Lg2_01565_MAF40_MDP0000189794_exon1	5881	ss475876990	60	2	2.03	206	2	2408882	3479435	AGTCGACTCCGATCAATACGAAAGGGTATGAGACATTGTTGGATTTGGTGAAGAACACGGA[A/G]GGGGATAGCTTCGATTTGTATTACGGGCTGTTTATGTACAACAAGAATACCTTGGAGATGT
RosBREEDSNP_SNP_CT_2425858_Lg2_01565_MAF50_1673213_exon1	4466	ss475876992	60	2	2.03	207	2	2425858	3480426	ACCTTCAGCACGGTGAGGCTTAGTGTGGTGATCACTATGATCTGAAACACAACAAACACGG[T/C]AATGTAGATTCCCAATCGGATTCTCTTCTTCCGTTTCAGCTGATGCTGCTCCGGTTGCGAA
RosBREEDSNP_SNP_GA_2490535_Lg2_00959_MAF40_MDP0000189221_exon3	5914	ss475876997	60	2	2.03	208	2	2490535	3560310	TTATGAACTGTTCATACCTTCTTTGCACGTTTAATAGAAACAACTTGGCCATCATCTAACC[A/G]AGCCTTGTATACAGTTCCAAAATTTCCTTCACCTACTTGTTGCGATCGAGAGAAATTGCGA
RosBREEDSNP_SNP_GA_2504650_Lg2_00959_MAF30_MDP0000305192_exon3	5918	ss475876999	61	2	2.557	209	2	2504650	3497099	AAAGAAGAAGCTGAATCCGCTACAGTAGTAGGGAAGGGATGAGGGCTCAATTCAGAAGAAG[A/G]CGAATCCACTGCAAAATAAAAAAGCAAAAGGCAAATAATCAGTGCCAAGTGGCAACAGAAC
GDsnp00959	329	ss475882633	61	2	2.557	210	2	2504998	NA	ATCCAACTACATGGAATATTCCTAAAAAGAAAAAAAAAGCTTTATGGAATAAAGATTATCAGTACGTAAGGATAAGAGAAACATATTCTTATGATATAAT[A/G]TCATTATATTTGTAACGAAAAATATTCAATTAACACCCATGCAAGTGCCCTCTAAGAAGCTATACTTTCTTTTTCTACCATGAATCGCTTCAGTTAATAT
RosBREEDSNP_SNP_AG_2532606_Lg2_00959_MAF40_158655_exon2	2791	ss475877001	61	2	2.557	211	2	2532606	NA	AAACGGGACCAGAGTGAACGTAATTCCAGTATTGGCCTCTCGTTCTCAAGCCCTCAGGTAC[A/G]GTATTTATGCATTACTTATCTGCACTATTGACTTAATTTATAGTGAATTTTCGCTTTATGG
RosBREEDSNP_SNP_CT_2607533_Lg2_226032_MAF30_226032_exon1	4540	ss475875800	61	2	2.557	212	2	2607533	3676865	CAGGGGCACATTATTGAAACGCAAATCCATTATCGGTCCACAATGAATAAAGGAGACAATG[T/C]TTGCACCAGAGATCTCAATGAATCTGAGATCAAGGCAATACTTTATCTCTAAATATTTCAA
RosBREEDSNP_SNP_CT_2916981_Lg2_RosCOS2955_MAF50_MDP0000565228_exon1	4635	ss475877004	62	2	3.102	213	2	2916981	NA	CAATGACTCAAGGATCTTCTAGTAATGAAGATGTATTTTTACTACTGGAGGTGTTCTTACA[T/C]AGATACCAAATGGAGGTTCAACTTTTGGAGGTTCACATCAACAGGGATCTTCTTCATCAAC
RosBREEDSNP_SNP_TG_2987146_Lg2_RosCOS2955_MAF20_1632390_exon5	8578	ss475877007	62	2	3.102	214	2	2987146	4055394	ATCAGACTTCTTGGATCCAAAATCGTAAGTAGGAACAGCGTATCCATCTTCGTTGGACTGA[T/G]GCTGACTGCTTGCCAGGAAAGATGGCATAAGGGATGGTGTCGGTAGTTCAGAAAACACTTC
RosBREEDSNP_SNP_GT_3252639_Lg2_RosCOS1998_MAF10_445039_exon1	7001	ss475877011	63	2	4.211	215	2	3252639	761287	AGAGAAGGGGAAGGGAACGGAAAGAAGAGTGAGACTCAGGATTGATTTTCTAACAGATAAC[T/G]TAAACATTGTATGTGAGAAAGATGAAGATAGCGAATTAGATCAAAGATAATCGAGGACGGA
RosBREEDSNP_SNP_CT_3273690_Lg2_RosCOS1998_MAF30_67740_exon1	4774	ss475877013	63	2	4.211	216	2	3273690	714521	AAACTGTGATTCAGGATCACATCAACTTTTACAAAATGTGGTTGCTCTCCAAATCTGGGAG[T/C]CAATATTTCCAACTCAAAAAACAGATACCAAAAGCAAGAGGCATGTTAGCAGCATCTCCAA
RosBREEDSNP_SNP_TC_3303584_Lg2_RosCOS1998_MAF30_1632534_exon4	7917	ss475877017	63	2	4.211	217	2	3303584	744737	TGGGTTAGAAGCTCTGTTCTGGATCAGTAATGTTTCTCACCTAACTCCGAGGCATAATCTG[T/C]ACGCAGAACATCATGCTGTTGCCTAAATATCCCAATTATAATGTATGGACATATAACCATG
RosBREEDSNP_SNP_CT_3420282_Lg2_01641_MAF40_1669340_exon1	4826	ss475877020	64	2	5.327	218	2	3420282	4493169	GCCCTCTCTTGTACGCACCATAGAGCTATATGAACAAGTTTTTTTACCTCCCTTTCGTCAA[T/C]GCGTCCACTTTCGATCAGCCTTTGATCAACAACTTCCATAAGCTTACCTTCTCCCATTTTC
RosBREEDSNP_SNP_GA_3428296_Lg2_01641_MAF50_MDP0000244230_exon9	6240	ss475877022	64	2	5.327	219	2	3428296	4496544	TTACAAGTCAATCAAATTTTTGGTTGCTCCTACAACTGCAAGTCTGCAAGGTTGAATGTTG[A/G]GAGGCATTGGGAATTGGATGGGCTTGGTCAAGGACCAACCTCTTCCCAACCCAACCACAGG
GDsnp01641	479	ss475882634	64	2	5.327	220	2	3462833	4564600	CAATGGAAGCCAATTGGGATATATAATTGTGGCCCTGCTAGGGCTAGCCTTAGCCCAAAGCCATAAACCCTAAACCGGACCGACAACGGACAGCGAAAGC[A/C]ACCCTTTTTGCTGCCATAAAGCTAAAATTACCTCTTACTCGTGAGGAGCAGGAATGGGGCCTGTGATCCCATATGAGAGCCCCTGGAGTTTTGGACGGTG
RosBREEDSNP_SNP_AG_3463154_Lg2_01641_MAF30_MDP0000943030_exon1	3070	ss475877025	64	2	5.327	221	2	3463154	4564279	TGTACACTCACATTGAACACAATTGTGGTCTCTTTGAGTGTGCTTCGAACCGACACCGACA[A/G]GGACTAGACCTTGCGATCTTTGGTAATAATATTGGGGCTCAAATTGGGTAACCGGGGGAGC
RosBREEDSNP_SNP_CT_3753597_Lg2_127385__127385_exon2	4918	ss475875805	65	2	6.376	222	2	3753597	NA	CTTCGACGCGCGGAAAATGCTATGGCTTTGTCACTTTCAGGAATCCCCGGTCAGCGATTCT[T/C]GCCATCAATGAGATGGATGGGAGGGTAAGTAATTTTTGCTTTCTTCTTCCATTTGATTGAA
RosBREEDSNP_SNP_GT_4012052_Lg2_01476_MAF30_143988_exon1	7057	ss475883435	66	2	6.854	223	2	4012052	5067216	GTCATCATATCAACAACATTTAGATTTATGAACTTCACCTAGTACATGTGAATCCATGCTA[T/G]CCAAGGTCAAACATGTTTGTCCAAAAAACCCAAAAATACCCAAAAAAAAAAAAAATGAAAT
RosBREEDSNP_SNP_GA_4023123_Lg2_01476_MAF20_512064_exon1	6373	ss475877030	66	2	6.854	224	2	4023123	5091371	ATAAAAATAGAGGCAAACAGAAATGTACACGAGCAAAATGGGTGTTCGGAAATCATTTTCC[A/G]GAAGAAAAATGGCGATTTTAATTGAGAAATAAAAAAATAAAAAATGCGATGTAGAGAGTGC
RosBREEDSNP_SNP_AG_4025888_Lg2_01476_MAF10_203524_exon1	3178	ss475877031	66	2	6.854	225	2	4025888	5094136	CAAAAACCTGTAAATGATTCATTAACGTCTCTATTGAAGCCGTACGATCAGCACCTATTTC[A/G]TATGATCTAATTGAGAAGTTCTGGCGAAAGACAAGACCATCCTGAACAATTCGTCCTAGAC
RosBREEDSNP_SNP_TC_4030165_Lg2_01476_MAF50_MDP0000298759_exon1	8080	ss475877032	66	2	6.854	226	2	4030165	5098413	ATGTTGTATCTTCTGCGTGTGTTTGGCGCGTTGAACGTTAAGACGTTTCCTTGCTTGTGGA[T/C]TGTGACGTGTGCGAAGCTGGTAAAAACCCAGAAGTTTCTTTTTCCGGCAGTCAAGGGCGGA
RosBREED_SNP_AG_7249592_Lg1	1813	ss475883972	66	2	6.854	227	1	7249592	5109840	GCAGCAACTAGTGTAGGAACTCCTCAGGTGCGTAAAACTATTTTTTTTTATGTTATTCTTTTTACATCTAAAATTCATGTATTCTATCAGGAAATCATGACTATCAAGTTTTCATAAACTTCATCTGCAAATTCTGTTCTCATATATTTCT[A/G]GGAGATTCATGCCCGTAGTATTGTGTACTTCTTTGATCTTTTCTTTAGAATGCATGTTACTTTGAATTGAGGTAGACAGTTACTGGTCAATATTCAATAAGGTTTTTGAGGAGAGTAGGAATTCCATGCAGGAATTCCTCAAGTTATTCTC
RosBREEDSNP_SNP_TC_4045153_Lg2_01476_MAF40_MDP0000283610_exon27	8082	ss475877033	66	2	6.854	228	2	4045153	5113401	GATAACCAGCATATTTAAACGGCTCCAGAATGACTCCATAGCGTCTGTACAAGATACACTG[T/C]CCTTTCAATAAAAGCAACAGTCGCCAAGGCTTAGGGCCTTGCAAGCCTTGCATAGTGGCCT
GDsnp01476	420	ss475882635	66	2	6.854	229	2	4053400	5121826	AAGAAAGAACCAGAGTCCCGAACCGGGTCGACTCGGTGGAGGCGCAGAGGCCGCGGCCTGAGACCGAGACTGATTCGCCCCCAGCTCTGACGGTTATTTA[A/C]GCGTTCTGCCACAGCGTCCAGTTTTTTTCTCCGTTTTCCGATCGATCAAACCCTAACTGAACCGGATTGAATCATCGGAGATCTTAAGGCCGCGTTTGGA
RosBREEDSNP_SNP_CT_4173601_Lg2_00203_MAF20_405292_exon1	4975	ss475877037	67	2	7.167	230	2	4173601	5232024	CTGACTGGCCAACAAAAAAAAAATGATGATTCTGCAGTATTGTATCAGTGCTCTGCTTTTC[T/C]CTGTGTGCCCACTCCAATTCACGAAAACGGCACTCTAGAGAGAGAGAGAGAGAGAGGATAA
RosBREEDSNP_SNP_AG_4176344_Lg2_00203_MAF50_1638544_exon5	3193	ss475877038	67	2	7.167	231	2	4176344	NA	CTTCCTTTAGCTGAGACGTTGGAATGCTCTCCTGACCTTCCTTTTGCTGAGACGCTGGAAT[A/G]CTCTCCGGCTTATCAGCAGCACAGCCAGTCTCAAGAACTGTGGGACCGATCCTCTTTGGTG
RosBREEDSNP_SNP_CA_4183020_Lg2_00203_MAF40_1638035_exon3	3862	ss475883075	67	2	7.167	232	2	4183020	5251268	ATGTTGGGGTTATGGGAGTGTGATGTAATTGTTTTCAAGTTGTATGTGTTCAAATACTTTT[A/C]CAATGAAATGGAAAACACAGTTTAATTTTTTCAGTTTTCCGCCTTTTTCTTCATGTTCTTC
RosBREEDSNP_SNP_GA_4194273_Lg2_00203_MAF30_436930_exon1	6385	ss475877039	67	2	7.167	233	2	4194273	5268836	CCTCATATGTGAATGTGCTTTTAGAGAACCCCAAGGAATAGCCTGGTGGAGGTGGTGGTGA[A/G]GGTAGATCACCCGCTGAATAATTGGAACCTGAACCTCCACTGCTGCTTGTGAAAGGTGGTG
GDsnp00203	137	ss475882636	67	2	7.167	234	2	4208469	5276795	GCAGGGCACTCACACAGCTGTCAAAGGNGTACTTGATCCCCCAGAGCCTGCTCCATCCATGTTAAATATGTGCCCACCTTTAGGCTGATTCATCATTATA[T/C]GCATCGCTTCTCGAGTGCAGAGTATAGAACCAACCAGGTTTGTCGAGACAATCTGACATAAAATTGAAAGGTTTAAGCTAAATTAGCGAACCAATTTGAA
RosBREEDSNP_SNP_GA_4215730_Lg2_00203_MAF30_1629274_exon2	6389	ss475877041	67	2	7.167	235	2	4215730	5283978	AGGCTCGATTTTGATTGTATAGACACGGAAGAACTTAGAACAATCACCCTAGAGGATTTAC[A/G]GGCGGGCCTTCGAATTTTGTCACACTGAGGCAGGTTTGGAGTAAATTTAAAAATAAATCAA
RosBREEDSNP_SNP_AG_4227094_Lg2_00203_MAF50_MDP0000251579_exon2	3194	ss475877042	67	2	7.167	236	2	4227094	5297526	GAACCCTAAACGTGTTCTCTTTGGTAGGATCACTAGCATCCGGCAAGACTTCGGATTATAT[A/G]GGCCGGCGTTACACTATAGTCCTAGCCGCTTGCACATTCCTAATAGGTGCACTCCTCATGG
RosBREEDSNP_SNP_TG_4243315_Lg2_00203_MAF10_1663560_exon1	8664	ss475877043	67	2	7.167	237	2	4243315	5312959	ACTCCTCCTGCAAAGATTGAAACCTTTTCAAAGGAATCGAGGGCCGTGGGAAGGGGTTGTT[T/G]GGTGGAACAGAAGCTGAAGGAGTTGGAGATGTTGGACGTGAGCAATGTAGATCATGTTTTG
RosBREEDSNP_SNP_GT_4340866_Lg2_01945_MAF20_MDP0000457988_exon1	7066	ss475877048	68	2	7.956	238	2	4340866	5405551	GAACACAAAATCACCGCCAGTCCACGTGCTAATTGTAACGAAAAAGCTGGCGCTGACGGTG[T/G]TTGTGGTGGCGGAGCTGCAGAACATTTTGTGTACATTTCCAACCCCATTTACGACAACGAA
RosBREEDSNP_SNP_TG_4345275_Lg2_01945_MAF40_888400_exon1	8666	ss475877049	68	2	7.956	239	2	4345275	5413520	ACACAGCGAACGAAAAATGCATACCGAGAGATCATCAAGATTCAAGTGCAACAAAACATTC[T/G]TCTGCTGGGTGGCTGTGATCTGATGTGTAATTTTATCCCAGTTTGACGAGAAGGGCTAGCT
RosBREEDSNP_SNP_GA_4352570_Lg2_01945_MAF50_MDP0000276088_exon7	6400	ss475877050	68	2	7.956	240	2	4352570	5420815	CTTTCGCAAGGCACCGGCCATCTATAATATCGATTCACATACTGCAACTTTGCTGATTTCC[A/G]GTATTCATCTGAAGGTGTACCACATAATTTGTATATCTTATGTAGTTGATTCAACTCTGTC
RosBREEDSNP_SNP_CT_4355384_Lg2_01945_MAF20_504546_exon2	4989	ss475877051	68	2	7.956	241	2	4355384	5423629	TTCAGCTTCTTGGAACCACATATCTCGCATGTAACATGTTGGTGGGAGGACAAGATATGGG[T/C]CTTAAGGCATTGCTCGTTGGTAAAATATTGCATACAACCTAGTTCGGAGCAGAATGCCTCC
GDsnp01945	587	ss475882637	68	2	7.956	242	2	4371038	NA	ATTTTCCTTATCTGAAATTCACTCATGATCTGAAGTGGCCTAATGTATCTGATATCTTTAAAAGGGGAACTGTACGTTATGCAAGTGTACACGCTCATTT[A/G]GGAAGGACAGGGAGCCGAAGGGATGACCTTGAATCGTTAGCTTATACCCTAATATTTCTCCTTAGAGGAAAGCTTCCCTGGCAAGGCTACAATGTAAGTT
RosBREEDSNP_SNP_GA_4373183_Lg2_01945_MAF10_1634079_exon4	6401	ss475877052	69	2	8.27	243	2	4373183	9218825	TAGTTCAAAGACGGAGAAGTTTGTACTCTTGGTATGTTGTATTTTGGTTGTAGAAGGGATG[A/G]AATTCTCCAATTTGAAGAGAAAAAAACATAACCTCTTGGGGGAGAGTTCAAGTTTAAGAAA
RosBREEDSNP_SNP_CT_4403250_Lg2_RosCOS2816_MAF30_1637704_exon1	4992	ss475877055	69	2	8.27	244	2	4403250	9183995	TTCTGTGGCGAACTCTCTCCGTTATTATGCCGGCGCAGCCGACAAAATCCACGGGGAGGTG[T/C]TCAAAATGTCGCGTGATTTTCACGCGTATACGTTGCTCGAACCCATTGGTGTTGTAGGACA
RosBREEDSNP_SNP_CT_4445083_Lg2_RosCOS2816_MAF50_1649480_exon3	4997	ss475877058	69	2	8.27	245	2	4445083	5513331	TGATATTTTTATCTTGGCCTCGATGTTATATGCGCATATAATTTGCTGCGGGTGCAGGGTC[T/C]GGGAGCATATTTGAGACGTTGCGGCTCAGTAAGCCCTTAATCGTGGTGGTGAATGATCTGA
RosBREEDSNP_SNP_AG_4411200_Lg2_RosCOS2816_MAF20_176823_exon1	3202	ss475882962	70	2	8.523	246	2	4411200	9176045	ATGCAGAACCTAGAAAATTTTCAAAACACAAAGTTTTTTTTTATACAAACCAAATTGGTAC[A/G]TATGTAGATGATATCATCTTTTAAGTTTTAAGGGCTATTAAGATTAAGGGTCCTTGCAAGG
RosBREEDSNP_SNP_TG_4447645_Lg2_RosCOS2816_MAF10_261451_exon1	8668	ss475877059	70	2	8.523	247	2	4447645	5530606	TAATTCTGTTAGTGCTGACTGTAATTTTCCTAATTTACTTACAGAGCACGGCAAAGTCTTT[T/G]GAGGTCTCTGATTTGCCAGGTAGTTGCACGTTAGTTTTCCTATAAGCTCAATGTTCTTGAT
RosBREEDSNP_SNP_CT_4474810_Lg2_RosCOS2816_MAF40_1646615_exon4	5001	ss475877060	70	2	8.523	248	2	4474810	5543058	ACTGAAAGAACTAGACTTGTTAGAGCTTTGTACCCGAGGAGGAGGGCCATATAGAGCAAGT[T/C]CTTCAACTTCTTCAGTTCCCTGTTAAGAAAAGGTGATATTCATGTGTAAGAAACGAATTAT
RosBREEDSNP_SNP_GA_4554201_Lg2_MDP0000519575_MAF20_MDP0000519575_exon1	6417	ss475875806	71	2	8.859	249	2	4554201	5656754	CTAACTCGGCATCATGTCAGTAGGATCCGGTGGCATCAAACCGTGTTCCTTGGCCTCTGGT[A/G]CCGATCAACGGGACAATCCAGACAACCCGAAGAACGAAAGGCGCTTGCGGAGCTTCTTCAG
RosBREEDSNP_SNP_AG_4554235_Lg2_MDP0000519575_MAF20_MDP0000519575_exon1	3214	ss475875807	71	2	8.859	250	2	4554235	NA	ATCAAACCGTGTTCCTTGGCCTCTGGTGCCGATCAACGGGACAATCCAGACAACCCGAAGA[A/G]CGAAAGGCGCTTGCGGAGCTTCTTCAGTTGGTATTATGCTTCAGTTGGAGCGTCAGTCATG
RosBREEDSNP_SNP_GA_4554251_Lg2_MDP0000519575_MAF30_MDP0000519575_exon1	6419	ss475875809	71	2	8.859	251	2	4554251	5656704	TGGCCTCTGGTGCCGATCAACGGGACAATCCAGACAACCCGAAGAACGAAAGGCGCTTGCG[A/G]AGCTTCTTCAGTTGGTATTATGCTTCAGTTGGAGCGTCAGTCATGCTTACTGCGACAGTCA
RosBREEDSNP_SNP_CT_7286747_Lg17_265914_MAF10_265914_exon1	5195	ss475876619	71	2	8.859	252	17	7286747	NA	GCCCGCCGCCGTTGACGAACGACTGAGTCATTGAAACGAGAAAGAACCACTCAGTATCAGT[T/C]ACTTCTTGATCCACGGCGTCGTCGTCCGCTGACGTGTCGGCGCCGGAAATCAAGGAGTTGA
RosBREEDSNP_SNP_TC_20500147_Lg4_01773_MAF20_MDP0000210907_exon3	7536	ss475878014	71	2	8.859	253	4	20500147	NA	CAGGCTCAAATGAAGAAACTGGTGTTTCTATTTCACCATTCCAGAGTTCACATAGAGTGAT[T/C]TCCATATGTCCAGATTCCACAAATGCAGGTTCCATGACAGCACCATGCTAGGTAGCTAGTT
RosBREEDSNP_SNP_AG_20502171_Lg4_01773_MAF50_512088_exon1	2633	ss475878015	71	2	8.859	254	4	20502171	NA	CCGACAGAGCAGGATCCCTATCCGACAGGGTGAATAGAGTTGCAGCCGTGCTGTCTTGGCC[A/G]TTTCCTTGTACTTGAATGAATCCCTCTGTCAGCTTCAAATTCAATTTCAATGCCATAAGAT
RosBREEDSNP_SNP_AC_4873695_Lg2_RosCOS3565_MAF30_1663792_exon1	2180	ss475883706	71	2	8.859	255	2	4873695	5948678	TATTGTAGGACAATTATATAAAAAATATGGAAAATATTAAAGTAATGAAATTATATGAGTT[A/C]TGAAATTACTGGAAAAAAGAGAAGAAGCATAAAATCTAAGTATATAAACATAAGAATCTAC
RosBREEDSNP_SNP_AG_4898009_Lg2_RosCOS3565_MAF30_1685164_exon4	3229	ss475877065	71	2	8.859	256	2	4898009	NA	TGTTAGCAAAAGAAGAGGTGGGGAGAGGTCCGGTGTCTACCTGAGCATAAGCATTTCCTTT[A/G]TCATATTCGGTGACCCCATAATTGTATGTCAACTCCAGAATGGCACTTTTGTCTTCGGGGC
RosBREEDSNP_SNP_GA_5074647_Lg2_00077_MAF40_1649337_exon1	6449	ss475877073	71	2	8.859	257	2	5074647	6142895	CCAAATCAAGCTCCGAGCTTTTGGAAGAGCGATGGAGGAGGAGACTGAGGTCTGAGGAGGA[A/G]GAAGGGTTTTTGCGGGCAGCGACTAAAACCAAGTGGGGGAGAAGACTTTGTAACACTATGC
GDsnp00077	90	ss475882638	72	2	10.71	258	2	5082987	6151313	TTTGAATTTNNTTATTTATTTTGGTACCCTGTGAAATTGGAACAGTTTGGGGTTGGAGGAGGAGGAGGAGATTATCGACCATGACGTCTCTGAAGGAGCT[A/G]ATTCCGCCGCCGGCGGCAACCACAACGACTTATTACGACCACTCGAACGATCCGTGGTTCAAGCAGCGGTTCAGTTCTGCCGAGGCAGAAAGATCTGCAG
RosBREEDSNP_SNP_GA_5083524_Lg2_00077_MAF10_1657011_exon1	6450	ss475877074	72	2	10.71	259	2	5083524	6151772	TTGAGAAGATTGTGAATGTGAGATTGAGCGCTGCACAGCCGAAAAATGTGGCCAAGCAGTC[A/G]TCAGAATCGCAATATATCAAGTATAAACCGTCACAGAAATCGGAGGCATTTAATTCTGGTG
RosBREEDSNP_SNP_TC_5310423_Lg2_00158_MAF20_190042_exon1	8166	ss475877078	73	2	10.931	260	2	5310423	6376936	CTCAGGTCTCTCACGTCCAGGTTTTACATCTTCCATTCCCCTGAGCTTGTTTTGAATATGA[T/C]CCCACCTTGGATCATCAACCGCTTCCATTTCTTCTTCTTCTCCTACTTCTTCTTCTTCTGC
RosBREEDSNP_SNP_CT_5314728_Lg2_00158_MAF30_1667717_exon1	5059	ss475883758	73	2	10.931	261	2	5314728	NA	CACCGCCTCTCGGCAGAAATATGGGGACTCCAGAAACATCCCGGGAACCGTGCCCCGACCG[T/C]ATCCTTGACGACATCGGCGGTGCCTTCGGCATGGGTGCTGTCGGTGGGTCCGCCTTCCACT
RosBREEDSNP_SNP_TG_5322830_Lg2_00158_MAF10_711170_exon1	8697	ss475877080	73	2	10.931	262	2	5322830	6386656	ATCATTTCTTATGATGGTATCGATGCTTTTCTTCGATTTCTTGTTGAAATTTCAGTTTTTT[T/G]AACTTTGTACTGTGATGTTTCTTGCTCCAATGCTTATAGTGTGAAATGGTTTTCTCATAAC
RosBREEDSNP_SNP_GA_5335844_Lg2_00158_MAF50_MDP0000223169_exon3	6474	ss475877083	73	2	10.931	263	2	5335844	6404091	ACTGCAGGGGTGTCGTGGAGGCCTTTTGAGTAGTGCAGGGAAAGAATTGCTAGTCAAGACC[A/G]TGGCTCAGGCATTACCAATGTATACTATGCAGTGTTTCCTTCTTCCAAAATCTTTTTGTGA
RosBREEDSNP_SNP_CT_5864957_Lg2_01663_MAF20_MDP0000321546_exon2	5097	ss475877087	74	2	12.721	264	2	5864957	6906115	GACTTCCATCCAACACAGTCCTCGCCAGCCTCGCCAAGTCCCGACCGCAAAACCTCTGACG[T/C]TCCAAACCCAGAAACGAAAGAATCCGCGACTGAACCATGTTCGGCAGAGTCTGTATAAACA
RosBREEDSNP_SNP_GT_5868090_Lg2_01663_MAF40_265196_exon1	7103	ss475877088	74	2	12.721	265	2	5868090	6902982	CCCTCCAAATCCCAAAGCATATAAAACCCAATCCGAACCAACACAATTCACACCAAAAACA[T/G]AACAAGAAGTAAAGAAACCAACACAAAACCCTTTTCCACCTACTATCCCATCCCACAATCC
RosBREEDSNP_SNP_TC_15764608_Lg15_00273_MAF10_1659846_exon6	7365	ss475881439	74	2	12.721	266	15	15764608	6923412	ACATAGCAAATAAAAAATATCTTACTTGCTCCAGCGTATGCTGACCAAGATCAGTTGTTGA[T/C]ATCATCACTCCAGCCGCAAAGGAACCCAGTTCAAGGCTTAAACCCAGCTTATCACTACACT
RosBREEDSNP_SNP_GA_5926620_Lg2_01663_MAF30_1632302_exon1	6510	ss475877090	74	2	12.721	267	2	5926620	6990544	AAAATGAAAGAAAAATGCCAAGTATGGATAGAATTACCTTGATATTAACCAGCTGCTTTCT[A/G]GGTCTGAAAGCGAAGTGAGCAACAGACGAATACGAAAGGGGATAAACCCTCCTGTATGGGT
RosBREEDSNP_SNP_CA_5929140_Lg2_01663_MAF30_MDP0000144357_exon3	3896	ss475877091	74	2	12.721	268	2	5929140	6997388	TTATTCCGTGTTCTGAATAAATCAATCGCACGTCCTCTTCGTTTGTGTAGGTTTACATTGG[A/C]TGTTTCAGTCTTGCTAAGCAGTATAGAGACACATCAACTCATCAGCATATTCCTTACAGGT
RosBREEDSNP_SNP_GA_5931646_Lg2_01663_MAF10_144193_exon1	6513	ss475877092	74	2	12.721	269	2	5931646	6999894	TCAACTCCCGAAGGCGGACGAATGGAAAGCAATGGAGTATGTGACTGGACCCAATCATCAG[A/G]AATTTCAATCCAAGGGGCCAAATCACTTAAAAATATTAGCTTTTTATCACATGTACCAACC
RosBREEDSNP_SNP_CT_6261234_Lg2_00308_MAF40_MDP0000292425_exon4	5131	ss475877093	75	2	12.918	270	2	6261234	7334944	CGTTCCCGGTGTATTGAATCTGTGATATGTCAACGCCGTCCATGATGTTATTCAGTAGTTC[T/C]GAGCAACGGGGAAAGAAGCGTTTCCCTATTTCCACTGCTCATAGAAACAGATAACGTGTTG
RosBREEDSNP_SNP_TG_6290792_Lg2_00308_MAF20_596831_exon1	8714	ss475877097	75	2	12.918	271	2	6290792	9450479	GGAGACATACATCTCAGACTAGGAACTACGAGACTACCCTTAAAGGCATCGAAGGTCTGCA[T/G]TTAGACAATGAAGAGAGGGTTCATTATTAGCGATGCCGACCCTTGCAGGTTACCGTAAATC
GDsnp00308	173	ss475882640	75	2	12.918	272	2	6305841	9435287	CATGGGGGAATACTTTTAAGCATATATAATAGTTGAATTATACAAAATTATATCATAGTTGAATTATACGAGACACGTACTTATGGGGCAGCAGACCCAA[T/C]AATTAGAGATGAGACATGTAGGAAACACATACTTAAGGGACAGTAGACCCACNGCCCATGAGGAAATACTTTTAAGCATATATAATAGCTGAATTATACG
RosBREEDSNP_SNP_AG_6306962_Lg2_00308_MAF50_1623248_exon5	3310	ss475877098	75	2	12.918	273	2	6306962	NA	AGACAAAATCTCTTCACAGAAGATCCGCGACGTTTGATGGCAGCTCCTCCACAACCACGTT[A/G]TAGAACTTCTGGATGTCAAACAGCATCCTCTCATCATCCTTTGTTACGAAGTTGATGGCAA
RosBREEDSNP_SNP_CT_6473341_Lg2_01162_MAF40_1639321_exon2	5144	ss475877103	76	2	13.088	274	2	6473341	7541589	TTGGTCTTTGCAAGCCTCTCGACTGCTCGAATTTATCTTCCATAAATGAAAATGAAGTGCT[T/C]GATGATGAGAACCTGAATGAGGCAATGGATATTGATGAATCCTTCCCTCAAACAAAAAATG
RosBREEDSNP_SNP_CA_6477411_Lg2_01162_MAF20_147931_exon1	3910	ss475877104	76	2	13.088	275	2	6477411	7545659	CGAGCTCAGAACTCTAATTAGAACCCTTGGAATATTCGATTCCCGACGTATCTTCAAATCC[A/C]GAAATCAAAGAATCGCGCTTGCTTCGCCGCCAATTGGACATCATTGGCTCCGATTTTTGAA
RosBREEDSNP_SNP_CT_6495050_Lg2_01162_MAF30_1680540_exon1	5148	ss475877107	76	2	13.088	276	2	6495050	7563298	TTGAACAAGGTCTCTAGGCATACATTAGATTACAGTTCTAATTCAATCTTGGTAAGCAAGA[T/C]GAAACTTCAAACATCTCGCGTAAAGGAGCTTCAAGAAAAAAATGAGTACGGTATAAACATT
RosBREEDSNP_SNP_AG_6499131_Lg2_01162_MAF30_862418_exon1	3322	ss475877108	76	2	13.088	277	2	6499131	7567379	AATTTAGAGATGAAAAACTTCATCAGGAGGAGGGAGAGTGAGCTTGAGGTTGGGTCCTAAG[A/G]TTCCTGTCTTCATGACTATGTGAGCTTTTCTTGTTTTTGCTTATTGTTCTTCTTCGAAGCA
RosBREEDSNP_SNP_TC_6522059_Lg2_01162_MAF50_MDP0000125143_exon6	8228	ss475877109	76	2	13.088	278	2	6522059	7589469	CAAAATCATCGGCTTTGTAGACTGTAAGTGCTTCCATTTGTAAACCCGTCGGAATTACTAT[T/C]GCCGGTTGCCTGAAAACATAGTACCAGTAATGCTTTTTCATGTTTTTATTTGATCATCTTC
RosBREEDSNP_SNP_GA_6573609_Lg2_00333_MAF30_220959_exon1	6553	ss475877111	77	2	13.113	279	2	6573609	7637637	GGGACCTAATAAACGGTAGGATCACGTCCAAAGGTCTTCCAATAATTTCCTTAACTATGAC[A/G]CAAAATATTTCCTAAAACTAAAATTTTCAATTTTTTTTTCACAAAAACTGTGAGTTATTAT
GDsnp00333	183	ss475882642	77	2	13.113	280	2	6617212	7685597	GNTTAGGAAGCTCAATTGGAGCTGATATAAAATTTTAATCCTTTACAATTCAATCTAGTTAGTCAATGCTTTTTCCAGTGCTTAGTTTTTCAATATATCT[T/G]TATACGTAGGTGGCGTCGTAATGATTGTAGACCTTAAATTCCACCCGATATCCGGAGTTGAACCTGTAGTGGTGTGTAAATTTNNAATGTGTAACCTTCA
RosBREEDSNP_SNP_TC_6963343_Lg2_RosCOS1581_MAF20_816797_exon1	8254	ss475877129	78	2	14.85	281	2	6963343	8021393	TATGGTGCATGCAACGCAGGCTACCTAGCATGCCTGAATTAATCATGTCCGTCCATGTCCT[T/C]ATGAATACTTCTCAGCAATACTTTGGAGGTGGTAGAACAACTCCACTGGTTTAGAGAACAT
RosBREEDSNP_SNP_CT_6995367_Lg2_RosCOS1581_MAF10_1664929_exon1	5176	ss475877131	78	2	14.85	282	2	6995367	8063615	TTTGTAGGGCTAATGAGGTAGATAGGGGATTTCAATTACTTAAAGAGGTTCAATCAAGAAT[T/C]GAACTTTCACCTGATGTTATAACTTTTACGTCAGTCATATCAGGATATTGCAAGTTGGGTA
GDsnp00505	230	ss475882643	79	2	14.967	283	2	7246137	NA	AAGAAAAGGTAGATTTATTTTTAAAAAGTTCAAAATTATATCATTAATAATTGAATTCCTTCCATCAAAAGCTTAATTACATGCTTACATATACTAATTA[A/C]GATTAACCAACAGTTAGATCTATAATATGGCAGACAAATATAGAGCTAATGGTACCTCCGGGCTTAAATTAAACCCGCCAAAATTGAAAAACATAGCAGG
RosBREEDSNP_SNP_CT_7255188_Lg2_00505_MAF50_571945_exon1	5193	ss475882949	80	2	14.97	284	2	7255188	9417382	AGATTTATACATGTTCTTTATTATTCAAAATTGTTCATGTTTGTCATAACAAAATACAAGC[T/C]CGATCGATACCATTTACCCAAAATTTTTGAAGCTGCTTCAGAGGACCTGGAAAACACAAAG
RosBREEDSNP_SNP_TC_7302620_Lg2_RosCOS718_MAF20_1672533_exon2	8282	ss475877142	80	2	14.97	285	2	7302620	9603696	GCTCATGCAATGCAATAGACTGCCTCTTCTTCTCAGGCATGCCAATCATAACAGGTTTCTC[T/C]AAACTCATTTTTGCAAGGTGATTGACTTTTTCATTTAAGGTAGCTGATAATAGCAAATTCT
RosBREEDSNP_SNP_TC_7318523_Lg2_RosCOS718_MAF50_1679029_exon1	8283	ss475883812	80	2	14.97	286	2	7318523	8392529	CTATACCGTAATATTATGTAGCAAGTAGTAGAATTCTTAGACAAGAAAAATAAAGAGTACA[T/C]CTTTTAGACACCCCTATATTTAATAGTAAAAAGATATGTATATAATGGATACATATATAGG
RosBREEDSNP_SNP_GA_7279497_Lg2_00505_MAF20_MDP0000886637_exon4	6600	ss475877140	81	2	15.741	287	2	7279497	9421307	TTGCTTAATTCACAAAAAGAATGGCTGACCTACTTTGTTTACTGGTTGGAGAGTCATTTGT[A/G]CGTAGACCTCATCTGTTTCGGTATCAGCCTGTACAATAAAACGAATGTAGAGATACATGAG
RosBREEDSNP_SNP_TG_8127145_Lg2_173545_MAF50_173545_exon2	8747	ss475875814	81	2	15.741	288	2	8127145	NA	CACTTGAAACAAGGTCAGAAAACTCATAAGCCAACCGAGCTAAGCCCTTCATCGCAGCACT[T/G]ATCATATGAGGAGTTTCACCAGCTAGCCCCCCAGCTACCTATGACCATAAGATTAAGCTTT
RosBREEDSNP_SNP_GT_26336623_Lg15_01850_MAF30_MDP0000392859_exon4	6948	ss475881523	81	2	15.741	289	15	26336623	NA	TAAGGATTGTGATCCTGGAAACCATGTGAAGAGAGAAGGTGAGAGATTGTACATGGATATT[T/G]TCCTTAAGCACGTGACATCAAATTATCCCCTGAAACGATGTTTCTTATTATGCTCATTCAT
RosBREEDSNP_SNP_GA_26369038_Lg15_01850_MAF30_1673051_exon3	5963	ss475881525	81	2	15.741	290	15	26369038	NA	GGATGCCAATGTTGGCAAAGGAGCTGAAGGTGCTATCACATGAACTCAGCCAGAAGACAAC[A/G]ACACGGTTTGAATTCCACAAGGAGTATTTCTAAAACTAGAAGACCACCATCATCAAAATAC
RosBREEDSNP_SNP_TC_26371625_Lg15_01850_MAF50_1639406_exon1	7728	ss475881526	82	2	16.453	291	15	26371625	NA	ACTCTCCCTCCCTTATCTTCCTACACCAATTGTGATAAAACCCAACAAAAAACAAAGAAAC[T/C]TAGGAGACAACTTTATATTTCTCTCTGATTAATTTTGTCCAGTCCAGTCTAACCCAATCTA
RosBREEDSNP_SNP_CA_26366233_Lg15_01850_MAF20_MDP0000264232_exon5	3724	ss475881524	82	2	16.453	292	15	26366233	NA	CAAAGATTTATCGTCTTTCTAGGGTCTTGAATCAGGAAAGTGATGATGTTTTACCAATACC[A/C]TTTTATCAGTTATGGCAATTGGAAGCACTGCTTCTACAAAGAGACGTGTACATAAACTACA
RosBREEDSNP_SNP_TG_8922212_Lg2_00407_MAF40_779714_exon1	8764	ss475877144	83	2	17.439	293	2	8922212	10509728	CGTTGTTACTAGACCATGTTCATGGCACGGCATCTGCGACCTAATACAATCGTGTGCTTGT[T/G]CTTGCGCGTATGCTTTGTTTGAATGGCTTCAAGATTTAGCAATTTTTCATTACTTGGCATC
RosBREEDSNP_SNP_CT_8928904_Lg2_00407_MAF30_1636661_exon1	5269	ss475877145	83	2	17.439	294	2	8928904	10535567	CCCTCCAAACCAAACTCCTCCCCAATCATCAGGCTCACCATCCAAAAAGTCATCCCTCGAC[T/C]TTCTTTATATATATCCCTACACCACAAACATACATCACATTATTTCTGCGAAAACCAAATG
RosBREEDSNP_SNP_AG_8936738_Lg2_00407_MAF50_483435_exon1	3467	ss475877147	83	2	17.439	295	2	8936738	10543401	TTTAATTTAATCCTAAAACAATTAAATTAAACTATAAAAAACAAATTAACAAGAATCATAA[A/G]TCAAAGATCACAACCAAGCTTAATGCCCTGAAGATACCCATCACACCAGATACTCTTGGAA
RosBREEDSNP_SNP_GA_8931588_Lg2_00407_MAF20_1644091_exon1	6688	ss475877146	83	2	17.439	296	2	8931588	10538251	CGAATTTTCTGACCAAGTTCGGGTCAGAAGTGCACATAATTCACCGGAGGGACACGTTTCG[A/G]GCTTCGAAGATCATGCAGCATCGGGCGCTGAACAACCCGAAAATCCAAGTGGTGTGGAACT
RosBREEDSNP_SNP_AG_8945207_Lg2_00407_MAF30_284458_exon1	3468	ss475877148	83	2	17.439	297	2	8945207	10579034	TGTAGAGTCCAGTACTAGGGCTGTTGGCAGTGGGTAGGGTTTTCTGAAAGCGAAAAAGGCA[A/G]AGAGCAGAAGATCATGGACCTCAGCGCCTTCTGGGACCACGTGTCCGTCACGTGACTCTGA
RosBREEDSNP_SNP_AG_10654569_Lg2_01223_MAF40_MDP0000265378_exon1	2285	ss475877150	84	2	18.128	298	2	10654569	9650734	TATCCTAATCGTATCACTGATCGCCTGTTTTCTCATCCGAAACGCCGACGTTTCGGATCTC[A/G]TCGACTTCCAGATTATCGGTCCGCCTCGGAGCTATGACGGCGCCGTTTTGAACTCGGTCAG
RosBREEDSNP_SNP_GA_10678809_Lg2_01223_MAF30_1669670_exon1	5341	ss475877154	84	2	18.128	299	2	10678809	12513111	GAATTGAAAAGCTGGGTGGTGTCATCTATGATGGCTACCTCAATGGCCAACTATCCGTGGC[A/G]CGTGCTCTTGGAGACTGGCATATCAAGGGCTCGAAAGGTTCAACTTGCCCCTTGAGCTCCG
GDsnp01223	375	ss475882646	85	2	18.303	300	2	10701488	12532298	TGGATGCTGATGTCCTTCTGCCTCCTCGAAAACGTCTGCTTGCTGGTTTGAAGAAACAGAGCCCGGATGGTGATAGTGTTGCATGGCTGTCTCTAGTTGC[T/C]ACTTCAGCTGCAGCTGCAGATTCAGCATCAGCTTCAGCTTCAGCTTCTGCATCTTCTTCTTCATCACATTCTTCAAGTGAATTTAACACCCGCCTTAACA
RosBREEDSNP_SNP_CT_10700420_Lg2_01223_MAF30_693524_exon1	3963	ss475877156	85	2	18.303	301	2	10700420	12532866	TCGCATCTGTTTCTTCTTTCAGATTTGCTTGATCCCTGAAGGTGCAATTGCTCAACGGCAA[T/C]TTTTTTAGCTTCACTCTTCCCCTCTTTTTACCAGTGGTACTCACAGCATCCCAAGTTTTCT
RosBREEDSNP_SNP_GA_10706980_Lg2_01223_MAF40_MDP0000288614_exon11	5344	ss475877157	85	2	18.303	302	2	10706980	12526306	CAGTGTTGGCATTGGTTCAGCAAGTAGTAGAGTATCTTATGACCGGCATGAATTCGATAGC[A/G]ATGTAGAGTTCACCCAGAATCTAGTACAACCGTTCCTCAAGAATTGTTCCTCTAAAGAAAG
RosBREEDSNP_SNP_CA_9337414_Lg2_167070_MAF10_167070_exon1	3942	ss475875815	86	2	18.763	303	2	9337414	10942149	ATCCTCTATCTTTTGTGGTTATGATCACTCTACTACCCTCACCAATCCATTCGACTTCAGC[A/C]AAGTTGTTTAATTGCTCCAATTCATCCACATCATCAAGAATTAAGAGAATCTTCTTTCGCC
GDsnp00991	336	ss475882645	87	2	19.577	304	2	10125749	11905625	AAATTGTTAGCCAAAAAAAAAAAAAACTAGTTGAGAACTTTTCGGTTTGATTGTTACACGTGCAACGCAATGTTATGTTGCACTAACAACAACAATAAAG[T/C]TTTATTTCACTAAGTGGGTCGACTGTATGAATCATAAAACGCCACTGCCCTCGGTTTTGTGTCAAATCTTCTATTAGCTCTAAATACTTCATGTCTTTTC
RosBREEDSNP_SNP_TC_11380347_Lg2_00159_MAF30_490743_exon4	7193	ss475877159	87	2	19.577	305	2	11380347	12146486	AAGTAATGTTCATTTAGATAAAATTCCCCTACCTGATCATCAGTGAATTTCCGTTTCAAGG[T/C]CTTGCGTCCAGGCTCATCCTCATCCCAAGAAATATCAATTTTACTATGTTGCAGAGCTTGA
RosBREEDSNP_SNP_AG_11409481_Lg2_00159_MAF20_MDP0000320576_exon13	2307	ss475877162	87	2	19.577	306	2	11409481	12209920	GAAAGTCCCACTTCAAGCCGATTTGACTGAGGGGAAAACATGCATTTGGGCACCATCACGC[A/G]TTCTAGCACTTCCGTCCTTGTTTCTAATGACTGAGGAACATGCATCCTCATAGGATCCCCG
RosBREEDSNP_SNP_CT_11411515_Lg2_00159_MAF40_MDP0000320576_exon9	3987	ss475877163	87	2	19.577	307	2	11411515	12211849	ACATTTCGGGCAATTGCACCCAGCCGAGGGTCACTCAGACCTTCCCTCTTCGCTTCCTCTG[T/C]TATCTCACGGCACCGATGCGCCCAAACACACGAACATGCACACACAATAATCATATTTCAG
RosBREEDSNP_SNP_CA_11414678_Lg2_00159_MAF40_MDP0000320576_exon6	3529	ss475877164	87	2	19.577	308	2	11414678	12214918	TGTTCTACCATTTGGCCTACACTGAGAAGGTTCTCATCTAAACCAGGTACAATCATGACAC[A/C]TGGTATGTACCTAGTTCCTCTCTTAGTCTCCACTACCAAAGTCCCTTTCCTAATTGAATCA
GDsnp00159	116	ss475882647	88	2	19.885	309	2	11416721	12216536	TCTGCTTAAGTTTGCATAAAAATGATTATGAAACTGGTTTTTAAGATAAGATCACTTATGGCTTGTTTTACTATTTCGGAATCAGAATTGGATGAATTGA[A/G]TTGAGCATGAGGAGGAATGTGACATAAATTGTTTACTACTTTTTTATTAGATTTTTGTCGAAGTTTTGTACTAAATTTTACGTGATACCATATATAGTTT
RosBREEDSNP_SNP_GT_11438433_Lg2_00159_MAF50_1633417_exon7	6751	ss475877165	88	2	19.885	310	2	11438433	12228496	CTCATCATTAAGAGTCCCATCCAAATCCTCAATAAGTCCTTTTATTAATTCAAACAAAGCC[T/G]CGACCTGTAAAAATTGCATTCCATGTCATTAAGAAGCAAACTCAGTGGAAAGGACAAACCA
RosBREEDSNP_SNP_CA_11451663_Lg2_00159_MAF50_331702_exon1	3530	ss475877166	88	2	19.885	311	2	11451663	12233991	TCTCAACCCAACCGGGAGTCGCTCCAGGCACGAGAGAGCAAGCAAACCAACACCACCAAAG[A/C]CGGAAACAACCTCTTCACACCTTCAGTACCGAAAAACTATCAAATACAAAGTTCACTGGCG
RosBREEDSNP_SNP_TC_11503103_Lg2_01005_MAF40_254568_exon1	7199	ss475877168	88	2	19.885	312	2	11503103	NA	AAGATAGAGAGATAGAGAGAGAGAGAGAGAGATTGCTTTGCTCAAACAATGCACGGACAAA[T/C]CACACCGAAGCAGTGAGAGAGAGTAGAGAGAGTGAGTGGGAGTTTCCATCAGAGCTCTCCT
RosBREEDSNP_SNP_TC_11509973_Lg2_01005_MAF30_504806_exon3	7201	ss475877171	88	2	19.885	313	2	11509973	12032072	ATGACTTTTTTAAAGTCGTAATAACATCTTCACCTATCGAACTCGTTATTCACTGAAGTTA[T/C]TGGCCAAATACGACTAACAAATCAAAGGAAACCAGCACATAAAAATGGTCACATAAGTATT
RosBREEDSNP_SNP_TC_11512294_Lg2_01005_MAF50_791189_exon1	7202	ss475877172	88	2	19.885	314	2	11512294	12034393	TGAATTTGGTCCACTCCACTGTACGTCGAGAGCTTCAACATTTTCTCTCCCTCTCCTCACG[T/C]TCTCTCTCTAGATTGAAGGAAGAGATCTATAGTGAAGGAAGAGATTTTGTGGCCGACAGGA
RosBREEDSNP_SNP_GA_11542218_Lg2_01005_MAF20_MDP0000234905_exon2	5382	ss475877173	89	2	20.434	315	2	11542218	11995411	ATATAATGTTTTTTTTATTATTACTTTATAGACCTAGTGCTTTCCAAAGCTGAATTCTCTG[A/G]TTCGCTCAGATGCAATGCAATTCTGCATCTTCGTGATCCTCCTGTACCAGAAAGTAATTAA
RosBREEDSNP_SNP_TC_11544405_Lg2_01005_MAF10_1632826_exon1	7206	ss475877174	89	2	20.434	316	2	11544405	11993224	AGGCTCGCAGAGACCTTCGTGCTCTTATCTACAGCAAGAATTGCGCTCCTATTATGCTTCG[T/C]GTAGCGTAAATGTTTTTCCTTGATTCTTCCTTAACATGTTTCCCCCATTAAATTTCCTTTG
RosBREEDSNP_SNP_TC_11546546_Lg2_01005_MAF30_1625890_exon1	7207	ss475877175	89	2	20.434	317	2	11546546	11991083	ACGAATTAAGGTAATATTTAACTCCTCGAATTAAACGAATTAAGGTAATTAAGGTAAGCAA[T/C]TATAGTTAGTTTAGGCCCTTGGACTTAGAGACAGTGTAATATCCTGAAAAACCCTGAGCCT
GDsnp01005	339	ss475882648	89	2	20.434	318	2	11551545	11986384	ATGATTCGAGGGTTAGTTGAAAGAGAGAAGAGATTAAGGTCGTGATAATAATATCAGAATTAAAACTGAAATCAATTTCTTCCAAATAAAAGCAAAAAAT[A/G]AAATTAAGTTGGGAGTACGGACAGACAAGAGTACCTCGTAATCTTCTTTCATGGCGGAAGCTCTGGGTCTCCGTGGGGTTTCCAATCTCGGGGAAGAGAG
RosBREEDSNP_SNP_GA_11758165_Lg2_00614_MAF40_MDP0000894511_exon1	5396	ss475877177	90	2	20.749	319	2	11758165	12298787	CAGCGTGAACTCTGCGAGAGTAGCAGGCGGCGCGGCTCCACCGCCAGCACATTCGACTGCC[A/G]AAGATCCGCAGTCACCTGTCAAGCAAGAGAACTTGCCTGTGGTTGAGTCCTGGGAGCAGAG
RosBREEDSNP_SNP_CT_11771410_Lg2_00614_MAF30_1675314_exon1	4004	ss475877178	90	2	20.749	320	2	11771410	NA	AAGGTACTTACTCGTCATAGGGTTTATGCAGACCCATATGCAACCATTAGAGAAAAGGCAG[T/C]GGCGAGGGAGTTCTAGAGAGAGAAAGTGGTTTGAAGGAGGAGAGAGATGAAATTTTGGAGA
GDsnp00614	252	ss475882649	90	2	20.749	321	2	11777453	12279399	TGCAAAATTTATCAGAACACAAAAATATTCTATCAAAATTTTGTGAAGATTTCAGAGAGACGGACCGGCAACCCCCACCACTGATCACATTGATAATGTC[T/C]CCAACTTGTATATTATCACTTACTAGCACAACATACGTGAGGTTTTTAATTTTGTATCACAAAACGCCTCTGTGCAATTGGTATTACAACCATTCGTTAT
RosBREEDSNP_SNP_AG_11777704_Lg2_00614_MAF40_1665749_exon5	2330	ss475877179	90	2	20.749	322	2	11777704	12279248	CCATTCGTTATATATTATACTTTGTTTTGTCAAATTTTCGACTTGGGATTTTACATTTTTC[A/G]ACAAATGCGAGCAATGCAATCTACAATCTTACCGTCTTTGGCAGCCAACGAGACCATGATG
RosBREEDSNP_SNP_GT_11799850_Lg2_00614_MAF50_MDP0000175404_exon2	6758	ss475877181	90	2	20.749	323	2	11799850	13656459	CTGCCAGGACCCTTGGGCTGCTGGCACTTGTTCGGCAAGGTGTCGAACGCATGATACATGC[T/G]GGCGTGTTTAAAGTGTTCGCAAAAATCCTCAGAGAAGCCCCCACGAAAGTTCAGGTTGTTG
RosBREEDSNP_SNP_AG_11806852_Lg2_00614_MAF50_175518_exon1	2332	ss475877182	90	2	20.749	324	2	11806852	13649457	AGTACCCATCCTCCCGGGTATCCGCAGGAGCCGACACCCGGAGCAGCCACGACAGATCGCC[A/G]ATAGAGTTTTCAAGATGGGACGACATTTTCCGGAACTGCGCAGCCGGGATAATGGTGAAGA
RosBREEDSNP_SNP_GA_11950668_Lg2_RosCOS2709_MAF40_1639624_exon2	5408	ss475877183	91	2	20.897	325	2	11950668	14451675	CATGCATATGCATAGGCATACAAGAAAATCACCAAAAGTAAACAACCAAAAATACATTACC[A/G]GCCGCAATTTTTGGCTCTTCACCAGCCTTCCATGATTTCTGACTTTGTGCAAGTTTCTCAG
RosBREEDSNP_SNP_CT_11954759_Lg2_RosCOS2709_MAF50_MDP0000266474_exon10	4014	ss475877184	91	2	20.897	326	2	11954759	14455766	ATAAGATAACAAATGTTAACAAACTCAGGAAAAAAACTAATAACAGAGATAATAATACCTG[T/C]GCACGGGGCAAGTGTGCATGAGTGATACTCCATATGATAGTCTTCATTCCTGTCAAATACA
RosBREEDSNP_SNP_GA_11965366_Lg2_RosCOS2709_MAF20_MDP0000266475_exon2	5410	ss475877185	91	2	20.897	327	2	11965366	14466373	CTATGATGATTGGGTGGCTTTTTCGCAAAAGTAAGGCAATTCAGGAAGGTGGGTCTCCGAG[A/G]GCGTAAGGCTCCCATGAGCGAGAAAGTCTTGTGTACGATTGACGCATGCAATCTCTCTCTC
RosBREEDSNP_SNP_GT_11969851_Lg2_RosCOS2709_MAF30_1618610_exon1	6760	ss475877186	92	2	21.221	328	2	11969851	14641380	CTGGAATTTTATAATTTCGCCAAATGAGATAAACCCAGCACAATATCAACAATCCCAGATG[T/G]CTGGTAACGAAAAATTTCATATTTTTCACTTTGATTTGTTGCGAATTGTTGTAGAATTACT
RosBREEDSNP_SNP_TC_11972340_Lg2_RosCOS2709_MAF40_889572_exon1	7221	ss475877187	92	2	21.221	329	2	11972340	14643869	TAGATTCTGAAAGTGTTTGCAGATGCTCTGCGGGTAATGTCCTGGTAGTATTACCTTGCCT[T/C]TGTAAAGTCAGTGTCAGGGACCTGAATGTAAATTTTGCAGAATTATCACTTCCAAATTTGT
RosBREEDSNP_SNP_TG_11993525_Lg2_RosCOS2709_MAF10_163123_exon1	8412	ss475877188	93	2	21.617	330	2	11993525	14615692	GCATGCGTAAAAAATTCAGTTTCACAAACATAAAACCGAGGAAAGAACAACTGATATCTCC[T/G]ATCATCAAACGATACCACACTCAACAGATTGCAATCAATTGCTGAGGTACATAAGCAGCAA
RosBREEDSNP_SNP_AC_11996518_Lg2_RosCOS2709_MAF30_1663531_exon1	1892	ss475877189	93	2	21.617	331	2	11996518	14612699	CTAGCCCTAAATTTTCTCAGGAAACAAACAGAAAGTGAAAAAAAATCGTACCTGGGCCGAG[A/C]GAGCGGACGCGATCGGCGAGTTTGGCGGAGCAGTGTGGACAAAGATCTCTGGTGAGAAAGG
RosBREEDSNP_SNP_TG_11998839_Lg2_RosCOS2709_MAF50_1680670_exon1	8415	ss475877190	94	2	21.812	332	2	11998839	NA	ATGCTTCAATTTACATAGTGATTGGGGCTTGGATTCTGTTCAGGTTTGTTGGACCGGCTCT[T/G]AATCTTTACCAGTTGGATGCACCTCCTCTCTCTCCCACTTCCATCCTCAAGGGTTCCTGAT
RosBREEDSNP_SNP_CT_12903929_Lg2_01552_MAF30_1660471_exon1	4058	ss475877197	95	2	22.022	333	2	12903929	14828488	TGCTGCCCTTTGTTCTTGTGCAATTGCAAATAACCATCCTTCTTCTCCTCTGTTTTCCAAA[T/C]GCCATCGCCGCCGCCATCGTTTTTGGGGTGGCGGCGATATCTGTACCTCGATTGCAGCTGC
RosBREEDSNP_SNP_GA_12926120_Lg2_01552_MAF50_683506_exon1	5466	ss475877198	95	2	22.022	334	2	12926120	14864129	ACATATCATAATTGTTGCACCCTAATCCCTTAATTTTACACCACAGCAAGAGAAGAAGCGA[A/G]CAAACAAGAATAAGATATCGAGTACAGCGAGATGGCAAATGTAGTTAGGAGGAGTGCCATA
GDsnp01552	445	ss475882651	95	2	22.022	335	2	12929978	14860771	TGTAACGGAATTATTATTTTATAATTACCAAACAAGATGTAAATTCCATTACAGATATGTGATAATATTTTATACGTAATCATGTTTGGTAAGATGTGGA[A/G]TTTATGGACCATAAATAATATGGATTAATACTAATAATTACGACANAATCTNATGATGCGACATAATCCACTTCTATTACTTTGCAATATTTAAGAGATT
RosBREEDSNP_SNP_CT_12933833_Lg2_01552_MAF40_1644477_exon4	4059	ss475877199	95	2	22.022	336	2	12933833	14856416	ATCCCGAAGGTATGCGCAAATGCATGAGCTTGGGGTATTCTACAAAGAAGGCAAACACGAC[T/C]ATTGGGCAATGTAATTATAACCATCTTCTTGTTTTATTTTCTGTTGGCTTAATTCGTTGGT
RosBREEDSNP_SNP_AG_12942637_Lg2_01552_MAF50_MDP0000683486_exon1	2372	ss475877200	95	2	22.022	337	2	12942637	NA	CAACCTCAAAAGGCTGTGGGACGTCAATTTACAGGTTTGTGGAAAGTTTGGAATTTTGTTC[A/G]TATCTAATGGTGACTTGGTCGGTGTTATCCGATTCCATAGTCTTATTCTAGTTGGAATTTT
RosBREEDSNP_SNP_CT_13055225_Lg2_324795_MAF40_324795_exon2	4065	ss475875817	95	2	22.022	338	2	13055225	NA	ACTTGTTGTGGGGCGGCGCCGTCGTCAACGGCCAAAATGCTTGCGACGATTTCTCGGTCGA[T/C]GACCTTCTCGACTTCTCGAACGAAGACGGGTTCTTTGTAACGGAGGGCGAGGAAGAAGACG
RosBREEDSNP_SNP_CT_13641108_Lg2_00214_MAF40_MDP0000281231_exon6	4080	ss475877201	96	2	22.303	339	2	13641108	15679344	TGAAACAAAACCAACAACAACATCAGCTAAGAACAAACCTGATAGTCTGTGCCAGAACATA[T/C]ACCGAGAATTCGATGCCGGGTAGTGTGAGGTTTATCAGTAACAATGGACAACTTCTGACCA
RosBREEDSNP_SNP_TC_13643738_Lg2_00214_MAF40_848655_exon1	7292	ss475877202	96	2	22.303	340	2	13643738	15632959	TGATAAAAGAGCAAGAGAATGTTATCCACAAAGGATGTGGCATAGTAGAAGACCTTTTATT[T/C]TCTCCTTCTGTTCTACGGCATAGAGTCACGGTTGCAAAGTAAAGTGATTATCATTTGCCTG
RosBREEDSNP_SNP_CT_13646169_Lg2_00214_MAF50_1635069_exon1	4081	ss475877203	96	2	22.303	341	2	13646169	15635388	CCTCTGCGTTGTTGACATCCCCATTGAGCTTCACCCCCTTGGCCTCAGCGTCGTTGACATC[T/C]CCATTGAGCTTCTCCATATCTCCAGCTTTCTGGTGCAATGACACATCCTGCTCCGAGTAAC
RosBREEDSNP_SNP_CT_13651288_Lg2_00214_MAF50_MDP0000131675_exon2	4082	ss475877204	97	2	22.84	342	2	13651288	15640507	CAATCATCAATGCTCGACCCTTTGCTGAAACACTTGTGGAGGTCCTGTACAACATCAATGA[T/C]CTGGCCTAGCCTGGCCTGACCCTCTAGGAAACCAAATCAAAAGCACGTATTCCTCACCGGT
RosBREEDSNP_SNP_GA_13656632_Lg2_00214_MAF20_MDP0000282278_exon1	5489	ss475877205	97	2	22.84	343	2	13656632	15694868	TGTTCTTCTTCGCGTTGCTGGGAAAGGTTACCAACGGCGGCACCTACAATCCTTTGACCGT[A/G]TTGTCCGGCGCAATTACTGGGGATTTCAGCCGCTTCCTTTTCACTGTTGGTGCCAGAATCC
RosBREEDSNP_SNP_CA_13659348_Lg2_00214_MAF20_453677_exon1	3560	ss475877206	97	2	22.84	344	2	13659348	15697584	CAGGCTCCGATGCCTGATTTCACTTCCTTTTTTTTCATAACGCATATATAAAAGCAATCAA[A/C]CTCTAAACTACAAATCTAAGAGACCTTCCAAGATGCCTTAAGAACATCGAAACGTTCCATT
RosBREEDSNP_SNP_TC_13673501_Lg2_00214_MAF30_MDP0000235958_exon9	7293	ss475877207	98	2	23.382	345	2	13673501	NA	CACGAACGCCTTCTCGATGAATGCAGCCTCATTGAACGTGCTACGCTCAGGTGATAATTTT[T/C]TGTTCTTGCAAGAACTCTTTCTCATACACGAAAACCATGCCTGACTTTCGCTCTTCCTCCT
RosBREEDSNP_SNP_CT_13676580_Lg2_00214_MAF30_356820_exon1	4084	ss475877208	98	2	23.382	346	2	13676580	15714816	GGCCTCACTGTTAGGATTTCCAAACTGCCCTGCAGAATTCAGGAGTGCAACTCCAACTACT[T/C]GCTCGGGCAACCCAGCAGCTGCAACCAAAGCAGTAAAACCTCCAAGACTGAATTTACGGTG
RosBREEDSNP_SNP_GT_13683046_Lg2_00214_MAF10_76634_exon1	6781	ss475877209	99	2	24.299	347	2	13683046	15721282	CAGCCAACATAAACCAAGTTTATTTCCAAAAAATGTACTTGAAACCATGCAAGTGTAATGC[T/G]TCACATTTGAAGGCTTGAGGGTCATCAACGCTCATGGATCACTTCAGGACTTTCCCCAACA
GDsnp00214	143	ss475882652	99	2	24.299	348	2	13690903	15729017	TACTAATCAATTTGTGTGAGACTAAATATGTAACAAATTACACCATACCATGTAATAATTGTTTTAACAAATTATACTGGAAACATTTTATACAACCATA[A/C]CCTACCCTTATTTACATTGTCACAACACAGAAATATTTACATATCATGTTCTGTAGAATCAAGAAATTTGGAGATGCAGAAATAAGTAACAACATCCTAA
RosBREEDSNP_SNP_CA_13921344_Lg2_248148__248148_exon1	3566	ss475875819	99	2	24.299	349	2	13921344	15961209	AAGCTTGCTTTAGATTCAAGATTGGGAAGGACCAAAACACAAACCTGAAGTGGGAGGCCAG[A/C]ACGTGCAACCATTGCATTACCATCTCCAGTGCAGGTATGTGCTGAGGTTGCAGAAAAGTAT
GDsnp00174	125	ss475882650	100	2	26.106	350	2	12554163	16307050	TGCCCTGCTCTCACATAAACCTGATACTTTGGATTCTAGTTTCTTCCTAACTGGATTAGTTGGTTTGCTAAGGGAAAAAGGATTTTGGTTTGTTCTCTCC[T/C]AGACTTACCTGCGTGACTCAAACTCATCTCTAGAGCATTGTTTTATAAAAAAAATGTAATTTTCTCACTCGTGTGGTTTGGCCCTATCCAAGATAAGAAT
RosBREEDSNP_SNP_CT_14484409_Lg2_00002_MAF40_219048_exon1	4126	ss475877212	100	2	26.106	351	2	14484409	16520857	CAACCTCAAATGAAATCTAGTGAAAGAAATAAAAGAAAAGAGGTCGCATTGGGGCCCAAAG[T/C]CCCAAGGAAAAACCTTCGAAATCATAGGCATATAATACTGGACAAGGATTGTCTGTCCTCC
RosBREEDSNP_SNP_AG_14486643_Lg2_00002_MAF30_1630136_exon2	2426	ss475877213	100	2	26.106	352	2	14486643	16518623	GCGAAGGCGGAGCAACTGCAGGCGCCCCTGTCTGAAAACTGACCCAACGACCAGAGTCCAC[A/G]GTGGAAGCATCAGACTCATCACATTCTGGTATTGTGGCAGGTGTAAGATGGTGGCGACGTG
RosBREEDSNP_SNP_CT_14500796_Lg2_00002_MAF50_1621685_exon5	4130	ss475877215	101	2	26.231	353	2	14500796	NA	GTGTGTGTGTGTGTGTGAGAGAGAGAGAGATAACAAGATAATATTTGGGCAAGTCAAGACA[T/C]TACAAAGCATTCCAAAAAGTTACAGTGACATACATTTTTAAGCCTCCAACTAAATTGATTG
RosBREEDSNP_SNP_TG_14503620_Lg2_00002_MAF50_180022_exon1	8447	ss475877216	101	2	26.231	354	2	14503620	NA	GAGCGAGAGAGAGCGAGAGAGAGCAAGGGGGCAGATTTGGAAGGGAACGACCTGTCGTTTA[T/G]GGGTTTGGGGAACCTTGGAAGATTGATCGTCTCCTCTCCCTGGGGTTTATGCCTGATTTGT
GDsnp00002	72	ss475882653	101	2	26.231	355	2	14523754	16562067	TGAGTAAATTCAAACAACCAACACATTGATAGAATTGCATGTGAATTTCTCCTATGGAGTCGATCTTGGTTGCATGTAAAATTTGCTTCGTGGTGTCAGA[T/G]AGTAACTAGTTGATCAAAATATTGTGTCCACACTCTTTAAACTGAATTCGAATGACACTCGTAGAATTAGAGTAATTTAGAATATCGCTTTAGAAAGAAT
RosBREEDSNP_SNP_CT_14524819_Lg2_00002_MAF20_493559_exon1	4135	ss475883760	101	2	26.231	356	2	14524819	16563168	CGACGACCTCCGCCGCGGAAAACCCACCAACCATAAGGTGTTCGGCGAGGACGTCGCGGTC[T/C]TGGCCGGCGACGCTCTCTTGGCCTTCGCATTCGAGCACATCTCCCTGTCTACCGTCGGCGT
RosBREEDSNP_SNP_AG_14573434_Lg2_00987_MAF40_1674211_exon1	2434	ss475877221	102	2	26.798	357	2	14573434	16584634	ATGAAGCTTGAGAATTTCGACGTCGGAAGGTATGACGAGCTTCGTAAAGCATGTTATCCGT[A/G]CTCGTCGGATTCATCGGAAATGACCCCGACAACTGCTTTTGATGGGGCGAAGAGGAAGCAA
RosBREEDSNP_SNP_CT_14581355_Lg2_00987_MAF50_517545_exon1	4140	ss475877222	102	2	26.798	358	2	14581355	16630721	CTTGATGGGGCCAGTTTTGTCACGTGTTGGGATGAGTAAAATAAAGGTTTGTTTTGGTAAT[T/C]TTAGGAGGAAGTAGGTTTGTCTGTTAAAGTTTGGGGATTTCGGGAGGAAGTGTGGGTTTTT
RosBREEDSNP_SNP_GA_14588942_Lg2_00987_MAF30_1674484_exon1	5546	ss475877223	102	2	26.798	359	2	14588942	16623134	TTTTTACTGTATTCTGAAAATGTCCATGTTATCTGGCACTGCCATGAGTTGCAAACATCGT[A/G]TTCTTCCTGTGCAATGATGAACGTAATAAGAACACAAGAACAAGGGACAAGGTTATAATTC
GDsnp00987	335	ss475882654	102	2	26.798	360	2	14598196	NA	TCTTTCATATATCACTACCTTTCCTAATTGTCCAAATTTTCTTAACATGCTCTCTTTCCTCATCAGCTTCATCCTTCTCTTTACGACCACCACCAATGCC[A/G]CCATCACTACTTCCGAACGACTCAGGGAAGCGCTCGCCACCGCAACCACTCAACGATTCAAGGAAGCACCGAAATTCTACAACTCCCCCAGCTGCCCGGA
RosBREEDSNP_SNP_AG_14599407_Lg2_00987_MAF40_375341_exon1	2435	ss475877224	102	2	26.798	361	2	14599407	16635248	TAATTTCTTTATAATAAAGAAAAACAAATATATATTTTCTTGTTGTTTTTTTCTTTTGTCC[A/G]TGGAAATTTTTAGGTATGGGTGAGCAAACTATACTGATCCATACTCAGGCTTCTGGACTCT
RosBREEDSNP_SNP_CT_3426509_Lg16_00353_MAF10_1620046_exon5	4830	ss475881726	103	2	27.967	362	16	3426509	17143246	TTCGCCACCAAGATTTCAAGGAAAAGATGATTACTCAGGTTAAAGAAATGGCCAGATCCGT[T/C]TGGAAGAGGCTCCACCTTCAACACCTTCCTGACCTTGCCCTCATCACTGCAAAACAAAACA
RosBREEDSNP_SNP_GA_15184323_Lg2_00222_MAF30_MDP0000298218_exon2	5573	ss475877228	103	2	27.967	363	2	15184323	17222558	AATCGGTTTTTTCCTTGTCCGGCAATTTTATGGGATAGTCAACTTCTGTGCAACTTCTATC[A/G]AATATGAAGACGTGGAATCTTGAATTCCCTTCATACCCGAAAACAAGCCAAAAAGCGTAGT
RosBREEDSNP_SNP_CA_15211202_Lg2_00222_MAF10_MDP0000236750_exon9	3592	ss475877230	103	2	27.967	364	2	15211202	17249436	CTTGAAGCCTTCAAACATGAAGGCCTTTGGGTAACCTGATTAGAAATCTTTGACATGTTGG[A/C]AACTTCAGAAGCACTCAAAGATGAAGTGCAAGGCCTCTGACTAACATGCCGGCCATTAATC
GDsnp00222	145	ss475882655	104	2	28.077	365	2	15229760	17268074	GCTGTTACAACCTCAACCCGTACAAACCCACCTTTTCTTCCATTTTCCATCGGCCTGCACAGCGTAGTATCTTGAAGATTCGAAGCCCCATGCTGTCTCG[A/G]GGTATCCATGATTCGTATGTGATTGAGGAANCCAATGCCAAGAGCGATACCTTCTTTTTCAGCCAGCTTCTGAACAACTTCAGGATTGATCAACCCTCTG
RosBREEDSNP_SNP_GA_15230080_Lg2_00222_MAF40_1630459_exon1	5576	ss475877234	104	2	28.077	366	2	15230080	17268316	GGAGGTGGTTTTATTGAGGCCCAACATATTAACATGATCAATATGTCGGCATGTGATCTCC[A/G]GTTCCCTCCTGTCCCAGTCTTGTCCATCACCATATTCCCCATCACTGGTGTAATCTTCGTC
RosBREEDSNP_SNP_TC_15273312_Lg2_00222_MAF50_82445_exon1	7349	ss475877235	105	2	28.848	367	2	15273312	17320034	AGGCCGAGAGAGGGAACCTAAGGAGGGCTTGGGTTTTGGAACCAAAACACCTTAGCGTGTG[T/C]TGGGTGCTTTTCGCTGGAGAAGAACGCCAGACCTGTCGCTTCTGGTGGCGGTCTGGGGTTC
RosBREEDSNP_SNP_TG_16158221_Lg2_02686_MAF30_MDP0000292769_exon3	8465	ss475877237	105	2	28.848	368	2	16158221	NA	ACATGATTCGTTCATACATACATACATACATACATACATATATATATATATAACCATTTTT[T/G]ATGGCCTAGAGCACCAATTAGTTTCCTCTCTTTCTGAATGGTTTCGGCAAAAGCATGCAAT
RosBREEDSNP_SNP_GT_16174412_Lg2_01309_MAF30_MDP0000197883_exon1	6816	ss475883762	106	2	28.953	369	2	16174412	NA	GGAAAGCAGCACAGTGGCCGCAAGCCACGGGCCTGGGTGTGGTGGCACAAGGACAAGCCCA[T/G]CTCACGCTAGCTTGTGGGCTAGCACACGAGGAGTCCCAGCGAAGGCTAGGACCTTGGTCGC
GDsnp02686	711	ss475882656	106	2	28.953	370	2	16177218	18485917	CTTTTGTGTTGCGATGTCTTGTTCGTTTTCACCACTCGATTGTTTTCTCTAGTGTTGTTGGTTTGGTAGCTGTTGACAATACTTTTGTGGCAATGATAGC[A/G]ACGGACGCTGCTTTCTGCGGTCGGAAATTAGGAATTTGGATTCTCGTTTTAGTTTATTTAATTGGGATGGGCTTTTACGTATCTATTTCCCCCCAATGTA
MdCCD7a	746	ss475884116	107	2	30.192	371	2	16487718	19216791	AAGTTTCATCACATCAATTTGTAATCAAATTTTCTTGAGTCTTAAGAAATTATGCGTTCTGATGTTATGGTTTTACCCAATATAAATAATGTGTATTATATTTTCTTGGATTATACAAAAAATGTTTTTTTTACTGCACCTAATATGTAAA[T/G]TATGCATTTAGTTATATTGACAAGTTTTCCTTTGTTGCTTCCATGGATGATTATATATTGAGATATTCTAAGTTGAGGTATATCATAGTTTAATTTAATGACGTTGTTATTGTTGATATCGTTGGTACATCATCTGCAACCCTTGGGTCAA
RosBREEDSNP_SNP_GA_16792135_Lg2_RosCOS836_MAF10_1640965_exon2	5624	ss475877245	108	2	31.582	372	2	16792135	19499359	CTAATTCTTGGAACTGCTTCATTATGCATGAAGTTGTTGGAACCGTTGAAGGAGGAAGAGC[A/G]CCGACAAAAATAAAGACAGACTTGAAGAAACCGATTGTCAATCTTGCCTGCCACCCTCGCC
RosBREEDSNP_SNP_CT_16796517_Lg2_RosCOS836_MAF20_78788_exon2	4215	ss475883443	108	2	31.582	373	2	16796517	19503741	CACCTTATGGCATATAACATTTGTTCTGGAGCAGATAGCATTTACAAAAAACTTTACACAA[T/C]GGTAATGTTTTGACTTGATATGCTATCATTTGAATTAGTGTGACGTCTTTGTAACTTTCTC
RosBREEDSNP_SNP_GA_16799144_Lg2_RosCOS836_MAF30_1666037_exon2	5625	ss475877246	108	2	31.582	374	2	16799144	19506368	ATTTGTTCCACCGGTTCCACCAGTTGGGTTATGCATGTATCAAGTATGTAGATATGACAAA[A/G]TGTTCTTTTTATTTTTATTCCATATATTTTATTTTTCTTTCTATTTCTATATGTTTCTAGC
RosBREEDSNP_SNP_AG_16803165_Lg2_RosCOS836_MAF10_406840_exon1	2507	ss475877247	108	2	31.582	375	2	16803165	19510389	TTGAGTTTGTTGCCATGCCTTAATTTTTCTTTTGTGCGTTTACTCCCATTTTTTATCTGTC[A/G]TTATCCAAATCATTGATATTCCCAGTTTTGTGATTACTTTCCCTCTGACTTTGTAAAGAAC
GDsnp01309	392	ss475882657	109	2	32.095	376	2	16224102	19739271	AGTACTGGGTCAAAATTTAAAGCTTTATGATCAAGGCTTAAGGGTGTGTGATATCCATAAACAATAATTAATTGTTGGTATCCAAGTAAAGATCCCAATA[T/C]TATACAAGCAAATTATCCATGTTAGTTCTTTAATTGCCCAAATCAGCAAATCAAAGACCAACTCATTTCCCATTTCCTTTTGCCTACTTTGAGCAGATCC
RosBREEDSNP_SNP_GA_17179364_Lg2_327287_MAF40_327287_exon1	5630	ss475875821	110	2	32.46	377	2	17179364	NA	TTGAGGGCGGCGACCATGATGCAGTGCTCCTGCTCCTGCTGTATCCGACTCATACGGGAGG[A/G]CATTTTGGTCCAATCAGTCTTCGCTCCAGGGATAGTTTCGGAAAAATACACCGAAAATCGA
RosBREEDSNP_SNP_AG_17179555_Lg2_327287_MAF30_327287_exon1	2520	ss475875822	110	2	32.46	378	2	17179555	19886778	GATCCAAGAGAGAGGAGAGAGGGTGTCGGGATCCACGTGTCGGTCACCCGTGCACACGATT[A/G]GATATTAGTTTCGGGGAGGTCTTTCACCATTCCGATGGGGAGGTGGGTGCCCACTGGTTGT
RosBREEDSNP_SNP_GA_17179731_Lg2_327287_MAF30_327287_exon1	5631	ss475875823	110	2	32.46	379	2	17179731	19886954	TCGACAGCGCAGCTTTTCTCCTACGAGCTTCAGCCTTGGGTTCAGTGAGAGCTTGCCACGT[A/G]GCCTGAAAGGAAACAAAATTAGTTTTTGGAGTTTTCCTCCGTCCTCCTTACCGATGATAAT
RosBREEDSNP_SNP_CT_18003967_Lg2_325713_MAF20_325713_exon3	4251	ss475875825	111	2	33.694	380	2	18003967	20756233	TACGCTGATTCACGGAAACGTGAGTTGGATCAGTTAAATATAACAACATATTTTCCGTCTC[T/C]AGAAATTAAAATAATTTAAACTACTTCTTTGTTAAAAGAACAATAAATCACTAGTAGCACC
RosBREEDSNP_SNP_CT_18004558_Lg2_72623_MAF40_72623_exon1	4252	ss475875826	111	2	33.694	381	2	18004558	20756824	TCAGAGTTTTGGGGCCAGAAAACGTCCAACTGAAGCGATTTAGCTCGACAGATCGAAGCTT[T/C]GAATCGAAATTATACCTTGGATGTGGAGATCCTTTGATGGGTTTTTGTCCGTACTTTCTCC
RosBREEDSNP_SNP_GA_18005006_Lg2_325713_MAF20_325713_exon1	5652	ss475875827	111	2	33.694	382	2	18005006	20712229	GGGACAAATTGGTAATTTGAAAAGACGATGACGACATTGGCTGCTTGCTATCGGAGTCTCC[A/G]GTCAACGACGATATAAACGACGTCGTAGTTGGATATGAGAAATTTATAGTGGTAGATGAGT
RosBREEDSNP_SNP_TC_18005035_Lg2_325713_MAF40_325713_exon1	7440	ss475875828	111	2	33.694	383	2	18005035	20712258	GACGACATTGGCTGCTTGCTATCGGAGTCTCCGGTCAACGACGATATAAACGACGTCGTAG[T/C]TGGATATGAGAAATTTATAGTGGTAGATGAGTCCTTAGTGCTCTCAAGCACCGTACTGTGG
RosBREEDSNP_SNP_GT_18746181_Lg2_02076_MAF20_MDP0000178428_exon1	6847	ss475877254	112	2	34.849	384	2	18746181	21544875	GCAGCACCAGATTCACGATATCAGGCGAGCTCAACTGTGGGAGATAACCGTCTGAAGACAT[T/G]ACCTCAACGATCGACTTGCCACCGAGATTCTGGTGCAAATACTCGGTCACAACCATGGGGA
RosBREEDSNP_SNP_TC_18748787_Lg2_02076_MAF20_MDP0000274383_exon1	7465	ss475883013	112	2	34.849	385	2	18748787	21547481	GGTGAAGAGGTCGGGACGGGTGACAGCGGCGATGGCGCCGATCATGGCGGACATGGAGTGG[T/C]CGACGAAAATGCATGACTGGACGTGGAGCACCTCGAGAATGGCGAGGAGGTCGTAGGCGTA
RosBREEDSNP_SNP_GA_18771603_Lg2_02076_MAF30_1624620_exon1	5690	ss475877255	112	2	34.849	386	2	18771603	21553794	GTTGTAACTTTCGAACTACTATCGACGGTTCTGCTGTCATTACAGGCTTCTTTAAAGGAAC[A/G]GGCATACCGAACTGGTGGAAGAGAGGATCTCTGTTAAACTCAGGTTTCTTCAAGTAGACAT
RosBREEDSNP_SNP_AG_18785188_Lg2_02076_MAF10_MDP0000141906_exon1	2570	ss475877256	112	2	34.849	387	2	18785188	21581127	TGCCCGCCGTTTCTAATCGAGAATTTGGAATTTTGATTTGCGGTTTGGGACTTGGCTCTGT[A/G]TAGAATTGGTTTATTGGTCTTGTTCCTCTTGGCTTTGAAGTAATGCCTGTTGTGGTGGTGG
RosBREEDSNP_SNP_CA_18801237_Lg2_02076_MAF30_1675271_exon1	3628	ss475883750	112	2	34.849	388	2	18801237	21583216	TGTTTTATGTTTGTTTTCTGATAAGTTTTCTCCTAGAAAAATGAAATAATACCTTTAGATT[A/C]TGCTGTTATATGTTACAAATTACAAGCATAGTTATCAGCATTTGTTCAAAGACTTGCACAA
RosBREEDSNP_SNP_TC_18803921_Lg2_02076_MAF40_1665585_exon2	7468	ss475877257	113	2	35.581	389	2	18803921	21608031	CAAAATATGTTATTGCTATGGAAGCATGCACAACTACAAGGGGGATGTTCAGTACTGATTC[T/C]CATCATATCCACATATATTTTCTGATGTTGACTACCAAATGCGCAATATCTGTATCTTACC
RosBREEDSNP_SNP_GA_18834678_Lg2_02651_MAF40_1629384_exon1	5697	ss475877258	113	2	35.581	390	2	18834678	21668622	CCTAGTACCATTGGATTCCAATTTCCAAATCTCCAAACCCCAAATCTTACAAATTGACTGT[A/G]CCCCCAATAATTTTGGTAAATAATTCAAATCACAATCCCTGTTTGTCACAAAATCTCAGTC
RosBREEDSNP_SNP_CT_18837099_Lg2_02651_MAF30_426760_exon2	4285	ss475877259	114	2	35.937	391	2	18837099	21666201	TTTTGATCTGCAGAATGGCTCAAACACGGATGGAACCTATGATTTTCGGGAATGTGTTGGC[T/C]TGAAAGTGAAGCCACGCAAAGGGGATGGACTTCTGTTTTATTCATTGCTCCCAAATGGTAC
RosBREEDSNP_SNP_CT_18843281_Lg2_02651_MAF20_1673395_exon1	4286	ss475877261	114	2	35.937	392	2	18843281	21660019	ATGCCGTGCGTTAATTTTTCTTCTTCGTTTTGGGCTACTTTGTGATCAAATCGGCTCCTTG[T/C]GTTTCTGGTAATTCAGCTACTATGTCGAAAGTTTGAGGTGATAGTGATTATCGTATTTTGG
RosBREEDSNP_SNP_TC_18848241_Lg2_02651_MAF30_1636407_exon1	7471	ss475877262	114	2	35.937	393	2	18848241	21655059	CAAATTTCCTAAAAGGCAATTACTTAACCTTCTTTTTCTTAACAGGCTTGAGGATCTTGAT[T/C]ACACAGCGCTCGTTGGTATTGACATTTATACCTTCGAAAACCTCGCTGTACTTCCCCCTTC
RosBREEDSNP_SNP_GA_18882549_Lg2_02651_MAF50_MDP0000535127_exon1	5699	ss475877264	115	2	36.505	394	2	18882549	21681355	TTGGAAACCTTGTGGGAAGAGCTGATGCATACTTAAATGAAGTGGCATTGAAGAGCCTAGC[A/G]GGTGCAGTTACTGTTTTGCACATGTCAGAAAGTTTCCTCCCAATGGCGGAGAAGGTAAAAT
GDsnp02651	704	ss475882659	115	2	36.505	395	2	18883293	21680612	TTGATTCCATCATATTCCTATACCGGGGACACATTGCTTGATGTCGACACTGTGCAAAGGATCGTGACGAATTACCTTGAATATGAAATGCAGGGGAGCC[A/G]TTTGGGACATAATGCAGAGGATGATTTTGGTTCTCCTCCGCCGACTGACATGGAACGTGTCGGAAAGCTAATGGAGAACTACCTGGCTGAAATAGCCACT
RosBREEDSNP_SNP_TC_18898679_Lg2_02651_MAF50_1654511_exon1	7473	ss475877265	115	2	36.505	396	2	18898679	NA	AGCAGGAGCACACCCACAACCAGAACAGAAAACCCACCAAATCAATACAACAAATACCCTA[T/C]TTCCAAAATTTCATGTATTAATTTAAAGGACAGATGAACATTTAAAAAGGGTTCCTACTAC
RosBREEDSNP_SNP_AG_19239039_Lg2_00934_MAF30_1661651_exon1	2581	ss475877266	116	2	36.709	397	2	19239039	NA	TACTTTTAATCTACTAAGCATGCCTGTAACTAAGACACCGAATTCCTCCTACTCCTCGAAC[A/G]GGTGGATTTTGTTTCTTCTGCATTGCTAGAAGACCCAGGGCTCTCTGATGTATTAGAACTG
RosBREEDSNP_SNP_AG_19241986_Lg2_00934_MAF20_1669248_exon2	2582	ss475877267	116	2	36.709	398	2	19241986	22067445	GAGGGTTAAATATACCAACAACCGGGTTAATAGCACACGTTCGATTCATTTTCCAGCAAAA[A/G]CTAAAGAAACATAAACCATGTTATTGTTACTCAGGTGACAAGATCTGATACTAACCTTATA
RosBREEDSNP_SNP_GA_19258873_Lg2_00934_MAF30_MDP0000306825_exon1	5705	ss475877268	116	2	36.709	399	2	19258873	22050558	TAACTTGGAGAAAGAAAGACAAGGCCCTGACTTGTAAGGCCCAATACCTCCTCAAACGTCA[A/G]GCGTTCCCTCTGATAAACGCGGTGGTCGAATTCCTTCCCGCGGTTGCGTCGATACTCTTGA
RosBREEDSNP_SNP_TG_19261463_Lg2_00934_MAF20_1667145_exon5	8486	ss475877269	116	2	36.709	400	2	19261463	22047968	GTTTTCACATTGTCGAATGAATGTGTATGTAGTATTGAATAGTGTACCTCCTTTTACTACT[T/G]AAGCCAAGTTTCGATCAACGTTATGTTGTCAAACGGATCAAATAGTTGCGGAGCGTGAATT
GDsnp00934	324	ss475882660	117	2	37.27	401	2	19288490	22075016	AAAGTCTGCATTGTATCTGGGAGAGATCTTGTTCTGGTGTTGGATATATTTTCATTTGTGTTTCTTGATTCCTATATATTTAGTTTCATCGGTTTCCGAA[T/C]AGTCTTATAGCCTCAAACCCTTTGATCCACCGGTAAGGCTTGCTTTCATTCCATCATTTTCGCTATATTGATTCTAATTAGCTATATTTGTGCAATAGCT
RosBREEDSNP_SNP_CT_19301602_Lg2_00934_MAF10_MDP0000305427_exon3	4296	ss475877271	117	2	37.27	402	2	19301602	22100299	AAGTGATTCAAAGAATGGAGCTTTTGGTGCTGAATACATTGGAATGGAAGTTGGGTACAAT[T/C]ACTCCTTTTGATTATCTGCACTACTTCATCAATAAGTTTTGTGCTGATCAATTAAGACCAA
RosBREEDSNP_SNP_TG_19320246_Lg2_00934_MAF40_MDP0000226838_exon3	8488	ss475877272	118	2	37.753	403	2	19320246	NA	TTGCTGCTTCGATTAGAAGGGTTTTGGGAGGGTTTATAAACCAGAGGACCACTGCTGGTGT[T/G]GAGAAGCTTCTTTTCCAGCTGTCTGAACCTGTGATATTTCGCTCGCTGCAGGTAAATTTTT
RosBREEDSNP_SNP_GA_19323566_Lg2_00934_MAF40_MDP0000226838_exon8	5706	ss475877273	118	2	37.753	404	2	19323566	NA	AGCTCTTAAAGATGTTACTGAAGCTTCACCAGCACTCACTGAAGCGTCTGATCTTGCCAAC[A/G]ATCTGCTTGATTTAATCATCTCGATTGAGTTGTACTTGGGTTCTAACTATGTTGCTCATTT
RosBREEDSNP_SNP_TC_19428938_Lg2_217573_MAF30_217573_exon1	7486	ss475875831	118	2	37.753	405	2	19428938	22524930	GAGGTGTAAAAATTTGGTCTTGACTGGCACCATTTCACTAGACAGCACCTCGCTAAACTTC[T/C]ATTAATACTGGACCAGGAAACAATGAAATCAAGCTTGTAATTTTCCCTATGTCGTTCATGT
RosBREEDSNP_SNP_AC_19551567_Lg2_01840_MAF20_MDP0000234805_exon1	1977	ss475877275	118	2	37.753	406	2	19551567	22352680	CTCGAGATGGGTTGCATGGGCCATAAACCCTACGTCCACTGGCATGGTCGGTTCACAAGCC[A/C]TTGTCGCTTACAAAAGAACCGACGGAACTATTACTGTTTACTCTTCACCAATTAAAAGTTA
RosBREEDSNP_SNP_AG_19557571_Lg2_01840_MAF30_1661441_exon2	2598	ss475877276	118	2	37.753	407	2	19557571	22356267	AGCCGTAACCCTGGTCAGCGCCATGGCTCACGCCCCGTTTCAAATCAGCGAAAGGCAGTGG[A/G]CGGACCTTTTCGAGAAAAATGGAGACGCGATCAGACAGGATGGTTTAGAGGAACTGCTGGA
RosBREEDSNP_SNP_CT_19606107_Lg2_01840_MAF40_27339_exon1	4310	ss475883710	119	2	38.496	408	2	19606107	NA	TGGCTTAAAATTTTGTTGCCCAATTTCATATCAATTGAAATTTAGGTTTTTTTACCAATTA[T/C]CAATTTGAAATTTCTTACCAATTGAAATATCAAAACATTCTTACCAAGTCAAATTGACATT
RosBREEDSNP_SNP_AG_21105289_Lg2_MDP0000801540_MAF40_MDP0000801540_exon1	2645	ss475875834	119	2	38.496	409	2	21105289	22997580	GCTGCTAGCTTTTTTCACTCACCACCTCACTTCAGCTATGGAGTTTACTATGGAGTTGAAG[A/G]AGGAGGAGGAGGAGGAGGGGAGGATAACGGTCCAGTCCTGTACTCCCCTCTGTCCATGATG
GDsnp02076	623	ss475882658	120	2	41.082	410	2	18764943	NA	ACCAAACNGCTTCCACCCATGGGCATAGAATNAGGAGGTGTTCAGTTGACTNGTCATGTTTGCTGCAGATTGGACATGTAAGGGAAGGGGAGCATCTTCT[T/C]CGAAACAAGTTCCGGAAGTGGCAATAGCACCACGAACTCTACGCCACATAAAGTTTCACATCTTGGGAGGCGCCTGTATTCCCCAAATCAACTTCCAAAC
RosBREEDSNP_SNP_CT_23066666_Lg2_RosCOS292_MAF20_MDP0000202925_exon1	4407	ss475877289	120	2	41.082	411	2	23066666	24185323	TGCATCTTTGCCTGCATCCTTTTGGGTTGAAGCCTTTCATACGGCTAACTACCTTATCAAT[T/C]GGTTGCCAACAAAAGTTTTACAAAATGATTCTCCTTATTACAAATTATTTTCAAAATCTCC
RosBREEDSNP_SNP_AG_23078001_Lg2_RosCOS292_MAF50_MDP0000407787_exon1	2708	ss475877291	120	2	41.082	412	2	23078001	NA	ACTGAGAGATTTTGGATTTAGGCCCAAGCATGCTATGCGTCTACATTGTGACAAGATGGCT[A/G]CAATTGATATTGCTCACAATCCAGTTCAACATGATCGAACCAAACATGTGGAGGTGGATAG
RosBREEDSNP_SNP_TC_23088754_Lg2_RosCOS292_MAF30_MDP0000228900_exon4	7622	ss475877292	120	2	41.082	413	2	23088754	24207411	ATTAAGCAAAAGCTTGTTGGGTGGAAGACTAATACTCTCTCTAAGGTAGGAAGACTAACCC[T/C]CATTAAGTCCAACTTATCTGGTGTGCTGAACCATTTTATGTCTTGCTTTAAATGTCCTACT
RosBREEDSNP_SNP_TC_23091711_Lg2_RosCOS292_MAF50_1635004_exon3	7623	ss475877293	120	2	41.082	414	2	23091711	24210368	CCTTATGCATTTGATAGTGATTCCACGTTATCTGCTGTCTATGTTTGCAGGCTTACCCATA[T/C]TTGCACATCCGCAATAAGGAATTCCCATGGGGTATGATTTTGAACATCATTATGGCCTGAA
RosBREEDSNP_SNP_AG_23095096_Lg2_RosCOS292_MAF40_1643572_exon1	2709	ss475877294	120	2	41.082	415	2	23095096	24213753	TAGTGGAAGCTGTTGTGGTAGAGTCTTGTTGCTCGCTGTTGGCAGCTACATCAGATCTCTC[A/G]GTTTGCTCTAATACAACATTTTGCTGTGTAGAGTCATTGAACTTAGTCTCCACGTGCTGCT
RosBREEDSNP_SNP_CT_11706261_Lg13_RosCOS3400_MAF10_MDP0000187255_exon3	4000	ss475880819	121	2	42.972	416	13	11706261	25282729	TTGCGTCTACAAAAATATAATTTTGAAAGGATGAAGCTATCTTGGCAAGTGAATATGCAAT[T/C]ACATCTTTAGGGGTGGTTCATTTTCTTTTTGTATAAGGCACATCAACAAAACTCGCTGGCT
RosBREEDSNP_SNP_AG_23924101_Lg2_327954__327954_exon1	2747	ss475875835	122	2	43.366	417	2	23924101	25543845	TTCTTCTCATATTTGTCCATAGCTTCTTCTGGGTTAGTTTGCATATTTGGTAAATTCGCTC[A/G]GTACCCTCTTCCACTACTCTGAAGAAGATCTTCTCTTTTTCTTTGAATCAATCATTCACAA
RosBREEDSNP_SNP_AG_23927850_Lg2_MDP0000314765__MDP0000314765_exon1	2748	ss475875836	122	2	43.366	418	2	23927850	25547594	GGAAGTGGTTTTTTGGGGTATAGGTTAATTCCAAAGTTCTTGCCCAGCCTATTGGCTCGTG[A/G]GTGGACTTGCTCTAAAAGACATGTAGAATTGAATTGTGGTGTAAGAGGAAAAGGTTTATGA
MdSOC1a	762	ss475884106	122	2	43.366	419	2	23927850	25547774	CTAAATCAATAACTAATTTTTATTTTTAAAAATTATGTAACTGAATTATTAATATATTAATGATATGGACTCCGATGAAAATGAACTGATGGAAGTGGTTTTTTGGGGTATAGGTTAATTCCAAAGTTCTTGCCCAGCCTATTGGCTCGTG[A/G]GTGGACTTGCTCTAAAAGACATGTAGAATTGAATTGTGGTGTAAGAGGAAAAGGTTTATGAAGAATTAAAAGTGGAACATGCATGCTGGAGCATTCAATTTGCATATATTAATACATTATATATGCTAATATAAAGGGAAGATTKATCATA
RosBREEDSNP_SNP_CT_24104888_Lg2_MDP0000136940_MAF50_MDP0000136940_exon1	4458	ss475875837	123	2	43.562	420	2	24104888	25724631	CGATGCCTCCTCAACATCTCCCACCAATGAATGAAACCAACAAAGAAAATGAAGAAACCCC[T/C]TTGGTGTTTGATGCTTCAGTTGCTCAGTACCAATCCAGCATACCCTCCAAGTTCATATGGC
RosBREEDSNP_SNP_GT_24105532_Lg2_MDP0000136940_MAF30_MDP0000136940_exon2	6919	ss475875838	123	2	43.562	421	2	24105532	25725275	TCATGATCTTGTACATTACACATATCCCTTCACTTATGCAGCATTTATTTGTCTTGCTCAG[T/G]AAGGTTTACCAAGAATACTGTGATGCCATGAACAACCTCTCCAATGCGATAATGGAGCTAC
RosBREEDSNP_SNP_CT_30237440_Lg1_CXE4_MAF50_526206_exon1	4684	ss475883006	123	2	43.562	422	1	30237440	NA	CCTCTGCCTATCCAGAAGTGGGTCCCCGCCGTTCCCTCTAACCAAGCACTTGGGCAACCGT[T/C]GCATCCTCCTGTCCCCACCTCTCACCGTCGGATTACAATACTCGTGGTCCAGATCCACTCC
RosBREEDSNP_SNP_GT_25154896_Lg8_01598_MAF20_453295_exon1	6932	ss475879162	123	2	43.562	423	8	25154896	NA	GGCGATGTGAGAGAGAAGGCTAAGAAGCTGACGTGGCTTATTAGAAAACGCCATTTTGGTT[T/G]ATGTTAATTTTGCTGGTAAGGAGTTTCAGCCGCGTCAAAGCATATCCAATGATTAAATTAA
RosBREEDSNP_SNP_CA_24744626_Lg2_00833_MAF50_MDP0000263007_exon1	3706	ss475877306	124	2	43.956	424	2	24744626	26364370	TCCAAAACCAACAGAGATGGCTATTGACATCTCGAACCCATTCGTATTACATCCCTTTGAT[A/C]AAGCTGTAACATTTTGGTCTCCAAAACTCTTCAAGGAGACAACTACAACACATGGAGCCAT
RosBREEDSNP_SNP_CA_24747820_Lg2_00833_MAF30_45322_exon1	3707	ss475877307	124	2	43.956	425	2	24747820	26367531	ACGGGCTTAAACAAGCTTATCGTAGTTAGTTTTACAAATTTTCCACCACCATACACCAAGC[A/C]GGATATCAACAATCCAAAGCTGATTACTCTTTATTCACCAAGGTACGTGATCATTCATTCA
RosBREEDSNP_SNP_TC_24790175_Lg2_00833_MAF20_339998_exon1	7676	ss475877310	124	2	43.956	426	2	24790175	26412734	ATAGAGACCTTGCAAAGTGCCTTAACAAAGTCCACAATCGCCTCACTGTTTAGTTTCTGAC[T/C]ACGTGTGAATATGCGGCTCATTTCACCAACTTGTTCTAGCATGTTTAAATTAGAAACCAAA
RosBREEDSNP_SNP_GA_24792350_Lg2_00833_MAF20_1661346_exon1	5910	ss475877311	124	2	43.956	427	2	24792350	26410559	TAGTAAAAGCCTTCGGATTACACTTGCAATAGCGTTCTGCAAACTTTTCCATTATTCTATC[A/G]ATCTTCTGTGCCTCACCAGGCAACCTAAAGCCTTGAAGAAATGCCCTGATGGCCTCATCAA
RosBREEDSNP_SNP_CT_24821574_Lg2_00833_MAF40_MDP0000316384_exon1	4491	ss475877313	125	2	45.107	428	2	24821574	NA	TTGGATATGAGCAAGCCTTATAGTATGTGGCCAGTTGTTTTGTTTCCGTATAATTTGCTCC[T/C]ATGGAAATGTATAAAAAAGCCATTCTCTTTTCTCACCTTGTTAATTCCTGGACCTAATGCA
GDsnp00833	298	ss475882663	125	2	45.107	429	2	24793224	NA	CCAAGGGAAGACCTCCTGGTTCAGGACTATTCTCAGTTGGCTCAAATCTCTTGATAGAATGAGGATCTGGAATGCGCAATTGTTTGTTCATCCAATCTCC[A/G]ATTGACCTCAAAACACCAACTAAGCACTTCATAGCTTCAAGTTTCATAGTTGCCTCCTGAGGTGGTAATAATGTGGTGGCAACACCAGGAGGGACACCTT
RosBREEDSNP_SNP_CA_34290779_Lg2_00624_MAF40_MDP0000253969_exon1	3814	ss475883084	125	2	45.107	430	2	34290779	NA	ATATATTTAGGCAAAAAAAGCTTTTCAATCTCATTTTCCACAGTAATGACATCATGAACAA[A/C]TATATTAGATGTGTGATACTTACTTGTACTAACTTTCAAAGTTACAAGATAGAAGGCCTTC
GDsnp02376	672	ss475882667	125	2	45.107	431	2	27646080	28050232	AACCAATGACTTCATGCTGACTCCGCCACTTCCCCCAACAAAATTCAGATTTATAGTCGAGACTGATCAAGGATTCCCATCCCACCCCATACTTTTTATG[A/G]ACGAATATTCATTTCTATTTGGAAACTCCATGCCTTTCAAGTTTCAACATTCCCACAATCTCAAACAATATTACTACTTAAACCATAAATCCTAACTGAA
RosBREEDSNP_SNP_AC_25674246_Lg2_01935_MAF40_1688931_exon1	2041	ss475877315	125	2	45.107	432	2	25674246	28172869	GTGGGTAACCCTGTGGCAGCTGTGTCTGAATCTTGTCATGAAAGCAATGTTTTTGATGCCC[A/C]ATGCAAACCCAGTTTGGGGATTTGTGAAAGTGGGGGTGAAAATTCATGTGGGTATGGAGAG
RosBREEDSNP_SNP_GT_25677361_Lg2_01935_MAF50_1635560_exon1	6938	ss475877316	125	2	45.107	433	2	25677361	28175983	CCCATACATGCCGGAAGCTTAAAGCTCGAGCCGAGCCATGCTGATGATTCCCTCTTCTCTC[T/G]CTTTTAAACCCTGTAATCTCTCTCTCTCTATGTATGTATGTATGTATGTATGTATGTAGAA
GDsnp01935	584	ss475882664	125	2	45.107	434	2	25680312	28178521	TCCCGAGATGTTGAACAATGGATCAAAACTCACAGGGTTGGATGGCAAAGCAGCCAGGACAGTTGGATCTATGGGTGCAGAGTTTGCAGTATTCATGCTC[A/C]AATAGAGAAGATATTACGAATTCAAAGAATTTTGGTGAACCTTAAACTAAGTTATCACAGTATAGAGGACTGCCTTCAAAATGCAGGTAAAAGGAAAGGA
RosBREEDSNP_SNP_CT_25680654_Lg2_01935_MAF40_403139_exon1	4527	ss475877317	125	2	45.107	435	2	25680654	28179285	GCTGATGCTTTGGTTCTTACCGTGAATAAATTCCGAGTTTGGTCCTTGAAGTTCGGGGTTT[T/C]GCTGGTGTAGTTGGAAAACGAAGATTATGTAACTAAAATTCATTAAGAATAGTTATGCTAC
RosBREEDSNP_SNP_CT_19786810_Lg12_608_MAF50_608_exon1	4317	ss475876335	125	2	45.107	436	12	19786810	NA	ATGGTTGAAGCAAAGTTTGACATTTTTGGTTCATAGGTTGCTTTACTTGATGGAACTCTTG[T/C]CCCTCATCTACTACATTTGATCACTTTTTTGAATGAATTTTGGCTCTTTGCACAAACGCGG
RosBREEDSNP_SNP_CT_26342765_Lg2_00092_MAF20_1632883_exon1	4555	ss475877318	126	2	45.72	437	2	26342765	28762122	CTCTGGTTCAAAGAGTGGCGGAATCGAATGACCTCAACAGCCATTTCCAACACCAGAAAAT[T/C]TCAGTCTTCCATGGTCTAACTAGACCCACCATTTCAATACAGAACTACCTAGAGAGGATTT
RosBREEDSNP_SNP_GA_26390694_Lg2_00092_MAF30_MDP0000236703_exon5	5964	ss475877320	126	2	45.72	438	2	26390694	28795567	CGTCCAACCCCCCTTGAAGATCGATAATCTTCGCGTCCAACATGTCTTCCTTTACCCCTCT[A/G]AAGTGGTCTTGATAACCTCGCCCTGACTTTCGCCTAAGAATGACCATAATTATCCATAAAT
RosBREEDSNP_SNP_CT_26430236_Lg2_00092_MAF30_MDP0000174896_exon1	4556	ss475877322	126	2	45.72	439	2	26430236	28794107	AAAAGGATCGGACCCGTGGACCCTTCCCGAACTAGCCCGTTTGAAACAGTTCGGGTTAGGT[T/C]TTGTTCCTAAAATCAAAATCCTTCTACCTGGCCCGTGCCCAGCCCTAACACCGACTAACTT
RosBREEDSNP_SNP_AG_27281402_Lg2_02271_MAF20_98805_exon1	2860	ss475877323	127	2	46.719	440	2	27281402	29685827	ATCAGCGGAGCAGCAGAACTTGACTTCTCTTCCTCTTTGAATGCTTCTCGAAAGGTGAAAT[A/G]TGACACAGTTTTTCTCCCTCGTTTCTGTTTTATTTTCTCTCTCTGTTTTTAGGACAACCGC
RosBREEDSNP_SNP_AG_27286399_Lg2_02271_MAF50_MDP0000291692_exon7	2861	ss475877324	127	2	46.719	441	2	27286399	29690409	GACTCAGTTATGTCCGATCAGTTTGTGTAATGTTTTATACAAAATATGTGCCAAGGTGATA[A/G]CGAATCATTTGAAGCCTTTGATTGCCTCTATGATTTTGCCTTTTCAGAGTGCTTTTATTCC
RosBREEDSNP_SNP_GA_27335209_Lg2_02271_MAF30_490252_exon3	5992	ss475877328	127	2	46.719	442	2	27335209	29729101	TGTAATGAGTCCTTGAAAACTAATTTTCTGTGAATATTTTCTGCAGCAGAGGGCTTCATTC[A/G]AGGGAGGTCATACAATATCCGGCTGGATGACCGAGTTCTGCTTAGATGTTCCCCAAAAAAT
RosBREEDSNP_SNP_TC_27298641_Lg2_02271_MAF40_952256_exon1	7756	ss475877326	127	2	46.719	443	2	27298641	29702651	CCTTGGCATCAACCACCCAGAATTGCCTGCCTGCACTCTGAAATGCATCTTCATTGTTTCC[T/C]AACATCCTTGCCATTGTTTTCCGTGCTGCATTAAGAACCCCTATTCCTGCACTGTAAAAAT
RosBREEDSNP_SNP_TC_27303643_Lg2_02271_MAF40_MDP0000305756_exon1	7757	ss475877327	127	2	46.719	444	2	27303643	29759568	GTCGTGCATATTTAGCATTCCAGCTTCGTGTAACTATGTAAACAGGAATGACACTTCAAAT[T/C]ACCTGCACAATCACATTTGGCCAACGACTAAACACAGCTTCCATGAATTCATCAACAACAG
RosBREEDSNP_SNP_AC_27306234_Lg2_02271_MAF50_MDP0000898595_exon4	2061	ss475883445	127	2	46.719	445	2	27306234	29756977	TAGCAATCAAGATTTATGTATATAATTTTTCTGTAGGACGAAGCAGAGAATATTATATTAA[A/C]AGAAAAAAGAAAATGAAGACCAAGCATTTGAAAGCCTGAGAAAACAAAGACCAATCTACAA
RosBREEDSNP_SNP_AG_27373895_Lg2_02271_MAF10_893726_exon1	2865	ss475877330	127	2	46.719	446	2	27373895	NA	AAACTATGGGATCGAACCACTTGTTTCGTTATATTATATCATCAGTTGTGTGTAAGAGAAG[A/G]GACTTTGTCGATCTTTTCTAAAAATCCCTTCCAAGTACTTATTTCTCAAATTTACCATTAT
RosBREEDSNP_SNP_TG_29827721_Lg2_MDP0000556302_MAF30_MDP0000556302_exon1	8577	ss475875844	128	2	47.429	447	2	29827721	29895427	ATTTGGCAAGGATCACACCGTCAATTCCCGTGCCAAATACAGACGGCACGACTGTAACTGC[T/G]CTAGCACTTGCACTTCCGAATGCTGCAATGGCGGTGGCTGGCAACTGAGATCCGAGTTGTA
RosBREEDSNP_SNP_CA_30299235_Lg2_01251_MAF30_MDP0000184026_exon1	3767	ss475877333	128	2	47.429	448	2	30299235	30070795	ATGCTTTGTTGTTTGGGTTCAAACTAACCGACTCAAGCTTCAAGGTCTGGTCAAGAATGGA[A/C]GTACATGATGCTAGGTTGGAGAAAATAGGATTTCTGAATAGACAGACGCCACAGCTCGATG
RosBREEDSNP_SNP_GA_30314379_Lg2_01251_MAF50_MDP0000246555_exon1	6110	ss475883447	128	2	47.429	449	2	30314379	30085939	TTGGGTGGCTCAAGGTTACACTCAAGAACTTGGCTTGGACTATTTTAAGACATTTAGTCCA[A/G]TTGTAAGGCAAGCAACAATTAGAATGATAATTTCACTTGCAACTCATCATAAATAGGAATT
RosBREEDSNP_SNP_GA_30336970_Lg2_01251_MAF40_MDP0000239051_exon2	6111	ss475877336	128	2	47.429	450	2	30336970	31617836	CGTATTTGCGCAAAAAGGTGCACAAACATGCAGAACTTGTGCCCTCGAAACCACAGAAAAA[A/G]GAAGAAACAAAAGAGAAGGAGAAGAGTTCCCCAAAACCACCAGAGAAGGAGGAAAAGAAAG
RosBREEDSNP_SNP_AG_30377236_Lg2_01251_MAF30_MDP0000216184_exon4	2949	ss475877339	128	2	47.429	451	2	30377236	31659467	GGGCAGTCCCTTTATATACCATGTAGACCTTTTTGCTTCTGAAGACATTCTGTGATGAGTA[A/G]AATCAAATGGTTGTACGGTTTTGGTGGGGGAAAGAAGTTGGTAAACGACGTATTTACTGGG
RosBREEDSNP_SNP_GA_30846147_Lg2_261916__261916_exon2	6125	ss475875848	129	2	48.293	452	2	30846147	30251424	GGGATATCACCTCTGAGAATTTGGACTCTGAATATGAGTTTTGTGCTGCTGCACTCCAGGA[A/G]TTCGAATACACATGCATCTCCAACCTTCAAATTGTTGTCATTGACAAATTCTCTCCAGTTA
RosBREEDSNP_SNP_TC_30846189_Lg2_263337__263337_exon2	7845	ss475875850	129	2	48.293	453	2	30846189	30251466	GTGCTGCTGCACTCCAGGAGTTCGAATACACATGCATCTCCAACCTTCAAATTGTTGTCAT[T/C]GACAAATTCTCTCCAGTTAGTATCGAACTTTCTCTGACCAGATCCGCATGTATATGTCATC
RosBREEDSNP_SNP_GA_30846235_Lg2_263337_MAF20_263337_exon2	6126	ss475875851	129	2	48.293	454	2	30846235	30251512	TCAAATTGTTGTCATTGACAAATTCTCTCCAGTTAGTATCGAACTTTCTCTGACCAGATCC[A/G]CATGTATATGTCATCTCCCAGTTTTTGCCCCCAAACATGAGAACCGTATGAATTGAACAGG
RosBREEDSNP_SNP_CT_30846581_Lg2_263337__263337_exon1	4706	ss475875852	129	2	48.293	455	2	30846581	NA	CTTTCAATCACGGGAGATAAGATCATTACCATTTGATAAGAGGGCTTGACATTTGCTTTTG[T/C]GATAACGACTTCAAAAAAGGGTTTCTCTGAAAGCGGCCAAAACTCATCCCCTTGCAATTCA
RosBREEDSNP_SNP_TC_30846663_Lg2_263337_MAF40_263337_exon1	7846	ss475875853	129	2	48.293	456	2	30846663	NA	GTTTCTCTGAAAGCGGCCAAAACTCATCCCCTTGCAATTCAATCGGGGGATTTGATGTGGG[T/C]TGGTCTCCCATTTGAGGATCTTCTGCTTCAGCAACTGTAACTTAACAAAAACGAGATCATC
RosBREEDSNP_SNP_GA_31453820_Lg2_166905_MAF20_166905_exon1	6147	ss475875856	130	2	49.877	457	2	31453820	NA	AGGAGGAGTTCTGTATGACCCAGATAGGAGTCTTGGGAGGCAGTTTGATAGCGGAGTTTTG[A/G]AGTTCTCAAGAGATATGGCTTCTAATGGGATAGGAAGAGATCTCAAAAGGACCAAACACTT
GDsnp02271	655	ss475882666	130	2	49.877	458	2	27327055	NA	GCTCAAATCAGTGAACTGCAAAAGAAATTAGAATCGGTGCAGTCCATTGAGGATGAGGTGCAGGCACTTCGGGGTCAAAAATCTGCATTCGAACGGGATG[A/G]GCTTGCCTCATCTGTTCAAAGACAAGGTTCTGGTGGGGTTTGGCGGTGGATTGCTGGGGGTGGTGGCGACTCATAAAAGTCGCAAGGTCAGTGCATGAAT
GDsnp01251	382	ss475882668	131	2	50.516	459	2	30347457	33191759	AACTGGATTTGGAAATGAAAACAAAAACAATTTGAAATTTGAAATATTTGTGGTTAAATCTTTTATTCATAATCTCTGTCAGTTGCTATTGATCATCATG[T/G]CAGCCAAAACTTTTTACCGTAGATTGTTATTTGTGAAATTGAGCCCAAGTGGCTTTTCAGCGTATTCGCCTTCTTCATGTCAATATGACATGATTATTTT
RosBREEDSNP_SNP_GA_32123551_Lg2_00022_MAF20_1633792_exon1	6166	ss475877342	132	2	50.821	460	2	32123551	NA	TGGCAAGCAGAAGGAAGAATTGGAAAGCAACGGTAGAGCATTCCAGCCAAATCTTCTTCCC[A/G]TTGTGGGTATATGATCAATATATTGTGGGAAATGACTTGGAGATGGATAATGTTACAGAGG
RosBREEDSNP_SNP_CT_34933970_Lg10_00258_MAF10_1647793_exon3	4846	ss475879964	132	2	50.821	461	10	34933970	NA	CAACTCATGATTAATCCCCTATTTGTTGCAGGAAATGATGACCCCCTCCAAGGAGAAATAG[T/C]ATGGAATAGGACGCCACGAGAGCTTGGTCTTTCAGCTTATGCTCTTCAACAACTTGGTGGT
RosBREEDSNP_SNP_CT_32142149_Lg2_00022_MAF40_72706_exon1	4751	ss475877343	132	2	50.821	462	2	32142149	30669468	AGACATCTGTCTTGTAAGACACATTTCCTAAATTCCTGGAGAACACTTCGGATGCAATGTA[T/C]CCCATGGTCCCCCTAATTGTAGTCATAGACACCATGCTTTGATCCTTGGAACATAACTTGG
RosBREEDSNP_SNP_TC_32152313_Lg2_00022_MAF30_13530_exon1	7889	ss475877344	132	2	50.821	463	2	32152313	30659475	TCTCCAATAACTCAACTGAATTTGATCAAACCTCACCCTCAAAGAACAAAGACGACGATGA[T/C]TCACTTTCAGCCATTGATTATTTTCCGATGAATCAGTCAACGGGGAGCCTTAAGAATGAGA
GDsnp00022	75	ss475882669	132	2	50.821	464	2	32161848	30650442	ATATGCCGGGCAAGTAAATCTCAACATTTACATCCGTCGGTATGTCGTACCCGGCCAAAGTAGTAGGCTCAGTTACTGCATGGGTTAGTGAAAAGTAGGT[A/G]GGAGGGTGTTTACGTAAAAGTTCCTTCACCACNGCTTGCAAGTAAGGCATTTTCTCCACATCTTTCTCGTCAACTTTTCTGTCGCCCACACTNGCTTTAA
RosBREEDSNP_SNP_GA_32168123_Lg2_00022_MAF30_1687463_exon3	6168	ss475877345	132	2	50.821	465	2	32168123	30643667	TGTCTATACAGGTCACATGGAAGGAGTGCTCACAATAGGGGAGGATCCGCAATACATCATC[A/G]CCATGGTATTCCGCGAGGCAAACAGTGCATCTACAAAATAAAAGAAAAAACAAATTTCATT
RosBREEDSNP_SNP_CA_32171222_Lg2_00022_MAF40_980613_exon1	3788	ss475877346	132	2	50.821	466	2	32171222	30640568	ACCAGGTTTATCCCTGAAGATATCATCACTCTGTATTTGGGGTTTCCAATTTACCCAAATT[A/C]ACAACAAGCTCAAAATTTAATCAGAAAAAATAAAGACCCGTCAGTCACTCTCACACACGCT
RosBREEDSNP_SNP_CT_32422332_Lg2_327917_MAF10_327917_exon1	4761	ss475875859	133	2	52.056	467	2	32422332	NA	ATGGAGAGATTTACAACCATGAAGAGCTGAGGAGCCGTTTGCCAAATCAGATTTATAAGGT[T/C]TCATCAATTATAAATAAACGACTTTTCATTCCCAATGACCTTTATCGTTTTTCTTAATGGG
RosBREEDSNP_SNP_CT_32974291_Lg2_02223_MAF30_283352_exon1	4786	ss475877349	133	2	52.056	468	2	32974291	34256521	ACCATCCCATCTTCTTCACCACCCCTTGCAAATCAAACCTGGCCAAACCCGGATAAAAGTC[T/C]GAAACATTCGGCTTCCCCAAAAGCTCCGTCATCTCCGACACCACTTCCCGAAACTCCGCCC
RosBREEDSNP_SNP_AG_32997136_Lg2_02223_MAF20_570205_exon1	3016	ss475877352	133	2	52.056	469	2	32997136	31059106	AATAATAATAATTGTAATTCTAAGTTGGATGTTTCCACTGATCACGTGATACCAGATGCTC[A/G]AGACTTCACCTCTCAAAAGCAGGATAAGGTTAGAGAAAATGGCCCACTTAGGATCGGTGCT
GDsnp02223	649	ss475882670	133	2	52.056	470	2	32997532	31059680	AGAAGTTCATGAACATTCATAATAAGCGTTTGACTGTCTTGGTCTTCAGTGCCAATGATCAAATTGATTAAACCGGTGTCATAGTTTTATGGTATTTAAA[T/C]CCTATCATATGTTAATAACAGACATAAATACAGATTGAAATAATAATTTATTTAAAATTTCTATTACAAATTCAATTTTGATTCCATTAGTTTCAATTCA
RosBREEDSNP_SNP_CT_32999908_Lg2_02223_MAF50_1631749_exon1	4789	ss475877353	133	2	52.056	471	2	32999908	31061878	CTAGCACTGCCCCTAACGTATTTGCTGCCAGTTGGCAACCTGGTAAATCTCCTGTATTTGC[T/C]ACCGCTTTCAACTCTACATCTTCATCAACTGGGCTTTCTTATGTAGCATCCTCCGTTGCTC
RosBREEDSNP_SNP_GA_33002490_Lg2_02223_MAF40_1642591_exon3	6197	ss475877354	133	2	52.056	472	2	33002490	31064107	AAAAAATGAAACAAAGTAAGAGAAACAGAAACATGTTCACCTTGAAGTCGGTTAAATCTGG[A/G]ACTACATAGTTAGGCAATTTCTCCTGCTGCACGACATACTTAGCTGAAAAAAATTTAGACA
RosBREEDSNP_SNP_TG_33257933_Lg2_00629_MAF30_1656170_exon2	8611	ss475883081	133	2	52.056	473	2	33257933	34518943	CTTAATTCAAATACTTAATTAACGACTAGCTACCAGTTTTGATACAAATGTAGACATTTCA[T/G]TTCATATTATACTAGATTAACTCATCGCATATATTCTTCCAATTCTTTTTCTATTCTCGAA
RosBREEDSNP_SNP_AC_33262034_Lg2_00629_MAF30_532453_exon1	2111	ss475877360	133	2	52.056	474	2	33262034	34514842	ATTGATTAGTTTCTTCAACAACAATGGCTCTATCCCATCTGTGACTGATAAACTGTTGCCA[A/C]CCAAGATCAGGAACCATATCGTCACCACCGCCATACATAATCTCAGTGCCGACGGACAAAA
GDsnp00629	259	ss475882671	134	2	52.917	475	2	33302930	36175224	AAGAAAAGCTTCCTTTGTTCTTCTCGGACTCTTCACAAGACTCTGCATATGTATACAAAGTTGAATCTGTGAAAGGAGCTGACAAAGTCATCGCCATTCT[T/C]TTTAGTTGTATATTTTCACCGGCTTCTCAAAGGTGTGACGATTCTGCATAATTCAAGTGGAGTCAGCACAGGATTGACAAAAACTAATTATAAACTACTT
RosBREEDSNP_SNP_TC_33578382_Lg2_MDP0000233590_MAF30_MDP0000233590_exon2	7944	ss475875868	134	2	52.917	476	2	33578382	NA	CCGAAGTGATGGAAGTGCTTTGCCCTTGAGCTTTGCCTTGGTACTAATGTACTCATTCCAA[T/C]TAGTGACCGGCGGGTAGAGGGGAGGGTGGCTTGGGCCAAATAGCTTTTCTAGGGGTGCGAT
RosBREEDSNP_SNP_TC_33891250_Lg2_01349_MAF20_1649557_exon1	7954	ss475877367	135	2	54.65	477	2	33891250	35173734	CATGATATTTTTTCACTTTTCATCTTAATATTAATTCTGACGTATACGAAGACAAAAAGTT[T/C]TACGTCTCCTCCTACTCCTCCTCAGTCAGCTTCTAACAGAATCAAACAGATTCAGAGAGCC
RosBREEDSNP_SNP_CA_33896449_Lg2_01349_MAF20_919401_exon1	3811	ss475877369	135	2	54.65	478	2	33896449	35179084	GGCAATTGCAGTTCTGATGACATTTAAGCCGTTTCTCACTCTACGTGAATAGATCGAGATC[A/C]ATGTATACGGAAGTTCATGTCGAAGTCTAAGGAAACTCCCTCAACATAATTATGGGCATAT
GDsnp01349	402	ss475882672	135	2	54.65	479	2	33913022	35190135	GAATCACTCGTACTTCATTTCCATGATGCAAGCTTCTCTGAAGAGCAAGATTACCCCTTTCAAGCTTCTGATCAGCAACCTCCCTATCTTTGTCTTTGCT[A/G]TTGCTATTTCCACCCTGACCACTGTATATCAAGACATCGCTAGCCTCTGCCTCATCATCATAGCCCCCTGAAGAAACAATGCTTAAGGCTACTGGATCTT
RosBREEDSNP_SNP_GA_33959044_Lg2_01349_MAF40_MDP0000402893_exon1	6231	ss475883449	135	2	54.65	480	2	33959044	NA	CTCGCGAGAACAGTCATACACCTGAAGTCAGAATTTAAGATGAAAGATCTAGGAAATACTT[A/G]ATACTGCCTCGATCTCGAGATAGATGACCTATTGGATGGAATCTTAGTACAACAAATGAAC
RosBREEDSNP_SNP_CT_34033084_Lg2_RosCOS1019_MAF20_MDP0000184243_exon4	4823	ss475877372	135	2	54.65	481	2	34033084	NA	TCCTCTAGTAGTGGAACAAAAGCTTTCTCAATCCAACCTAAACCTTTGAAATCGATGAGCT[T/C]ACTAGCTGGAGTAGTGTAGGGTAGTTTTTCTCTTTCAGGTAACTTGACTACACGAGGGCCA
RosBREEDSNP_SNP_AC_34035401_Lg2_RosCOS1019_MAF20_MDP0000184243_exon2	2120	ss475877373	135	2	54.65	482	2	34035401	NA	ACTTCGAGAAGTGTTCGACTCTCCATGTGAATGTCCCAGAAAAAATATCTTTATATTCTTC[A/C]GTATACTTCAAATATTATACTCACTCAATCAGGTTAAGATTAAGAATAAAATATATGTGAA
RosBREEDSNP_SNP_GA_34054741_Lg2_RosCOS1019_MAF50_MDP0000244330_exon4	6232	ss475877374	135	2	54.65	483	2	34054741	NA	TGTTGACAAGCATCAACGTTCATATCGTTGGCCGTTGTAGTCTTCAGAAAATGCAAGACTC[A/G]GCCCAAAGCTGTGAATGCGCATTGAACAAAGGTACGACTCCTCTTCATCTGGCCGTCAATC
RosBREEDSNP_SNP_TC_34169018_Lg2_RosCOS2050_MAF30_MDP0000161525_exon1	7957	ss475877376	136	2	55.034	484	2	34169018	35422909	TTTTCATTTTCTAGCTTAGACCAGTGCGGCAATCGTGGCTGGGAGACAGGGTTGCACTTCG[T/C]TTGTTCTCTACGGTGCTGATTGGTGGGAGTTGTGGCGTTGATTTGGGTATTTAGTTTTGGA
RosBREEDSNP_SNP_TC_34194147_Lg2_RosCOS2050_MAF50_838967_exon2	7958	ss475877381	136	2	55.034	485	2	34194147	35476377	ATTCTGACCTTTTTCGTCGATTCCAGGTTTTCCATTGTCACGATTTTCTCAGCTCTTAGTT[T/C]ATTCCGACCCTACGTTTGAGCTTCCGATTTCGGTTTCGTTTTCAATTGCGCGCAAAAGGAC
RosBREEDSNP_SNP_AC_34225113_Lg2_00624_MAF40_1624980_exon2	2124	ss475877382	136	2	55.034	486	2	34225113	35507344	ATGAGCTTTATCTCTTGTTTGAGCAATTCGGCGACCACTTCCATGCAACCTCGAGAAATTC[A/C]TTGTATTTAAATTTCACATCATCTCACTCAAATAACATGCATGCTCGAGAACAACTCAGAA
RosBREEDSNP_SNP_AG_34228187_Lg2_00624_MAF20_146458_exon1	3054	ss475877383	137	2	55.829	487	2	34228187	35510418	TGCCTTAAGACATCTCCCGGAACCTGGCCAGTGCCTTCTTCTGAATGAGAGTCTTGTAACT[A/G]TCTCCGGCCTGCACCTCGAGAGTAGGATCTAACTTCTTCTGCTGACTCCCAAGTCCTGCTC
RosBREEDSNP_SNP_GA_34231106_Lg2_00624_MAF10_849393_exon1	6239	ss475877384	137	2	55.829	488	2	34231106	35513337	TCCCTGCAGTGGATTGTTTGTCATCTGGATTATATTCCTTTGGAGCCCATCCAACAGCATC[A/G]TACTAAAACAACAAAACAAAACCAAAATGCATAAGGTCTAATAAAATATACAGTACAGTAA
RosBREEDSNP_SNP_AG_34233785_Lg2_00624_MAF20_983148_exon1	3055	ss475877385	137	2	55.829	489	2	34233785	35516016	AGCAACAAAGTAAACCAACCAGCTTCAGACCCCTTCTTTGCTGAAGTTATTTGATTGGACA[A/G]AGAAATATCTGCTGCAGGAGCATCCTCAGTTCGTGCCTTATTGCACTGCAACCATGGACAA
RosBREEDSNP_SNP_CA_35458744_Lg2_00267_MAF30_MDP0000279745_exon2	3824	ss475877388	138	2	56.666	490	2	35458744	NA	CTGAGGAGGACCTTGAGGATTATTGGTTGGGTTTGTGGGAGTTTGTTCACCCTCATTCTCC[A/C]TCTCAGCAGCTTCATTGTTTCTCTTCTTCCTCGGCCTTCCAGGTTGCCTTGTATATGTAGG
RosBREEDSNP_SNP_GT_35500055_Lg2_00267_MAF20_473095_exon1	7035	ss475877393	138	2	56.666	491	2	35500055	NA	TTACAAAAAACCGTCGGAGAAAGAAAAAGAACAAGACAAAGGGAAATCAAGGGACTGCCAT[T/G]ACAAGAGTCGGCGGCAACGCAAAAAATCGAACACGGAGTCACTCTCAGACTCTCACTCGAG
RosBREEDSNP_SNP_CT_36478711_Lg2_00669_MAF10_MDP0000164775_exon2	4899	ss475877417	139	2	56.806	492	2	36478711	40182030	CTTCAGTACAAATTTGTCTGGGGGTTTTTCGTTTCTTGCTGACATCACAGATGGGGAAGAA[T/C]CTAGAAATTTTAAAGCTGCATCATTGAAACCAGAATGGCAACTTGCCATGCAAGAGGAATT
RosBREEDSNP_SNP_GA_35461013_Lg2_00267_MAF20_MDP0000301641_exon1	6276	ss475877389	140	2	57.423	493	2	35461013	NA	CAACAATCATTCACTTTTGACCCTTCAATAGCTAGCAAGCCTTTATATCTTATTGGTTTAA[A/G]TGTTGTTGGCCCAACATCCTCCTCTGAACTACTTATCTTCTCAATAACCACTTTACTAAGA
GDsnp00267	159	ss475882674	140	2	57.423	494	2	35506233	38984391	GAAGCTAGCAGAATGCCCCATTTCTTGAAGCCAATTCATCTATAATAATTGATCTTATTCTTATGAGCTATAAAGCCGTAAAAAAATGCCAAGTTCCATG[A/C]TATAGGAAATGAAATCGACGAAGCCAAAAGTTCCATGACCAGGTCCCAGCCTACAAAGTATTAAATAAAAGAAATGCTTCAGGGAAATTGCTTCTATGCA
GDsnp00624	257	ss475882673	140	2	57.423	495	2	34271311	NA	GCAAACATATGAGTAATGTTAAAAACTTTTAATTTTCACAACAGCTTGCTGTGGAGTACGAGAGCAATGTAAGAATTGTAAAGGTTGACACGGATGATGA[A/G]TACGAATTTGCACGGGACATGCAGGTAATTGCCTTCTTGTTTAACGTTGCTCTATAGTTTTACTCTCTCTATTCTCTCATCTTCTTTGGTGCTCTGAAGT
RosBREEDSNP_SNP_CT_36195544_Lg2_00914_MAF30_MDP0000491083_exon10	4891	ss475877399	141	2	58.388	496	2	36195544	39759105	ATCTAGATGCTGTGAATTAGTTCATCTACTTCTTGAAACCACTATGCTAACTCCTCCGCAA[T/C]CGTTTTCTTTGACTACCCTCTTGCCTGCATTTAGCATGCACTATAGGACCCAACTTTGACC
RosBREEDSNP_SNP_CA_36190303_Lg2_00914_MAF20_1661135_exon1	3833	ss475877398	141	2	58.388	497	2	36190303	39761824	TTCCATACATTAATGCCTCATCGTTTTCAAACGCCTGAGTATCTGATGTCTCATCAACCAT[A/C]TCTTGTTCTATTTCTTGGGTAGACGGAATCCTGCTTAGTTCTGTGTCAAAACGTCTTTCTA
RosBREEDSNP_SNP_TG_36200850_Lg2_00914_MAF30_1685899_exon5	8636	ss475877400	141	2	58.388	498	2	36200850	39753417	TGCTGACTCACTTTAATTGTATCCCCAAGAATTTCACTGATGAATGTAGCTTCTTTAGTCT[T/G]GATGACCTGGAAAGCAAGGCCAGTTGTAAAAATTGTTTTATATGACAAAAGCTGTAAGATT
RosBREEDSNP_SNP_CT_36217156_Lg2_00914_MAF50_266158_exon1	4892	ss475883457	141	2	58.388	499	2	36217156	37544892	ACACAAGCCAAATTCATTCGTAAACAACAAAGCTTTGGAAACTTGTGTTTCTTTTGGTTTT[T/C]GATAAGAACACAACATAAGCAATACAGGGTTTGTTATTACAAGACAAGTAGTTCTTGAGAA
RosBREEDSNP_SNP_CA_36329748_Lg2_01322_MAF30_MDP0000283001_exon1	3834	ss475877402	141	2	58.388	500	2	36329748	37675144	GTGCTTGTGAAGGCGGCAAAAATTTCACTTGCAATGACAAGATCATTGGAGCAAGGCATTA[A/C]AATTCATCATCGGCGAGGGATGAGGCAGGTCACGGAACCCACACTGCCTCAATAGCAGTTG
RosBREEDSNP_SNP_TG_36331759_Lg2_01322_MAF20_MDP0000707672_exon2	8637	ss475877403	141	2	58.388	501	2	36331759	NA	CTGGTCTGAATTGGAGAACTTTAAAGACAAAGGTTTTGGTCCTGCTCCCAAGAAGTGGAAA[T/G]GTGCTTGTGAAGGCGGCAAAAATTTCACTTGCAATGACAAGATCATTGGAGCAAGGCATTA
GDsnp01322	395	ss475882676	141	2	58.388	502	2	36374974	37702601	TTAGTTGCTTCAATCAGTACTTTTGCCTACATTTTGAAGCTTTCCAGCTCGGAATGGCTCCTGTCTACATAGCATTCTTGCGGTTCATGGGTGATGATAA[T/C]GAGGCCAAGAACTACAGCTACAGTCTAGAAGTGGGCGGGAATGGGAGGAAGATGATATGGCAGGGGGTGCCCCGTAGCATTAGGGATAGCCACCGGAAGG
RosBREEDSNP_SNP_CA_36357685_Lg2_01322_MAF50_522361_exon2	3835	ss475877406	141	2	58.388	503	2	36357685	40396293	TCTCGATTAAATACACCCTCCTTAAGTCAAGTAGATGTTGATTCATGAATTTCCAAATTTC[A/C]CAAACTGGACTACGTTTTAAGTTTCATCCAGAAAAATAAAAAAATCAAATCCATCTGCATA
RosBREEDSNP_SNP_GA_36359732_Lg2_01322_MAF40_802190_exon1	6298	ss475877407	141	2	58.388	504	2	36359732	40398340	ACTGTTTCTTATCTTGGGTAGAACTAACAGTTGAATTGTTTGATTTCTTATTAGGTGGGAA[A/G]GGACATGACATCTGTTCATCAGAGTTCAAGAAGTCTAGCAGCTCATATTTTCTCCTGCGTA
RosBREEDSNP_SNP_GA_36362741_Lg2_01322_MAF40_1677560_exon1	6299	ss475877408	141	2	58.388	505	2	36362741	40401349	ATAAACAATCCACTAAACAAAATCTACCCAGATGGGTTCTCACAGATTGAGAGAAATCCTT[A/G]ACATTAAACAGATTAAAGCTCAAAACTTTGGCATATTGGAGGGAAAACACAGGAGAAATGG
GDsnp00669	271	ss475882677	141	2	58.388	506	2	36446287	37773734	AGTCTTGCAACATGATATGTATATGCATGCAACCAGTTTTACAGAGCACAATGATTTACAGGACGCTCCCCATCGGTAATGATTGATGTCCGAAGGCTGA[A/C]GCTCCACGAACGCTAAGACATCGAAAGAAAATCTCCATGTTACCAGTAAATCCTTACATCCATTTATGAGAAATGTATTAAATTATTAACAAGCATGGGA
RosBREEDSNP_SNP_CA_10502302_Lg8_snpCO066276_MAF20_522254_exon1	3518	ss475879037	141	2	58.388	507	8	10502302	NA	ATAATGTGAGATGCCTTCAACTATTTGAAGAGAAATTTAAATGACATTCATTCCGTTTTTC[A/C]TTTTGTTTTGGATATCTTCGCTTGGAAACTGATCACTTTACATGCATGTAAATGTTTGATT
RosBREEDSNP_SNP_GA_2802467_Lg13_211756_MAF40_211756_exon1	6026	ss475876379	142	2	59.123	508	13	2802467	41248883	GGGATTATTGGTAGGAGAGGAGGAGCAGTGATCGTATGGTTGGAATGATAGGATCAGGGGT[A/G]TGATTTTGTTGATTTCAGTAGTTCTGTTGGTGTTTTTGGAAATGGAAGGAAGAAGAAGATA
RosBREEDSNP_SNP_CA_2802483_Lg13_211756_MAF40_211756_exon1	3740	ss475876380	142	2	59.123	509	13	2802483	41248867	GAGGAGGAGCAGTGATCGTATGGTTGGAATGATAGGATCAGGGGTGTGATTTTGTTGATTT[A/C]AGTAGTTCTGTTGGTGTTTTTGGAAATGGAAGGAAGAAGAAGATAAGTACAGCAATAGAGA
RosBREEDSNP_SNP_TC_36462247_Lg2_00669_MAF50_262678_exon2	8025	ss475877413	143	2	59.201	510	2	36462247	37789442	TATGCTAATTAATATATATTCGTTTAAAAATTTGCTATAAATATTATTGTAAGAGCAAGAG[T/C]ATAAGACACTAGTACGACAGGAGTCAAACAAACCTAGAAATTATCTCCAACAATGGCTACA
RosBREEDSNP_SNP_GA_36465694_Lg2_00669_MAF40_MDP0000265993_exon7	6300	ss475877414	143	2	59.201	511	2	36465694	NA	TTATCATAATATAAAACTGGAGGAGAGGGTAGATACACATGTAAATCTCGCAAGATAGATC[A/G]AAGCCAACACACATCTGCAGTACAATGAGCAAGAGATTTATTTTCCGCCTCAGTAGAACTA
RosBREEDSNP_SNP_TC_36492148_Lg2_00669_MAF50_MDP0000138033_exon10	8026	ss475877419	143	2	59.201	512	2	36492148	NA	AATGAAAATCTACAATACATAAAGAGATGCAAGTACCAGAACAACTTTTGGTTGCAATATC[T/C]TCAGCAACGCCTCAACTTTCTGCAACCTACAAAAAGAAGATATCCCGATGAAAAATTGTGT
RosBREEDSNP_SNP_AC_37999186_Lg2_10007_MAF30_514932_exon1	2153	ss475877420	144	2	59.324	513	2	37999186	41428808	TACGATTTCAACTTCACGTGCCACATGGACCCATCACTTTCCTCCCTCTCAATCTCAAATG[A/C]ACACCACCACGGCCAGAAGGCAGGCTTCAGTCTCCGTCATCTGATATGCAACTAGATATGG
RosBREEDSNP_SNP_AG_38008622_Lg2_10007_MAF30_1629148_exon1	3145	ss475877422	144	2	59.324	514	2	38008622	41433665	TTGGCTTGCGCAGACAGAAGAAACAGCGGAGACGGCAGCGGCCAAAAGTGAAGAGTGAAGT[A/G]GAAAAGCCGAAAGATGTCGTTGGTGGACTACCCATCTTCAGACGACGACGTATCGGAGGAG
GDsnp00914	319	ss475882675	145	2	59.563	515	2	36217894	41550633	GCAGAAAATCAACCATGGGCTGAACTCAGAAATAGAGGGCTTGAAATGGAAACAAGTTTTTTTGCAGAAATATATATTAAAGAAGATATAAATTCAACCA[A/C]AGAAGTAGAGGGTAATTGATAAATTCGATTCCACTGCTGAAGAGAATAAAAACTTTTAAGTGGGGCAATAATATATATGATGGAACAGAAGAGAATATAG
GDsnp10007	740	ss475882678	145	2	59.563	516	2	38041617	41466737	AGCTTATTACAAGCGCGTGGGAACTCATAAATACACTTTGTTTGTATAATCTAGTGTATGATTAGCCACTGGCCCATGAACATATTTTTAAAATTTAATG[T/C]GCTTTGGTGGTGNGGTCATATGCATCAATTATCAAAACTGTTCTCCATCATTCCCAGGTTCTGACATAAAATATAAGAGCTTAATTGATAAGACTTTTTA
RosBREEDSNP_SNP_CT_38055441_Lg2_10007_MAF10_MDP0000594402_exon2	4926	ss475877425	145	2	59.563	517	2	38055441	NA	ACGAAGCATGTCCAAGTCGATGATGCCACAACCAAATCTCCAAAGCTTTACTCTTATCCCC[T/C]TGATTTTCTTCCACTGCAAGAGCTTGAGTCAACATTCGGGAACTGTTCGATATAAGCTCCA
RosBREEDSNP_SNP_CT_38921890_Lg2_00995_MAF20_520403_exon1	4942	ss475877428	146	2	61.419	518	2	38921890	41187444	AAATCACTCCTCAATCGGTATTTGGATTTAGGATGAGTTCCTTTTGTACATGGTACAAGAA[T/C]TACAATTACAAGGTAGGTTTTGGTTTTGTATCATGATTGAAACATCGCATTTGACATGCCA
RosBREEDSNP_SNP_TG_38924310_Lg2_00995_MAF20_MDP0000568968_exon3	8655	ss475877429	146	2	61.419	519	2	38924310	41185024	TGTTAAATGTATATACATCAGGGTTGCAGCCATTACCTAACATACCATCATATAGAACAGC[T/G]TTGGCTTCATCAAACCGTCCACTCATAACATAACCATTAATCAAGGTATTGAAAAGCACAA
GDsnp00995	337	ss475882679	146	2	61.419	520	2	38968165	NA	ATCCAGTAATTGTTATTTGTGCATGTAAAATTTTACTGTGGGAGTAAGACATGAATGGGATTGTGACTTGCAAACAGACACACACAACATCCACGTTCGC[T/G]GAGTTGTGCGTGCGTATAGGAGAAGTAATTGTGCAGGCATTAAAATTTATAAAAGGATGCCTAAGAAGGCTAAGATACATGTAGACAGGTCTTGTAGTGA
RosBREEDSNP_SNP_AG_38977655_Lg2_00995_MAF40_487282_exon1	3165	ss475877432	146	2	61.419	521	2	38977655	42402699	GCTTTTTAAGATTTCTTTCAGACGAGCATTTCATTCGTTCTCCCTTTTTTTGAGCATATGT[A/G]ACATTGAATTATGGCGATACTGCCGCAGAGATGCAGAAGTTACACGTCCTTGAAACACTAT
RosBREEDSNP_SNP_TC_39014029_Lg2_00995_MAF50_MDP0000215541_exon1	8068	ss475877435	147	2	61.675	522	2	39014029	42438632	ATATATTGCCATCGTTGTGGTGATCCATACGGGGCCGTTTGATGACGACCTTGATGGTGAT[T/C]AAGAACATGGGACATGGCAACTCGGTTTCAGGTACGAAAACACCTCTTAGACGTGTGTTGC
RosBREEDSNP_SNP_CT_39271679_Lg2_01938_MAF20_MDP0000241144_exon1	4951	ss475877439	147	2	61.675	523	2	39271679	42696724	ACAAGCAGTGCGATACACAAACTCAACATAGCCCTCCAACTTATTTGCAAAAGTATCCATA[T/C]AAACGAATCCGAATATCGATATGAACAATACCTCTTCCACCACCCCGATCTTTTCCCAACC
RosBREEDSNP_SNP_AG_39497984_Lg2_00167_MAF50_1631668_exon6	3171	ss475877441	148	2	62.318	524	2	39497984	43624682	TTCATCAAGAACACATCCGCAGCTCTCATGCTGGTTTTTCAAATGGAAAGTGGAATGCTCC[A/G]GTGGTTTGCAAGGTGTGATTTCTGTACTTTGATTGTTTTTAATGATGGTTGAAGACTGTTT
RosBREEDSNP_SNP_CT_39505783_Lg2_00167_MAF20_MDP0000862491_exon1	4953	ss475877442	148	2	62.318	525	2	39505783	43631825	CCCACGCGCCCGCCCCGGGACCAGGAGCAGCCCCAAGTGATGCCTCTGCCAGCCTCCCCGT[T/C]CTAGGGTCCGTGGTTGGTGCATCCGTTGTGTCATTCATTGCTTACTACATGCATTAAAATA
RosBREEDSNP_SNP_TC_39523918_Lg2_00167_MAF40_521654_exon1	8073	ss475877443	149	2	62.549	526	2	39523918	42948962	CTCTTATCTCCAAAAATGTTTTCCATCGCTTTATGATCCCATGCCATAATTAACTCCCTTT[T/C]ATCTCCAACCCAAAGAATAAAGCCAAAATTTTCGAGTGGGGAAGCCTTCGCCTTCACTTCT
RosBREEDSNP_SNP_GA_39526012_Lg2_00167_MAF50_1641137_exon4	6359	ss475877444	149	2	62.549	527	2	39526012	42951056	CCCTACATACTGTCCACTGTATTCACTTCTAGCCGGATATGACGATCGTTTTTGTTCATTA[A/G]GTTGGACGACATCTTCAAATTCAACATCCTCGGTAGCAGCATCTCTGGATGGTGCAAGAGG
GDsnp00167	120	ss475882680	149	2	62.549	528	2	39532579	42957701	GTTGTTGTGACAGTAGACTTGAATTACTGTTGTCTTCCCCACTCTTGAGCTAAATATATGTGGTTGGTGTTTATTTTACTGTGTTTACTCTTTATTACAA[A/G]ATCATTGCAGCCGAAGTCTGTTCATATTGTTGTTATACCGACTGTCACCTTTACAAGGAGGTAAGACAGTGCTTGTTTACATTAATCTCAGATTTACATT
RosBREEDSNP_SNP_TC_39549680_Lg2_00167_MAF30_361462_exon1	8074	ss475877445	149	2	62.549	529	2	39549680	42974725	AAAATGTGCATGATGTTTTAAAAGGTACAACCACCTCATCACGGTTTCTTATCAGCGGTGT[T/C]GCGAGGAGAGGCACGGCAAGGTCTCCGGTTTAGGCACCATCTGGCTGGCTGAAAGGGTTCG
RosBREEDSNP_SNP_CT_39552606_Lg2_00167_MAF40_1629387_exon3	4954	ss475877446	149	2	62.549	530	2	39552606	NA	TTGAAAAATTCGGCAAAGTATATTAACCTTGTCTACCGCCGGTGAGCTTGACTTGGACACC[T/C]TTGTCCACAAACTTGGCCAGGTCCAAAACTGTTTCTTTCCTCCCTGACTGAAACACAAAAA
RosBREEDSNP_SNP_CT_39558990_Lg2_00167_MAF30_MDP0000471340_exon1	4955	ss475877447	149	2	62.549	531	2	39558990	42984035	GAATGCTTAAGCAGAAGTCTGCGGAAGTAGATAAGGGAATGGAATTGGAGAGTAAGTTGCT[T/C]GGAGTGATTCAATCCAAAGATGCTGACATTATGGATAAGAAAAAACAACTGAAAGAGAATG
RosBREEDSNP_SNP_AG_39576068_Lg2_00167_MAF10_775044_exon1	3172	ss475877449	149	2	62.549	532	2	39576068	43001113	TGGATGCTTTGTTGAAATAAGTGGTTCTTCTTTTAGGTTTAAAACTATAATTAAAGTGGAT[A/G]GGTGAAATTAAACTGAACCTGGAAGTTGTGGATGGCGCTTCTGAATAAGTTAATTGCATTT
RosBREEDSNP_SNP_CT_40079809_Lg2_02535_MAF50_1678854_exon4	4959	ss475877450	150	2	62.607	533	2	40079809	43650040	TACAAAGTTTTCGTGCCTGATCTGTTACTTTGAGACACCACTGTTCCAATTTAAGCAAACC[T/C]GCTTTCAGAAATTCTCCATTGCGAAATGAGCAGCACTCACGACGAAGCAATAAGCTGCGAG
RosBREEDSNP_SNP_TC_40082868_Lg2_02535_MAF20_MDP0000320988_exon27	8078	ss475877451	150	2	62.607	534	2	40082868	43653099	TTTCTCATGGATGATTGCTGCATGGGCTTCATCTATTTGCCTTTGCATTTCATGCAAACAA[T/C]GTTGCAACTTTGCAATTTCTCTTCCTTTAGTTTCGTCAAGATCAATCTGCAACAAGTTGTT
GDsnp02535	689	ss475882681	150	2	62.607	535	2	40090042	43660451	GAGAGAGAGAGATTACTGCGTGCGTGGTGTTGTTAAAGAATGTTAGGATTTGAAGGTATAGAGAAAAGAATGTTGAAAAGAAAATCATCAAAAGCAATAG[A/G]ATGAAGGAAATGCGAGTGGACCACTGCTAGTTGGTAACTCTTAAAGCAAAAGGTGGAGCCTCCTTCTCCTCGCTTTGCTGACCCAATGGCTGGCAAGGGC
RosBREEDSNP_SNP_CA_40092827_Lg2_02535_MAF40_MDP0000258051_exon1	3856	ss475877453	150	2	62.607	536	2	40092827	NA	GTCAAAAGATTCTAACACACCCATTTGAGCTACATGCCCTTGAACACATTATTGGGAAGTG[A/C]CTTAGTTAAAGGATCTGCAATCATCAAACCAGTCAATAAGAACTAAATTTCAATCTCCCAT
RosBREEDSNP_SNP_TC_690435_Lg3_RosCOS2149_MAF40_1683552_exon3	8250	ss475877463	151	3	0	537	3	690435	NA	CGCGTCGGAGTGTCAATCCCCATCATACAGCAAATGCCCGATATTAAGATTATAAGCAAAA[T/C]GATTCCCTGAATCATCGCAAGAAGAAACATCATCAATACCGCATCAGTCATATTATTTTCA
RosBREEDSNP_SNP_AC_693011_Lg3_RosCOS2149_MAF50_30133_exon2	2231	ss475877464	151	3	0	538	3	693011	1003580	GCATGTATAGGGAAGTTACATGATGAAAGGAAGACAACATCAGAATTCTTACCTCTCCACC[A/C]ACGAAGACAAGAGCCAGCTCCAAAGGCTGATGAACTTTGTTTGCGGAACACTAAGGATTTG
RosBREEDSNP_SNP_CT_705112_Lg3_RosCOS2149_MAF30_1661159_exon2	5179	ss475877465	151	3	0	539	3	705112	991479	ACGCCGTCCTTCTCGTCTGCGCCATCTTCCTCGATGTCATCTGGTTCATTCTCTTCAGTCA[T/C]GAAATCTGGTAACATTTTCCATTTTTTCCATTTTGCATTTTAATGCATGTATATGTATATA
RosBREEDSNP_SNP_AG_708042_Lg3_RosCOS2149_MAF40_270922_exon1	3358	ss475877466	151	3	0	540	3	708042	988549	GTGGCAACGGATCTACTTCTGATGTTGAATCTTCTAAGGCAAAACCATCTGTAGTCAGATC[A/G]TTTCAGTTCGTAGATGTAAGTATCCATACATGAATATATTTCTGACCAGTTATATGAAATT
RosBREEDSNP_SNP_TC_713508_Lg3_RosCOS2149_MAF20_1645354_exon1	8268	ss475877467	151	3	0	541	3	713508	62510	TATTAAATGGTGAAATAAATTGTGTGTTGGGTGGGATAGTGGGGATGAATGGCAATATTGT[T/C]GTGATGGCTTAGATCTCAAGTCGGGCTAAATTCTTCATCTCTTTGGTCCTGTTTAATTGGT
RosBREEDSNP_SNP_CT_721363_Lg3_RosCOS2149_MAF30_887355_exon2	5191	ss475877469	151	3	0	542	3	721363	54655	AAATCCGTCACGACAATTTAAAGTTCATCGTGGCCTTGCGGTTCTTCTTTGTTCAATACGT[T/C]TAATTTGTGTTGCAGTTCCTGTCACATTTTAATCTCATTAGACATTTCAAATGCCAGCGAA
RosBREEDSNP_SNP_GA_744263_Lg3_RosCOS2149_MAF10_476168_exon1	6608	ss475877471	151	3	0	543	3	744263	1041269	ATCATAATGTTCATGGTTTACTTGTGTCTATGCACCTCTCGCATTTGGTAACTAATGACAT[A/G]CATCTTAAGTTTGACAAACATGGTTTCTACTATTTCAACTATTCGTCATTCTTCTACCTAT
RosBREEDSNP_SNP_AG_766362_Lg3_RosCOS2149_MAF10_MDP0000296400_exon6	3395	ss475877472	151	3	0	544	3	766362	NA	TCATGTCATACAACGCAGATGACATTTCCACTGGTGGAATAAGGTAGTCTCCAAAAGTAAG[A/G]CTACAAAGCAAAAGTATATAAAAATAATTAAATATAAAGCATATGACCAACATACCATGTA
RosBREEDSNP_SNP_AC_17378070_Lg6_RosCOS414_MAF50_1662541_exon2	1956	ss475878603	151	3	0	545	6	17378070	NA	ACCATCTAAAATACTAGCCGAAACCTCTCAAGGACAAATTTACAAAAATCAAAACTGAACC[A/C]AAACTCAATTATAGCTGCTAACACATCCATAGAGAATAGTCCTCATTCGTCACTCAAGCCC
RosBREEDSNP_SNP_TG_17369578_Lg6_RosCOS414_MAF40_MDP0000305054_exon1	8471	ss475878601	151	3	0	546	6	17369578	143270	GGAATTCTTGTTGCTTCTTCTTCAGCATCATTCTTCTTCTCTCCAATGATCTTGACTTTGT[T/G]GAGAAGCATCGTTTCTGCACTCCTAATCAAGTAACTTGCATGATTAATCAAGTAACTTTCT
RosBREEDSNP_SNP_CA_17413085_Lg6_RosCOS414_MAF30_491701_exon2	3614	ss475878606	151	3	0	547	6	17413085	NA	CTTAAACGATCACATCGTCATCCACTAGTATATTATATATATGCTAGCTAGTACTGTAACA[A/C]CAAAAGGAATGGCCATCAAGCAATGGATTGGCTGATTGATCATGATTGTATCAACCCTTTC
RosBREEDSNP_SNP_CT_982733_Lg3_00506_MAF30_MDP0000198677_exon1	5308	ss475877473	152	3	0.681	548	3	982733	299637	GCACGCACAATGGGGTACAAAATCGTATTTACTGATCATTCACTCTATGGTTTTGCTGATG[T/C]GGGAAGCATACACATGAACAAGGTATTGCAGTTTACTTTGGCAGAAGTAAGTCAGGCTATT
RosBREEDSNP_SNP_AC_994373_Lg3_00506_MAF40_MDP0000137429_exon1	2269	ss475877474	152	3	0.681	549	3	994373	NA	TCAAGCTTTGGGTAAACGAGGTCGCTGATATCAATCTTGGTCTCGCCGTAGGAGAAGACGA[A/C]AGGGAACGAGACGCCTCTTTTGGCCTCCATCATCTCTACTATCTCCCGTCTTTGGCGAGAT
RosBREEDSNP_SNP_AG_1024417_Lg3_00506_MAF20_MDP0000302259_exon1	2272	ss475877480	153	3	1.102	550	3	1024417	322647	TCCTTAAAGCCCATCAAATTACACATGTGCGCCTCTACAATGCTGATGCTCACATGCTGAA[A/G]GCCCTTTCAAACAGCGGAATTGAAGTAATGGTAGGTGTCACAAATGAGGAAGTTCTAGGGA
GDsnp00506	231	ss475882682	153	3	1.102	551	3	1030127	317237	TGATAACAGGTTGGATCCATGTCTCGTATGAAAAATGATGTAGGAACAGAGAAAATATTTCCCAAGCATAGCAATAACTTAGCTTGCACTCCTGAGCAGC[A/G]TGATGTATTTTTTGTACTGATTGAATGGATATTCACATCTGAGCAGATAATCCCCTTGTCCCCAGCATTGCCCGTTTGTACTTGGAGGATAAAGCTAAAC
RosBREEDSNP_SNP_AG_18474457_Lg3_00955_MAF50_MDP0000225878_exon5	2557	ss475877665	153	3	1.102	552	3	18474457	2342659	AAATAAAACTTGGTGCTGCAATAGGATGGTTTAGAGAAGACACCATATTCGCCGTTGATAT[A/G]TTTGAAGGTGGTGGCATGGACGCAACACCTGGTTGTGGAGCTGGTGGACCAGTTTGACCAT
RosBREEDSNP_SNP_AG_1035920_Lg3_00506_MAF50_MDP0000302258_exon1	2275	ss475877481	153	3	1.102	553	3	1035920	311144	AAATGAATCAATTTCCTCATGTCTGTAGGCAATTCAACAAGAGAAAAACAGCCTAACAACA[A/G]TAGAGTTTGTAAATTATAAAGAGTACACACTCTATTTGGTAACCTTTTAATTTTCGTGTAA
RosBREEDSNP_SNP_GA_1057933_Lg3_00506_MAF50_38325_exon2	5333	ss475877482	153	3	1.102	554	3	1057933	NA	TTTCTAGCAAATGATTTCTACTTTCACTTTGTATTCAGGATTTCATACTAAGGGGAGGCCG[A/G]AAGTTTCCTCTCTACAGGTAGATACTGCTTCCTTATAAATAATGCTATCTCTCTGCTCTTT
RosBREEDSNP_SNP_CA_1101058_Lg3_00866_MAF40_1635871_exon1	3523	ss475877483	153	3	1.102	555	3	1101058	NA	TCCATACGAACTCTCATTCATTCTGTGTCTCAGCTGCTTGCGTCTGGCTCTGAAACTGCAG[A/C]CATGGAGTCGATTCCTCTGAGGCATTCAATCTCTGCAACCAATCAGAGCTTTCTATTAAAA
RosBREEDSNP_SNP_CA_1105743_Lg3_00866_MAF20_1662285_exon1	3524	ss475877484	153	3	1.102	556	3	1105743	NA	CGAGGGATATTTAAATGCAGAGGAGGTCTTCCATTTCACATTTCTATCTTACTCTCTAGAC[A/C]CTTTCGAAAAGAAGTGAAAAACTTCCAAATGTGTTCTACAATTTCCTTCGCAGGAAAGACT
RosBREEDSNP_SNP_GT_1107969_Lg3_00866_MAF30_1670927_exon2	6742	ss475877485	153	3	1.102	557	3	1107969	NA	ACATACTAGACGCGATCGAAGACAATGATTACGATAACTTGACAAAGAGAGCGTACGTAAA[T/G]AGAGCCAAGAAACTTCTCATGCTGCCTTTGGCATACACAAGATCTCTATCAACACATAATT
RosBREEDSNP_SNP_AG_1122860_Lg3_00866_MAF20_422432_exon2	2300	ss475877488	153	3	1.102	558	3	1122860	1421124	TTGTGTAAAGTTTTTTGCTTGTTTATTTTTTCTTACTTAGTGTTTATTTGTGCAGGGTTTT[A/G]TCGTCTGCGTTGATTGGATTTTGTTGGAATTGTAATTGAATTAGGGATTCAGTTGTGGAGA
RosBREEDSNP_SNP_AG_1131825_Lg3_00866_MAF50_MDP0000151511_exon2	2304	ss475877489	153	3	1.102	559	3	1131825	1430089	TTAATTATGCTATTTAACTAAGCAGTTCCATATAATGTCTCCAAATCCATGCCTACCGTAT[A/G]TCTATTATCACAAGCACATCAAAATATATGTCGTGGACTCGTGGCCACTAGCTTCCCCTCG
RosBREEDSNP_SNP_TC_1142062_Lg3_00866_MAF50_MDP0000268101_exon2	7197	ss475883713	153	3	1.102	560	3	1142062	1440326	ATAATCACTTCAACGATTCAAATTATAAAGTTGCATGAATGCAAAACTCAAAATTCAAATT[T/C]CACGCAATAATTAAAGAAAAACAGAAATATACAAAATAAAAACAAAACAAAAGAAATAAAA
GDsnp00866	306	ss475882683	153	3	1.102	561	3	1143761	1442003	CAGCAAAACTCGAACATAGATAGGCCTTAGTATAGTATAAAGAAGAGAATGATCTTTACCTACTCAACCAATTCTTATTGGCTTATCTTCCAACCATTTT[A/G]CCATCGTCATTTACTCACAATATGCATTATAAGTCTTGCATGCTTCAACAATAAAACTATATCAAGGCTATGTGTAGTTGTAAAGCCTCAAATTCTAATT
RosBREEDSNP_SNP_GA_1607374_Lg3_EH034548_MAF20_1638462_exon1	5597	ss475877492	153	3	1.102	562	3	1607374	2366826	TTCAGTGGATGATAAAAGTGGAGTTGTTGAAGCGTTGGGTAGGAGCGAATTTCGTTCAGAG[A/G]GATCTTACTCTTTCGTATTCAAGGTATGTTCGCTATCTTGGAATTCAAGGTATGTTCTCTG
RosBREEDSNP_SNP_CA_1646354_Lg3_EH034548_MAF50_1686875_exon1	3602	ss475877495	153	3	1.102	563	3	1646354	2498511	TTGAGCGCTACAAGAAGAAGGCATCTTCTTAGGTGGTAATCGATTTTTCTAACTTATGTTC[A/C]TAAATGCATATGTGAGCCAATTAGTAGGTCTATTTATGGAGTGACAGAAAGTGGATTGGCA
RosBREEDSNP_SNP_CA_1756840_Lg3_EB140229_MAF10_1669448_exon1	3616	ss475877499	154	3	1.436	564	3	1756840	2618448	TCTGCTTCCTCCATCTCTCGACACATACTCTACCATCTCAGGATTGCTCTCACCCTCTGTA[A/C]CCATATGAGGGGCATCCGACCCTCCATCACTATCATTTTCAGATCCATTTTCCACCACCTC
RosBREEDSNP_SNP_GA_1759940_Lg3_EB140229_MAF40_751059_exon1	5643	ss475877500	154	3	1.436	565	3	1759940	2636269	GCGTCGTATAGAAGGGCAATGGAACGAATGGACTTCCACAAGCGAATCTTTTCCATCAAGG[A/G]TTTCCAAGCTATAGCAATCTGGAAAACATCAGACAGATTAATGTCAATATAAATCGGAGGA
RosBREEDSNP_SNP_CT_1948548_Lg3_RosCOS1698_MAF50_356611_exon4	4303	ss475877502	155	3	1.996	566	3	1948548	2398162	GGTCAAGTGTCATCCGGTACAACCCCGAAAACATAATTTTGAGGTTAAACTAAAACCGAAA[T/C]GAAGCCTAACGCTTACACCAATCGTTCACTTGATTCGACGTCAAATCCGAATATGGCACAA
RosBREEDSNP_SNP_AG_1951063_Lg3_RosCOS1698_MAF40_482829_exon1	2592	ss475883875	155	3	1.996	567	3	1951063	2400677	AGGGAAGGAGTCAGGAGAGCATTGGGAGGGGAAGAAGAGGGGTTGGGAGGCCACCGAAGTT[A/G]CCGGAAACTTCAGCGGCTGGGGCGGGGAGCAGGAAGAGAGGGAGAGACAACGGGGAGGCGG
RosBREEDSNP_SNP_CT_1954647_Lg3_RosCOS1698_MAF10_MDP0000482564_exon1	4307	ss475877503	155	3	1.996	568	3	1954647	2404261	TGCGAGGCAACGCAATTTCTTGAAGTGTGGTAGCATTGTAGATGTCATCCGGAAGAAGTCC[T/C]GAAAGGTTGTTGTAACCAGCACGAAACACCTGTAGTTTGGAACACGCACCTAGTCCGTGAG
RosBREEDSNP_SNP_GA_2462827_Lg3_RosCOS1398_MAF30_1667504_exon1	5902	ss475877512	156	3	3.401	569	3	2462827	3320898	CTATTGAAGATCATGTGCAATTAACCTCTAATTCCCCTCACTAAAGATCATGTGCAATTCT[A/G]GCTAGATTTCGCCTCCGTCTAGGGATTTGAGCGCTTTTTGTTCCAACACCAATCAACCCCA
RosBREEDSNP_SNP_CT_2599836_Lg3_02300_MAF10_MDP0000321933_exon2	4537	ss475877519	156	3	3.401	570	3	2599836	NA	AGTACCACTTGTTGACATTACTGAGATTCCAAACCCTCCTGCATCAGTTTCTAAAGCTGAA[T/C]CATATGCAGATAGACTTAGTCTAGATTCCGTGAACACTGAATTCAGCTTAACAGGCACTCA
RosBREEDSNP_SNP_AG_2627039_Lg3_02300_MAF20_MDP0000206447_exon4	2825	ss475877524	156	3	3.401	571	3	2627039	3502444	CCATTAGAGATGCTGCACTAAATTCAAAGTTATTCGCTCTTGCACAAGGTTGGGGGGGAAA[A/G]GAAGAGGGTCTTGGATTAATTGCTTGTGCAGTACAGAGTGGTTGTGACCCTGTTGCCTATG
GDsnp02300	661	ss475882684	156	3	3.401	572	3	2634665	3495318	TTGATGGTTCATCTGTACGATTTTCAAAAGCAGGCATGGGATGGCCAATTTCATTTATTTCACCAATGTAATTCATATCAACATCAACATTTGTTGGCAT[A/C]AAAAAAGTATGAGAATCACCTGGAGTAGGCACATCAAAACCGAAACTTGCCGACACATTACCAACCTGCCCCTCTGTTCTTGAGGATCTATCACAACCCA
RosBREEDSNP_SNP_CT_2659646_Lg3_02300_MAF40_1678362_exon5	4558	ss475877526	156	3	3.401	573	3	2659646	3763320	ACAGGGTTGGAGAAATAGAAACCCTGTTCTGTTACAAATTCAGGTGGAACGTATCTGCCAA[T/C]GGGATCTATTTGAAATTCCTGAAAGACCAGAAATAATATCGAAATCAAAGATAAGATAGAT
RosBREEDSNP_SNP_AC_3455475_Lg11_01167_MAF30_MDP0000377782_exon2	2129	ss475880033	156	3	3.401	574	11	3455475	NA	GACCAACAATCAACTTTTGTTCTGAGGAAAGAAGGTCAATAACATGACGAAACCCAACTGC[A/C]GCTTGAACTTTCACCTCTGCTTCCCTACGATGTTCATCCTTAACCTCTTTCTGCAAAAGAT
RosBREEDSNP_SNP_TC_775434_Lg5_00460_MAF10_MDP0000214655_exon1	8296	ss475878136	156	3	3.401	575	5	775434	NA	ACAAGGTCTACACAAGCTAATCCATACCTTTCATCATCATTCCAATAACCATCAATCGGTT[T/C]CAACACTACATCACCACTCTTCCTAGAACATGATGGCAAGTAGCTAACTCCTCTTTGTGGA
RosBREEDSNP_SNP_GA_3814004_Lg3_00124_MAF20_MDP0000754021_exon3	6329	ss475877528	157	3	5.398	576	3	3814004	4787072	TCCCCACGCCTCCTTTGCAGTCTCTTGGTTCACAATCTTAGGGAAGATCTCATCTGAAACT[A/G]CACCTTGAATCAACCCCAACACGTCTCGAGCTATGGAATCCTGAACCCCAATCTTCTCCTT
RosBREEDSNP_SNP_TC_3834966_Lg3_00124_MAF40_1646586_exon1	8058	ss475877531	157	3	5.398	577	3	3834966	NA	CCATGTAAACCTGCAATTTTGTGTATTCTTCACACTTGTGAATGCATCTGTGTTTTGATTT[T/C]TGTTTAAATTTTAGCTGTTGTTATCTTTCGAGGCTAGAGGGTCGATGTGGTTTGTTGCATA
GDsnp00124	105	ss475882685	157	3	5.398	578	3	3863841	4875554	CAATGTTTCGCTATAGAGAATTAGTCTAAGGTTGTATGACATTCGAGCTATTGAGCTTCATTATGTTACGAGTCGGTTTTTAGGGGCAAGTTCCGACCAT[T/G]GGCTCGATTAAGATGATCGATAATTGGTGTAGTCATATTATAAAGTCACTAAATATTGGTAGATAAATGCGAGGCTTTTTTTAGTGTAAATTTAAGTTAT
RosBREEDSNP_SNP_CT_3897206_Lg3_00124_MAF50_1646569_exon1	4944	ss475877536	157	3	5.398	579	3	3897206	NA	TCAATACAAATTCAAGCTTCCTTGAAGGGCTTATTCACTCACCTCAAACATATTTAAGTAT[T/C]TGGTGAAAAGTGTGGGCAAGTAACACTCCCAATCAATCAACTTGTAGTTCTTTACAACACG
GDsnp00276	162	ss475882686	158	3	6.06	580	3	4789586	6513582	GGAAAATTGAAGCCTATGCAACGGAAATGAGTGGAGCTACCAGAGCCATTCGCGAGCCTAGAGTCGTGGTCCAGACAACCAGTGAAGTAGACATCCTTGA[T/C]GATGGATATCGTTGGCGCAAGTACGGGCAGAAGGTTGTGAAAGGAAATCCNAATCCAAGGTTTGTTCCTTGTTATCACGGTTGAATTCTTCTTTGTTTGT
RosBREEDSNP_SNP_CT_4823608_Lg3_00276_MAF50_1672366_exon1	5023	ss475877537	158	3	6.06	581	3	4823608	NA	GGTTTTGGTTTTTATTTGTAATTTTTGTTTTGTCTAATGTATGTGTAAATTAAATATATGC[T/C]CGCAGTCAAGTTGCTACAACTCTGGACAATTATGAATTTCATTTGCATTTTACGTGCAATG
RosBREEDSNP_SNP_TC_4825671_Lg3_00276_MAF20_1630049_exon6	8135	ss475877538	158	3	6.06	582	3	4825671	NA	GTTCGACAACCAAGTCTTCATTGGAAACTGATATTTCTATTCGTCCCATGTAGAAACATCC[T/C]GGAAGTCTCTTGGAGGGGTTTACACAGACTCAAGTTAGTACTCTTGCTGTAAAAGATAAGT
RosBREEDSNP_SNP_GA_4958565_Lg3_MDP0000694489__MDP0000694489_exon1	6446	ss475875877	158	3	6.06	583	3	4958565	6530549	TTTCTAAAACTGATGCAGCATTGGAGGAGCAAAACTCTGAAGGAATGTTCCCAGTGAAGGC[A/G]TTCGAACTGAGATCTAGCACTTGAAGTCGCGTGCCATTTGTAAGAGACAGCGGCACAGGAC
RosBREEDSNP_SNP_GA_5111953_Lg3_01957_MAF20_MDP0000389025_exon1	6452	ss475883878	159	3	6.301	584	3	5111953	6679231	CGGAGGAGGAGGGTGAGGTCGCGGCCGGTGGCTGTGATTCGAAGCGTGGGAGGTGGGTGGA[A/G]TGGTGAGTTGTAGGAACGCTCGACGAGGGCCTGCATAAGTGGGGGCCACTGGACGCCGTGC
RosBREEDSNP_SNP_TC_5147567_Lg3_01957_MAF40_369767_exon2	8160	ss475877543	159	3	6.301	585	3	5147567	5263632	ACTCAGCAAAGCAGAAAAAGTTGAATGGAACAACCGGTGAATATCTTCTGCGAGTCACAGA[T/C]TGAGTTTCTTGATTTTGATTTTTACTTTTTGGGATAAGAATTCTCTTGAATTTCGTCAAGA
GDsnp01957	593	ss475882687	159	3	6.301	586	3	5160460	5250639	TAATGCAGGGTCTCCAAGTGCATTACAATTTTCACCAAGTGCGTTACAGTTTTCACCTATTTGAAAGAGAATTATAGTCATATACGTTAAGTTACAAAAA[T/C]CATAAGAGTATGGGTCAAGTAAGGAATNGTTTTGTGCCACNGTTCTCTAGGATCTAGCAAACATAAAAAATATTAGATGACAATAGCTCACTTCCTAGTT
RosBREEDSNP_SNP_CT_5923532_Lg3_01263_MAF30_1677920_exon1	5102	ss475877549	160	3	7.194	587	3	5923532	7495388	AAGTTCCTCCATTGTTGTGCTGTAACTCTCTCTGTCTCTCTCTCTCTGTCTCTCTCATATT[T/C]TAGCTGATACAATTGTCTCTGTTTTATCTGATGTATTTCGCGAATTGAGCGACTACCCAAA
RosBREEDSNP_SNP_GA_5926913_Lg3_01263_MAF30_1673590_exon1	6511	ss475877550	160	3	7.194	588	3	5926913	NA	CGGTTGTTTGGCCAGGCCCTAGCATGATAACTCTGGTTGTGAAAGGTTTTGTGTAAGCTGC[A/G]TCAGCGCTCACAACAGTCAGTTGGTGGTTGGCAACAGTAAAGAAGAGTTCTTGATTGAGTG
GDsnp01263	383	ss475882688	161	3	7.735	589	3	5945886	5552169	ACAGCCCCTACGATGCCGAAACCGCCGCCGAAATCCACGGCATCGAGAGTCCTGGTAAGAGCTCCGACAACTCGAGCTCGTACTCTCTCTCGCGATCTCC[A/G]TCTTCCACATCCGAGTACATCAAAATCACGGTCTCGAATCCGCAGAAGGAGCCGGAAAGCGGGAATTCGATCGTTCCGGGAGCTAACAATTACGTCACGT
RosBREEDSNP_SNP_CA_5949706_Lg3_01263_MAF50_581465_exon1	3898	ss475877554	161	3	7.735	590	3	5949706	5555911	AAGCAAACCCGACCCGATGGAGAGTGATACTGTGTAGCTAAGCGGTATGAACGCCTACGGA[A/C]TTGCACCTATCACATGCTAGACACGTGACATCATGCTGGCACCCGCCGACGCAAACGAAGG
RosBREEDSNP_SNP_TC_5968340_Lg3_01263_MAF50_20343_exon1	8201	ss475877555	161	3	7.735	591	3	5968340	5574545	TGATACGGATCGTCCATTTGAATGGCTACGTAGAAGAAATCTCACATCCAGTCACTGCTGG[T/C]GAGATCTTGGAAGCAAACCCTAATCATGTTCTCAGCAAACCCAGCTCCCAAGGCGTCGTAC
RosBREEDSNP_SNP_CA_6160259_Lg3_00073_MAF20_1653735_exon1	3902	ss475883461	162	3	8.274	592	3	6160259	5566289	CTCTATATATATATCTCTAATATTTTCCATGCAACAGCATATTCTCAAACCCTTGTTCATT[A/C]AAATATTCAATTACCTTTTGAAATTTGAAACAATGGCTTCCAATAATACTTTTTCTTTGTG
RosBREEDSNP_SNP_GA_6162720_Lg3_00073_MAF20_1629415_exon4	6529	ss475877556	162	3	8.274	593	3	6162720	5568750	AAGAATTCAAATTATAGGCATTTACCTGATATTAATTGTTGATGGATTGTTTACTTCAATT[A/G]AACAAAGTGAATGGTGATGAACAATCCAATTTCCCGGTGCTTTGTAATAATGTGAAATTCT
RosBREEDSNP_SNP_GA_6181881_Lg3_00073_MAF10_1646857_exon1	6531	ss475877558	162	3	8.274	594	3	6181881	26642818	CCAAGTGAATGGAACTGAAACAAAGGCAGAGGCTCCTCCATGGTATTGATCTTCAAGTGCT[A/G]ATGAGAAGTTATCCATAAATTCTTGTTTGGGTGCTTAGAGAGCTTGTCGTGCTTGGGGTTG
RosBREEDSNP_SNP_GA_6242616_Lg3_00073_MAF30_1679536_exon2	6537	ss475877561	162	3	8.274	595	3	6242616	7779844	CGCATATGAGCCATAGATTTAAAATGATCAGATGCAATCAAGAACCCGGTTATGCAAATCG[A/G]GGAAATCTCCAAATAAGTGTTAATAATGGTTACGAGAGAGCAGCACTCACCTGAAAATATC
GDsnp00073	88	ss475882689	162	3	8.274	596	3	6197678	NA	TGGAAATTAGTGATGAGAGAAACCTATACTGCAGTACTAGTAGCAGCAGCAGCAGCAGCAACGGTTTTACTTGAACCGCCACCATCAACACCGCCACCGC[T/C]ATCACCATCAACACCGCCACCTTGAGTGGACGCTACCGACATATTCCCGACAAGCGCAGTGGCAGTGACCGTCGGCCGTTTTCGTTTCTTTTTCTCGTAG
RosBREEDSNP_SNP_CA_6212477_Lg3_00073_MAF40_1667405_exon2	3905	ss475883463	162	3	8.274	597	3	6212477	7809983	GGCATTGGCAGCAGCGTATTATAAAGAAAATGACACAACGTAAACAAAATCCCATAAAGAG[A/C]AAAAGAAAATGGTAGTTGACATGGACCACCACTACATATATGAACAATATTAATCCTACCA
RosBREEDSNP_SNP_GA_6539382_Lg3_01921_MAF30_1666387_exon1	6551	ss475877562	163	3	8.574	598	3	6539382	5832626	ATCAGTCGCTAGGGCTCGATGCTGCTGCCATTGATAGCTTGCCGGTTATCTTGCATCGATC[A/G]GTGGTAATAGCTAACCCTAGTACTGTTCTTGATGTTGAAGCCATTGGTATCGAGTTTTGCA
RosBREEDSNP_SNP_AC_6543192_Lg3_01921_MAF10_MDP0000901621_exon1	2225	ss475877563	163	3	8.574	599	3	6543192	NA	TATGAAAAGATGGCGTCGACGAGTTGTTTGAGGGGGTTGGTGGTGGAGTTATTGGGACTGA[A/C]CATGATTTTGGATTGGAGATTATGCCGAGAGGGTGCAAGTATCCGAAGGGACTGATGGATG
RosBREEDSNP_SNP_CT_6561113_Lg3_01921_MAF40_962276_exon1	5153	ss475877565	163	3	8.574	600	3	6561113	5830821	AGCGGTTTGTTTAGAATTAATGTGAAACCTTTGGCGTTCTTATCTGTTTATCTTTGCTGCA[T/C]TTCTTAATATTTAAATGGAATTTGACTGCTTTTTATGATTGCTTTGGGTTGATGAAATTGT
RosBREEDSNP_SNP_TC_6563127_Lg3_01921_MAF20_1676724_exon4	8232	ss475877566	163	3	8.574	601	3	6563127	NA	CCAGTATAACATTTTCAAACACATTTTATGTTGGCCATTTTACAAACACATTTTTTGCTAC[T/C]ACTAATCTGCTTACACCCCATCGATCAATTTCCGGGTTCAAGTCACTTGAACCCCCGGAAA
RosBREEDSNP_SNP_AG_6578401_Lg3_01921_MAF30_1638332_exon1	3326	ss475877567	163	3	8.574	602	3	6578401	8150385	GCTCGGGATCGGCGGCACTCGACATCTTGTAGAGAAAGAAAGTAGGAAGTAGGAGTGGTAG[A/G]AGATTGTAGAGAGATAAAGAGAGAAATATCAGATAGGAGCGTGTAGAGAGAGAATTCGGAA
GDsnp01921	582	ss475882690	164	3	8.791	603	3	6580215	NA	GTGTTGCTGCATACATTTACAAGAAAGCAGGTAGATGGAAGCAATCCATTGCCTTGTCAAAGAAAGACAATCATTACAAAGATTGCATGGAGACATGCTC[A/G]CAGTCTGGTGATCATGAACTTTCGGAGGAACTGCTTATCTATTTCATTGAGCAGGTCTGTGTTCTTTCTATGCACTAGTTAAGGAGCGCTCATGTATACC
RosBREEDSNP_SNP_AG_6588194_Lg3_01921_MAF10_MDP0000217309_exon3	3328	ss475877569	164	3	8.791	604	3	6588194	8160178	CGTTCACAAGATCACATTCAACGTTGTGAATGCCAAAAAAGGGCAAGATCATCACCTGCTC[A/G]GGCATTTGATGTGATTTCATCTTTGCTTTCATTTCAATGTTAAAGATTTGTAAATGGTCCT
RosBREEDSNP_SNP_CT_9987791_Lg9_02031_MAF20_1656683_exon2	5318	ss475879399	165	3	9.522	605	9	9987791	NA	CTAGAAAAAGAAAAAACTGAATAACCTACGTACCGACCAGATCGTGGATTTACCGGCCAGC[T/C]GGAATTCACCTCCACCAAGCACCCATCTGATTCCATCATTTCCTTCTCGTTTTGTACACTC
RosBREEDSNP_SNP_CT_7140782_Lg3_01493_MAF40_MDP0000137959_exon1	5185	ss475877571	166	3	10.08	606	3	7140782	NA	AAAGGACTCAATGATATCCTCCAGATCATAAGCAGCATCTCTAATAATACCAACCCAATTG[T/C]GTACTAATTCATCGTCTCCTTGTTTTGCATCTGCATCTTTCAGGTAGCTCTGCATCAAGGA
RosBREEDSNP_SNP_AG_7146440_Lg3_01493_MAF20_MDP0000315272_exon4	3364	ss475877572	166	3	10.08	607	3	7146440	8722976	CCCTGTATCAGTAGCTGCATCAAATATTTATGAATCTATGTAGCATGTGCTTTGTCTGCCC[A/G]TCTACCTGGTTGTTTCCTAGTTATGGCTTTACCAACGGTAAATTAGTGTCATCATGGTCAT
RosBREEDSNP_SNP_GA_7151129_Lg3_01493_MAF50_163326_exon3	6589	ss475877573	166	3	10.08	608	3	7151129	8718287	TAATTTCCTTTTGTTTCGACAGGGACGGTGTCCGAATATCGATCATCGGAGATTCATCAAA[A/G]CTCCCAAAGTCTTTACAAAAAGTGATAAGTGACGCGGAGGAGAGAACGAAAGACAACTCTA
RosBREEDSNP_SNP_AG_7164921_Lg3_01493_MAF40_MDP0000293124_exon1	3365	ss475883241	166	3	10.08	609	3	7164921	NA	CAAATGGGTGCTGATCAGATGCAGAGCGGTGCAGGTGCACCGATGCACTAGCTACATGCTG[A/G]GATCGTGTGCATGCATAACACAGATGCACCAGCACGGGGCTGAGATCTGGTGCATCATGGG
RosBREEDSNP_SNP_CT_7178316_Lg3_01493_MAF30_1666882_exon4	5189	ss475877577	166	3	10.08	610	3	7178316	6238052	ACTCTTTTCCTTTCCAGGATAAGTATACTGCACAACATAGCAATCCCCGCTGAATATTTTC[T/C]GCTGGTCTGAAGCTGGAATGAGGGACAGTTTATCACCATCCACCCGCCAAACCTGAAATGT
GDsnp01493	428	ss475882691	166	3	10.08	611	3	7180004	6239518	AAAAATGAATTACTCACATCATTTGACGGTTCTTATAGCTAATATCATATTGGCAGGAGGACTCGGCGTTGGCATCAGATAAAGCACTAGAACTAGATGC[A/G]GCCCTAGGGTCCTGCACTGTGCAATATAGGGAGCTTCAAGGCCATGAAACACAAAAGTTTTTATCGTACTTCAAACCCTGTATTATCCCCATTGAAGGAG
RosBREEDSNP_SNP_AG_7180717_Lg3_01493_MAF30_1637713_exon3	3367	ss475877578	166	3	10.08	612	3	7180717	6240453	AAAATGACATATGCACTTCCGGAATAGAATTTCCGATGCGAAGATTTTGGAACAGAAACCA[A/G]TTTTAGGTTCTCAACACACCAAATTTCCAAACCACTAATCATAAGAAGGTTAAGGATAAAT
RosBREEDSNP_SNP_CA_8283920_Lg7_RosCOS2129_MAF40_215769_exon1	3930	ss475883780	167	3	12.162	613	7	8283920	NA	TTGGCCGACGACGATTCGGGTCTCGTTCCGGAACACGACTTGCTTCTCCGGAGCTCAGACC[A/C]AGAATGGGGGTTCTGGGTCAAGGGTTCTTGGTGAGCGGCGGAGTCGAGGCCGGCGAGGCGT
RosBREEDSNP_SNP_TC_8475399_Lg3_RosCOS3572_MAF50_MDP0000721948_exon1	8323	ss475877580	168	3	14.678	614	3	8475399	10224480	CTACCAAAGCACAAGAACTTAGTAGGTTGTAAATGGGTCTTTAAGATCAAGAAGAATGTTG[T/C]TGGTTCAATTGGGAGATATAAAGCAGGACTGGTGGCTAAAGGGTTTAATCAAGAAAAAGGG
RosBREEDSNP_SNP_TG_8499613_Lg3_RosCOS3572_MAF40_MDP0000672480_exon1	8757	ss475877583	168	3	14.678	615	3	8499613	NA	GGACCCAGGATGGACTAGAATGTCCGGCCAGGACTATGATGAAACCTTGGCTCAATGACTT[T/G]GTATTAAGATCAAGAGCCTCCCTAGCCATTGTGGTTGCAATTTCCGATCTATCAAAGTCAA
RosBREEDSNP_SNP_CT_8503130_Lg3_RosCOS3572_MAF40_6179_exon1	5247	ss475883880	168	3	14.678	616	3	8503130	10252211	CCGCCCGCACCCTTTCCCCGCCCATCACATACGCCGCCGCTTCTAACAGCCGTCGACCAGT[T/C]GCTGAATGTCACCTCTCCTCCAATACCCCCTCGCCCCTCTCCCAAAACCCTAAACCTTCCT
RosBREEDSNP_SNP_CT_8516804_Lg3_RosCOS3572_MAF30_324882_exon1	5249	ss475877586	168	3	14.678	617	3	8516804	10265885	AAACAGCTCAATCTCTCTCTCTCTCTCTCTTTTTTTTTTTTCAAATTTTTTGTTGCTTTTT[T/C]AGATTTTTGTCATAGAATTGTTCGTGTCGGGATCGGATCGGGTTGGGAGAAAAATCAGGAG
RosBREEDSNP_SNP_CT_9091637_Lg3_RosCOS449_MAF40_1667685_exon1	5276	ss475883816	169	3	16.401	618	3	9091637	9793186	AGAAAAATTGATACAATGATGTATAGAAGGGTGCATACATTCTATTTAACACATTATTCTA[T/C]TAGTTAATTACTCTTTCTATGGAATTTGGTTTGAATCTTTTTTGTGTATCATTAGGATCAG
RosBREEDSNP_SNP_GT_9093756_Lg3_RosCOS449_MAF20_570407_exon1	7147	ss475877589	169	3	16.401	619	3	9093756	9791067	TGATGTTAGACTAACTGTAATGTTGTTGCTCGTTTTCGGGTTTATGGAGTTGTAAGCGTAT[T/G]TTGGATACCATATACAGTTGTCTCTTAAATATACATGTAAGTCATGTCTGGTTTTATCTGT
RosBREEDSNP_SNP_GA_9096623_Lg3_RosCOS449_MAF30_MDP0000194114_exon5	6692	ss475877590	169	3	16.401	620	3	9096623	9788200	TCAGGAGTTGAAGAAGTTGGCCGATGATTGGGAACTCGCTCTCTCGTGTGCGTCTCTCAGC[A/G]TCGCCTCACATAAGGCCTACCTTCATAGGTATTTTCTTAAATCTCATTACTTTTTTTTTTT
RosBREEDSNP_SNP_AG_9099550_Lg3_RosCOS449_MAF20_MDP0000194114_exon8	3472	ss475877591	169	3	16.401	621	3	9099550	9785273	CCACCACCATCACCTCCTAGTTACGTCTATCAAAACAATCTTTTCTTTGATCTATCTCCAT[A/G]CTTATTTCTAATATTCCCCGTCACAGTAGTCTTGTACCATATAATTTGCAAAATATTTGGA
RosBREEDSNP_SNP_TC_9101679_Lg3_RosCOS449_MAF30_519186_exon1	8352	ss475877592	169	3	16.401	622	3	9101679	9783144	TGCGCCTTTATCCCGACTCACAACTAACTTCACCACAGCCACATATCGATCATCAACCTCC[T/C]GCTAATTCCAGTAACCCTGCAAGAAATAACAATGTTCTTCATCTTAACCAGCCTCCTTCTC
RosBREEDSNP_SNP_TC_9104035_Lg3_RosCOS449_MAF40_MDP0000739342_exon1	8353	ss475877593	169	3	16.401	623	3	9104035	9780788	TGAAGATTGAGAAGGCTTTTAGTGGCGGGCTTTTAACCATTTTTTGAATCAGAAGCTGAGC[T/C]TCCCTCGTTAGCGACATTTTCCGGCAACGTCGTTATTTGATCTGCCTTCCTCCGATCAGGA
RosBREEDSNP_SNP_AG_9121744_Lg3_RosCOS449_MAF10_491206_exon2	3475	ss475877594	170	3	16.821	624	3	9121744	9763079	TTAAGTCCCGTTTTCGATTTTGTTGGTTCCTTGTATGATCTAGGATTAGTAGCTACTCTTA[A/G]TCGACGTTGAGCTTGAAAATTTCCTGTTTTGAAACTCATCCCCCTTCGATTGTAAGTGTTG
RosBREEDSNP_SNP_GA_9469274_Lg3_02195_MAF40_MDP0000551868_exon1	6711	ss475877598	170	3	16.821	625	3	9469274	11218354	GGCAATGCATATATCTAGCTAGTAAACTAGCTGCATACATCACATTTGGCCTTGTAGTTGT[A/G]AGGTGTAATAGGCTTCCCACAATTCTCCTAAATTGTTCTTCACTTACTGCACCACTTCCAT
RosBREEDSNP_SNP_CT_9532664_Lg3_02195_MAF50_MDP0000680806_exon1	5298	ss475877603	170	3	16.821	626	3	9532664	16939279	CTGCCATTTTGAGCGGTGAGGGAAATGGGAAGGTGCAAGACTTGCTGTTGTTGGATGTCGC[T/C]CCGCTTTCGCTTGGACTGGAGACTGCTGGTGGAGTTATAACTGTTCTCATTCCGTGAAACA
RosBREEDSNP_SNP_AG_9544220_Lg3_02195_MAF50_1685314_exon2	3494	ss475883061	170	3	16.821	627	3	9544220	11293301	CACCACAGCAGGAACACAACCACGTACCAAATTGGCTCAGGTGGGTGTTCACAATGCACCC[A/G]CATGAGACTGTTGAGCCAATTCAGCTCATGTTGGTAAGAGCATTTATTAAAAATTAAAAAA
RosBREEDSNP_SNP_GA_9960040_Lg3_01990_MAF10_1682867_exon2	6726	ss475877608	171	3	19.302	628	3	9960040	11712112	ATCGCTCATCCTTATGACACTTAACAATCCAAGCAAACCAAATAGGTCTGGAGCGGATTGC[A/G]CTGACTGCATTGATTTCATTCCCTGATCCCTAAATGATTGATTTCCAGCTGACATCTGTTG
GDsnp01990	603	ss475882693	171	3	19.302	629	3	9966238	11705663	CTTCAGCATAAGGTGCCCAGATTATTATGAACTCTTGACTTCCCATACGCAAANNAAATTATCAATTACTATAACAGCATAAAAAATCAGAGTTGTATAC[A/G]TATAAAAACACAGATGGCATTTTCAATGACCGAATCAAGTTCCATAAATTGAAAAGGTAAACTATACGATATTTTAATGGTGAGCAATCACGAGAAGCAT
RosBREEDSNP_SNP_GA_9966749_Lg3_01990_MAF10_266458_exon1	6728	ss475877609	171	3	19.302	630	3	9966749	11704852	GATAGCGAGGGTTTAGGGTCTGAGTCAAACAGCGAGTTAGACTGCCCTAAAGAGAGAAGAG[A/G]AGGACGCCAGAGGCGACTGCAAGTACGAGTGGTGGAGTGGGCCGCACTCTGTGGTCTGCTG
RosBREEDSNP_SNP_TC_9974411_Lg3_01990_MAF40_MDP0000186984_exon1	8386	ss475877610	171	3	19.302	631	3	9974411	NA	CCACGAACCCTTTGCTAAGCATTAGATCAAAGACTTCTTTCGCCTTACCCATTTCTCCTCG[T/C]AAACAATAACCATCCATAAGTGAATTGTACGTAACCATGTCAGGCTCAATATCTCTTTGAG
RosBREEDSNP_SNP_AC_10506816_Lg3_00194_MAF30_MDP0000322025_exon1	1872	ss475877614	172	3	22.359	632	3	10506816	NA	GCTCGAAACCCGCTATATCTAGAAAGTCCCGAATATGGTAGTGGCTTTTAAGCCAATTTCC[A/C]GTCACCTCCGCCAAGTTTTGTTCCCCCAATGAGGTACAAAAATGTTCATGTCGTCCTAAGC
RosBREEDSNP_SNP_CA_10537812_Lg3_00194_MAF30_436195_exon1	3519	ss475877616	172	3	22.359	633	3	10537812	12286893	ATTTGTCAGCCCACCTTTGGTTCCTGCGGTGGGTCTTCAGCTTGCGAGCTGCTCCCATTCC[A/C]CGTGTCTTCCTGTAAAAATTTGGCAGCAGGGTTAAGGCATTTTTTTATCTTACAACTTAGA
RosBREEDSNP_SNP_TG_10540206_Lg3_00194_MAF20_346466_exon1	8397	ss475877617	172	3	22.359	634	3	10540206	12289287	AGGTAGTTAGAAACGAAGAGGAAGAACTATACTTGCAAGGATGAAAATCCCATATAGTTGA[T/G]GGATGGATCAAGTTATCAACCTGCCCAGGAGGATTTTTATTTCTGTGGCTTTTTCCAAAAG
RosBREEDSNP_SNP_CT_10663755_Lg3_00874_MAF40_MDP0000247488_exon4	3960	ss475877619	173	3	23.627	635	3	10663755	12771135	AAACAACAACTTTTTGAAGCTTTCTTCTCTATAAACTCAACCTGACAAGTCCTGCTTGTCC[T/C]ATGAAACATCAAAATTTTCTTGTATAACTCCTCCTGGTAACAAACATTTCTATCTGCATAT
RosBREEDSNP_SNP_GA_10665941_Lg3_00874_MAF40_1645510_exon1	5339	ss475877620	173	3	23.627	636	3	10665941	NA	TTAGCAAGCTGTGGGGCATCAATATAAAAGATGTTCTCGTTCTCATAGTCGTCATCCAAAG[A/G]TATTTCCAATGTTTTCAGTTGAGGTGCAGAGGCATTAATCTTGTGGATGACACCAGTGTCA
RosBREEDSNP_SNP_AC_10674505_Lg3_00874_MAF10_1678678_exon2	1874	ss475877622	173	3	23.627	637	3	10674505	NA	TTAATCCTTTGCCTCTGTCATTATAGGCAAATGAAAATATGGAATACTTCAGAACCAAAGA[A/C]GAGGGAACTCAGAAAGATGCTTGATGAATGGTGATTTGTGTAACATTTCTGTTATTTTCTT
GDsnp00874	310	ss475882695	173	3	23.627	638	3	10704011	NA	TAGTGGCAATTCGACGGTGCTGGTTTTGCTTTCAGTTCCGGCCAATCTTTCCGGTTAGCAGGGCATTGCCCATCTGTACATATATTCTGTCTATTTATGC[A/G]CTTACCACGCACGGCCCTTTTTTTTCCTCCCACAACGACCGGTTGAACGAGTGCCATTGGTTGTAAAAACTCGTATTTTACTCACTAAGATGCAAGTGCT
RosBREEDSNP_SNP_GA_10707191_Lg3_00874_MAF50_1649316_exon1	5345	ss475883054	173	3	23.627	639	3	10707191	NA	AGCAACGAACATAGAAATTTAATGCAAAACGATGTTAAAGAGACAAAGCGCAGAAGTTGCA[A/G]ACATTAATACGAAATTGTCCAATAACCAACTACACGACTCATCTCAATGTATAAAGCAACC
GDsnp00194	134	ss475882694	174	3	24.567	640	3	10548612	12606417	TTGATTTTTGTCACTGTGATAAAATATTATCTGTAAGTAAAATGACATTTAAGTGTGACAATTTACGNCACGACATCATAATAAGGTTTGTACTCATGAA[A/G]CTAGCGGTTGTGTAACTCATTTTTTTGACACGAACATGAATATGGTACAATTTCTAAATAAGAATTACAAATGGGTTGCATTTGTACCAAGCTCAATAAT
RosBREEDSNP_SNP_TC_28385293_Lg15_RosCOS3315_MAF10_1650912_exon1	7785	ss475881538	174	3	24.567	641	15	28385293	NA	CAAATCCAAGAAATCCAAATGATGAAGACTATAACGGGACTGTAACTGGGTGTAAACTTTT[T/C]GGTTTTTCCTTGACTGGGGAAAATCCCACTCCAAACTCTCAGAGTTCCAGTAAGCGGAGTT
RosBREEDSNP_SNP_CT_28399563_Lg15_RosCOS3315_MAF30_254499_exon3	4613	ss475881539	174	3	24.567	642	15	28399563	NA	TGCTTTTGTGCCAACTAAATCTCCCTCAAAAGGAAATGGCGATAAAAAACCCCTTACAAAT[T/C]GTCAATTAGGACTTTTGGGAATTAAGCCAAAGGTTGAACAAGTCGTATCTGAGTCTTCGAA
RosBREEDSNP_SNP_CT_28411102_Lg15_RosCOS3315_MAF30_187882_exon1	4614	ss475881542	174	3	24.567	643	15	28411102	NA	TTTTTCTTTCATTTGGCAGAATGGCATCCACTTCAGTAGCAGAGCTCAATCGGGCTTTTGA[T/C]GCCCTCTCCTCTCCCTCTGTAAACCCAGGTTTGGATTCACTGCCACAAACCCAAGTAGTAA
RosBREEDSNP_SNP_CA_28413370_Lg15_RosCOS3315_MAF50_368974_exon1	3742	ss475881543	174	3	24.567	644	15	28413370	NA	GAAAGAAAAAGTAAAAGATCAACAAAAATATGATCTTGCCAAAATTGAAGGCCATCACCGT[A/C]ACGTTTTAGTTTTGTCTCACCAATATTATCATTATTTTTTTTGAAATTTGAAGTATCAATG
RosBREEDSNP_SNP_TG_28405696_Lg15_RosCOS3315_MAF20_MDP0000543782_exon2	8569	ss475881541	174	3	24.567	645	15	28405696	NA	GAAGTTGTCAAGAATTTTGCAAGTGTGGATAAAGTTGTTCTCAAACCTAATCGAGTAACAT[T/G]TTTTAGTATTTTCAATGCTTGCAGCCATGGAGGATTAATGGATAAGGGGCTGAACTTCTTT
RosBREEDSNP_SNP_AG_28402636_Lg15_RosCOS3315_MAF20_467121_exon1	2896	ss475881540	174	3	24.567	646	15	28402636	NA	GATTATTTGGAGATTATTCTTTCAGCCAGCAGATGATTGACTTTGATACCTGAGATTCGGC[A/G]TCTCCATAGTCACAAGTTGGATTCCGTTCTGATGAGATAGTTGAGAAGAAATGATTTGGAT
RosBREEDSNP_SNP_AG_11549009_Lg3_02220_MAF50_MDP0000150520_exon2	2316	ss475877627	175	3	25.534	647	3	11549009	13187612	TCTACATTCAACAACGATAGACGAGGTTCGGAAATCAATCTTCGTCGTCCCCATACGAGAC[A/G]CCATCGTCGACCCCAGCGTTGGGAACGCCGTCGTCAACGTTTCAGCAGCAACATCGACAAA
RosBREEDSNP_SNP_CT_11552808_Lg3_02220_MAF20_MDP0000197315_exon2	3992	ss475877628	175	3	25.534	648	3	11552808	13183375	GCTACCTCCTCCCTTCCAACGATTCTTTCATCCTTCCCAAAGAATGCGTTGGTTTCTCTGT[T/C]CACTCTAATTCTTTGATGCAAACCTGCTGTAGCTACAATTTTTTTTGCAACCAAACTGATC
GDsnp02220	648	ss475882696	175	3	25.534	649	3	11554199	13184544	TGGTTGAACCTAAATTATGATACATCCTTTCTCTGCCGGATGATTCAGTTAGTTACTACTTAATCAGCAAAGCCAAGCTCTTCATTGTACTCAGTTGACA[T/C]GTTTTTCTGAGTATAATTATTGTTTTCACTAGTGACTGACTACTTTTGATCAAACACAGATCGCGAAAAAACTCCCTCCTCCTAGAGGCAGCAAGCTTAG
RosBREEDSNP_SNP_TC_11572647_Lg3_02220_MAF50_MDP0000570186_exon1	7209	ss475877629	175	3	25.534	650	3	11572647	13203327	GCAAAAAGACGAGCATACCCTTACTGGTACATTGTAGAACCTTCCAGATCCTCCCGTTCAG[T/C]ATTTAAGCGCTCACAGCGGTTCCATTGTCAGCCTCAGGGCTTCGCAGCCTACAATCGGAGG
RosBREEDSNP_SNP_CT_11933435_Lg3_01885_MAF20_MDP0000884780_exon1	4011	ss475877631	176	3	26.948	651	3	11933435	13564114	CCTCATGCCCTCTCAACCTAATCACCAACACAAAACCCAAACCATGCATCGTTGTTTTCGT[T/C]GTCATCTTTCCACGACGTGGTCAAACATATTGTTCTCCTCTCTTGGTCCACCTGGGATGGA
GDsnp01885	566	ss475882697	176	3	26.948	652	3	11946763	14647183	TTCAATTATGATACCAAACAAGCCCTTTTTTTTTTTTTTTTTTTTTTGCTTCACTCAATTGAATAAGTCAGAAGATTAGTAGTTCTTGAGTTCAAAACTT[T/C]AAAGCAATGATAACTTAGTGAAAAGAATGAGTAGATATACCATTGTCATATATTCAAGTGAATAATTCACCCGAAAGTATCCCCACAATTACAAGGCTAT
RosBREEDSNP_SNP_TG_11994788_Lg3_01885_MAF30_511837_exon1	8413	ss475877634	176	3	26.948	653	3	11994788	14609202	TGGTGCATTTGAGCGATAATTGAAGGCAGTTTTGCCCAAAGAAGTTGAGGAGACTAGATTT[T/G]CTTTTGAGACTGGCTATCCAGCTACTCGAAACCGGATCGAGAACTGCAAGTCCTATCCTTT
GDsnp02020	610	ss475882698	176	3	26.948	654	3	12732490	14382184	GACCAATGAATGAAAGCAGCACACTTGACTANNTACTTATATATGTAAAACCAACATAAGACACTGTGTCATAAGTTGGGAACATATTTAAGAAAAATTC[T/C]AAACATATATGTATGTTTAGGCTTTAGGGTTCACTATGCTTAGCAAGACATGCACATGCTTTGGTTGCTTGGAGAACCTTCAAAGTCAAACACGAGAGCC
RosBREEDSNP_SNP_GA_12760479_Lg3_02020_MAF50_1633838_exon4	5459	ss475877641	176	3	26.948	655	3	12760479	14750611	ATTGTTTCTGTCCAGATCGGTTTAGCCCAGTGGCAGAAATTAAAATCCAGAACTTGAAACA[A/G]TTACCAGAACCAGCATCTTCTAGAAGCCAAGATGATTCTTCATCGTCGTCAAGTTTGAATG
RosBREEDSNP_SNP_CT_13512352_Lg3_57248__57248_exon1	4077	ss475875880	176	3	26.948	656	3	13512352	NA	TTTCTAGTTTAGGATATAGGGATTTAGGGTTTAGGCATGGCAGAGCTATGTAATGGAAATA[T/C]ATTGGAAGAAGATTTGCTTTCTTCTGTTGGCTGTGCTTTGATTTGCAATAGCAAGGAATTG
RosBREEDSNP_SNP_AG_16704372_Lg3_14441__14441_exon1	2500	ss475875881	177	3	34.087	657	3	16704372	18468421	TGCCCTTGGTTAAACTGATGGGCAATCTCGCACTTGAAGCTGCATAATAATGCAACACATG[A/G]AATAATTATTTGTGAGAAACAAGAGTTTGGCTTTTGTTCCATAGCTTATACAGAATAATGA
RosBREEDSNP_SNP_AC_16948009_Lg3_00921_MAF50_1682392_exon1	1952	ss475877653	177	3	34.087	658	3	16948009	19057120	CAATAACATTTCTGACTCCCTCACTCCATAACTCATAGTCACAGCTGAGAGAGTGAGAAAC[A/C]GAAAAAAATGGCAGTAAGCATGGCGACCGCATCAACCGTGATTGGGCTGGGTAGTTCCTCC
RosBREEDSNP_SNP_GA_18978889_Lg3_02804_MAF50_501695_exon2	5701	ss475877668	177	3	34.087	659	3	18978889	19862561	GGGCCGGCTCATGTTTTAGTCTCTCTGTCGTATGCAATTTTACTTGGCATTCTTCAATGTA[A/G]CTATGGTTAAGGCAAAACTCTCAGTATTCCTTAATCAAACCACCATTTGAACTTTTTTTCA
GDsnp02804	722	ss475882704	177	3	34.087	660	3	18982239	19859711	CAAAGTGTTATATGCAGGCCAATAGGGACGTAACAAGGATGGAAATATTTATGTCACTTGTTCAGCTTTTGGAGCAAACTGTAAAAGGCACTGCGTCATC[A/G]GCCAATGCCATGATGAACAATATGATGGTCCACCACTCAATACCTGCAACTGGCAGGCCTAGTAATTTGCAGTGATCCGCTAGATATACAGTTTCCGAGT
RosBREEDSNP_SNP_TC_8877299_Lg10_RosCOS3083_MAF40_908323_exon1	8346	ss475879667	178	3	35.03	661	10	8877299	NA	GATGAGCGACCATACGGAGGATGCTATGTGAAGTTATAACCATCCATGAAGAGACGTTTAC[T/C]ACCCGACTAGAGAGATTTCTGAAAGGGTCTGCTCTATGAAAGTGTAATGTTTGCTTTTAGA
GDsnp02644	702	ss475882705	179	3	35.92	662	3	22040001	NA	TTTAAAAACTGAAGAGAGAGAAAACGGGTAGATCTCTTTCTGATCTGATGCAGTATGTGTGCGGAGTAAAGAAATTGGTAAGGCGATGAGAGTGTGCAGC[A/G]GGTGGCGCCGTTTCCTTATCTTTCTACCTCTTATTTTCGTTCTTGCTCACTTCTTGTCCGGTGAGTGAGTCACTCCCTCATTTTCTTCTTTTTATTAAAA
RosBREEDSNP_SNP_CT_23257985_Lg3_snpEB148130_MAF40_MDP0000171430_exon1	4415	ss475877675	180	3	36.682	663	3	23257985	NA	CAAAAAACAATTACTTTTCAAAATAAATAGTAAAGACAAATTAAATGTCATTGTCCATGCC[T/C]TTGTCCTCTCAGTCCCACAACGGGTGGATTGCTCTCAATACTCACAAACCTACAAAAACTA
RosBREEDSNP_SNP_CA_23267095_Lg3_snpEB148130_MAF20_1674284_exon1	3679	ss475883094	180	3	36.682	664	3	23267095	21840659	GATACAATATCAAATTGTATACGATTTAAGCTCAAATACAAAAATGGAAGCAAAAAGGACG[A/C]ACAATATCAAATTCAAGCATTTTATATGTACATATAGAATGTAGTCAGGGAAGTTAAATTA
RosBREEDSNP_SNP_CA_23281968_Lg3_00663_MAF40_MDP0000270873_exon4	3680	ss475877678	181	3	36.849	665	3	23281968	NA	ATGCAGACAAGATCCAAGTTTGGCATTTGTAAACCAAAAGCTCTAACTGCAACTAAACATC[A/C]TCTTCCTCCTCATCTTGCAGTTGATTATGTTCCTAAAACTTATCTACAAGCTTCCAAACAC
RosBREEDSNP_SNP_GA_23360673_Lg3_00663_MAF30_1631147_exon2	5854	ss475877684	181	3	36.849	666	3	23360673	22173586	GATAGAATGAGATCTAAGGGTTACTACGGTAGGAAAGTTACTAGTGAACAAACAGAGCCTC[A/G]CTTAGATGAGTATGATAAATTTAGTAACCCCAAGACTGTCCAAAGGAATGATTACTTGAAG
RosBREEDSNP_SNP_TC_24102468_Lg3_01728_MAF40_1669728_exon1	7651	ss475877687	182	3	37.38	667	3	24102468	NA	GCTACCCTTGAACCTAAATGACCTGGGGCTAGATTAACAATTAGCATAGGCTGTGCAGTAG[T/C]GAAGTGTGACTCATGATCGTTGGCTTTTATGAGGTAGAGTTTAGTTTGGCATTCATTCTGT
RosBREEDSNP_SNP_TC_24105196_Lg3_01728_MAF40_MDP0000168162_exon2	7652	ss475877688	183	3	37.492	668	3	24105196	22219889	GATTTAAAAGATGTCTACCACTAGTTTAGTCTCAAGAAGATTTCCCTTATCATTTTTTTGT[T/C]GAGAAAACGAGAAAAACAAAGTAGAAGAAAAGCAGAGTTTGTACCAAGTAAACAGTGAAAT
RosBREEDSNP_SNP_CT_24111076_Lg3_01728_MAF50_MDP0000322019_exon3	4460	ss475877689	184	3	37.607	669	3	24111076	22192939	AAAATAAACTAGTTGGCCTTCTATTTGTCACCATTAATATTACTCACCACAAAGGCTGAGT[T/C]AGATTCAAAGATAACATTTGTTATGTTATTTTGGATGACAGTTTGCATAACTAAAATCGCG
GDsnp01728	506	ss475882709	184	3	37.607	670	3	24142722	22570887	GGGTGGAATTGGTGCGGTCATTCGCAATGNCAAAAAGAANGTTACGGTGGCAACTGCCCTTNCTCTTACAGCAACTCTACCCGTTTTATTTCACTCAAAA[T/G]TGGGTCTCTCTGCCAGGTTTTTTGCCTGTCATGACTAAACTATTCATGAAGNGAGAAGTTTGTATTGATTTTTCATGTTGGAGTGAAGAAGATGGTTGGA
RosBREEDSNP_SNP_CA_24158738_Lg3_01728_MAF30_MDP0000161781_exon1	3698	ss475877694	184	3	37.607	671	3	24158738	22588246	AAACTCACTTACTGCCAATGATAGCCCTATCAGATGGTGATGGAACCAAAATCCAAGTTCC[A/C]TGAGCTTTAAAAGAGTCAAATTCCTCTTGCATTGCCATTTTCCGTTGGAAAGAAGCTGCCT
RosBREEDSNP_SNP_AG_24169409_Lg3_01728_MAF20_MDP0000142667_exon1	2763	ss475877695	184	3	37.607	672	3	24169409	NA	CGATAATTGTTTTCCTAATGTGAGAACATATACGGTTCTTATTCATGCATTGTGTGGATCA[A/G]GAAGGAAACTAGAAGCAATTAATCTATTTAAAGAGATGATAGAGAAGGGTTGTGAACCCAA
RosBREEDSNP_SNP_AG_25869287_Lg3_01642_MAF40_423693_exon2	2813	ss475877711	185	3	43.905	673	3	25869287	23900310	TGTAACAAATTGGCTCAAGTGTCCAGCTGCTTATGCTTATGCAGGTTGTCTAGTTTGCTGA[A/G]GCATCGTAATGGGCTCGAAAGAGAGTGGATCCTTGGTTTCAGACCTAAAAGATCCTTTGTC
RosBREEDSNP_SNP_TC_25896512_Lg3_01642_MAF30_MDP0000239694_exon1	7714	ss475877714	186	3	44.564	674	3	25896512	24222391	AAGAGGCAAAGTTTGAGAGTGCCTCTTTTCGCAATAAATTGGAGAACGAAGATGAATCCGC[T/C]GAAAGTAGTCAAGATAGTAGTGCATCTCATGATCATGATCAACCCGAAAGTAATATTTCCA
RosBREEDSNP_SNP_TC_25900349_Lg3_01642_MAF50_1642190_exon4	7715	ss475877715	186	3	44.564	675	3	25900349	24218554	GCTAGGCGACGGGCAACGGAAGCAAATGAATTAGCAATGAAGCATAGGAAAGATGAACAAA[T/C]GAATGGCCAAGCCCTTGAGCAGACTAATGGTTTCCAATGTGATGGAGAGAAACAAAGTGTG
RosBREEDSNP_SNP_CA_25903444_Lg3_01642_MAF40_476883_exon1	3720	ss475877716	186	3	44.564	676	3	25903444	24215459	CACATTCAGAACTTTGGTGCCCATTTACACTAAAACTCGCGCACAACGCAAAATCCACGTA[A/C]TAAATACCACAAGTTACTGATCCTGTAGCCAAGAATGTAGCTAACAGACTACGTTGCAATG
RosBREEDSNP_SNP_AG_25941513_Lg3_01642_MAF50_1635441_exon1	2814	ss475877718	186	3	44.564	677	3	25941513	24234855	AAAGAGGTCTTTGGAAAATTGAGAGAGATAATGGGGTGGTGGAGATGAGTTTGAACTTTCA[A/G]TTGTTGGAGTCGTCTTTCCAAAGGTGTACATATGCTATATGTGGAAGTTAAGGAATATGGA
GDsnp00278	163	ss475882710	186	3	44.564	678	3	25513271	25457883	ATCTAAATTTCAATNTTTCAAACAGATGAAACGACATGTCGTAAAATCGNACGACAAGTCGTTGGACCCGATAGTCGATTAAACGACCTTGGCAGAACTC[A/G]TTCATCCTCGAGCTTGCGAGTCAGAGAGAGAGAGGGGGAGNGAGAAAATGGCATGGAGAGGGAAGCTATCTCAGAACTTGAAGGAGATTAGGGTTTTGCT
GDsnp01487	426	ss475882712	187	3	45.206	679	3	27191675	NA	TTCTGTCTGCGTATTTTACAATTAGCAGTACTTCACAAATAGAAACCGCTTAAGTTGGTTCTTCCAAGTTCGTTTGTCTCACTAATTGTTTTTGTCGTCT[A/G]TCTTCCATAAACGCAGGAGAACTTTACGAATGTGCATCAAGAAAACGAAAAGTTGAAGAAGCAAATGGAGAAGCTTAAAAGAAAGCACAAGATGGAGATG
RosBREEDSNP_SNP_TC_27745711_Lg3_00607_MAF20_1670076_exon1	7766	ss475877730	187	3	45.206	680	3	27745711	26061309	TGTACACAAACAAGCTCTCCTTGTTTACATGACGAAAATGATCAAAACCAAATCATATGGA[T/C]GACAAAGTAGATAATATAACCGTGGCATACAAACTCTGTTAATATGCCTACAATAGACATG
GDsnp02143	635	ss475882708	188	3	47.563	681	3	23611956	26894886	GTTTACAGTAACACTTGATAAGTATATCGTTTTTCATATATAACATGAGTAAATGTGCTCTTATCAAACTGTATGGGGACTCAAGATATACTTAAATTAC[A/G]AATATAGTTATTCTGTTAGATTAAATCTGATTCTTTATTTGAATGATTATTTTCTTAAACGTGTGATTCAAATAGTAATAATTTGTCCAACAACAAGTCC
RosBREEDSNP_SNP_CT_29370809_Lg3_02463_MAF30_1621936_exon9	4640	ss475877736	189	3	49.479	682	3	29370809	27229543	ACAGGCTGTAATTAATACTCCCCAATCTAATAGGCTGAAAAATATACTACGCATGACACCA[T/C]GGTTTCTTGATGTGTATTTTGCTATAGCACTGCGTGATGTCAATAATTGTATGTGATATAG
RosBREEDSNP_SNP_GT_29645640_Lg3_01969_MAF30_187070_exon1	6971	ss475877739	190	3	50.442	683	3	29645640	27903619	CTCCTAGCCCTCTCTATGCAAATTTTAATCAATGAATTATATTCTTTCACACCAGTTTCTC[T/G]TCCCAATTTACCAAAAACCTGAAGAGTGGTGTGTGTCCCTAGCTTGTTGGCACACATGTCA
GDsnp01969	598	ss475882715	190	3	50.442	684	3	29651033	27908890	CATATTTGAAATCTATTTGTTATATCTGGATAAAGTTTATCACACCATGCAAGTTATTCTAAATTGTTATTAAACTTCATCTTGCTTTCAGGCGATCAAA[T/C]AAGCTATCAATAAGTTGATGCCAAACAAATAGAAATCAACTTTGCAGGAACTGATANGTCTTCCCCGTTAACTCATTTGAACCAGCTGATTGTGCTGATT
RosBREEDSNP_SNP_GT_29674295_Lg3_01969_MAF50_919825_exon1	6972	ss475877746	190	3	50.442	685	3	29674295	27932274	CCCTTTGGTGTTCTTTCTTTGTATTTGGAAGCAGTTACGAGTTTCTTTGTTTTTTATTGAG[T/G]AGAAGACGTGGAATCAGAGGCGAAGGCCCTGTGTTCCCTATTTATTTCGATTTGGGGGTTT
RosBREEDSNP_SNP_CT_29843361_Lg3_01604_MAF50_1651320_exon3	4664	ss475877748	191	3	51.202	686	3	29843361	28117318	TAGCAGCTGAAAGGTGTGTTTAGAACTGCAGGTCCCGGAAAGGAATTCGTAGTGAGCTTGA[T/C]TTGATCAGACAAGGCAGTATGCTCTCTCTTCAAATCCTAGAGCATGAGAACAAAACCAAAA
RosBREEDSNP_SNP_TC_29875324_Lg3_01604_MAF50_213139_exon2	7822	ss475877750	191	3	51.202	687	3	29875324	28135807	GAGGGTGCCTCTAAGATTTGGTCTGTCAAGTATATCGAGTCCCTGTTTCCCATACCTTATG[T/C]TCCAAGAAGAAATTTGGCTGATGTACCTTCTCCAGCCCCTGCACCAATATATTCTCAACGT
RosBREEDSNP_SNP_AG_29881269_Lg3_01604_MAF20_705158_exon1	2930	ss475877752	192	3	51.918	688	3	29881269	28141752	ATTGCCCTCAGACAGCCGGAAGTCCGCAGCAGCGATTTAGACTGGGTGGTTGTTTTTTCCT[A/G]TTTCTTTGTTCTTCTCACCTATGATTATTTGTTTTTTACTTTTGTTCATAATTTTGACCTT
RosBREEDSNP_SNP_CT_29946084_Lg3_01937_MAF50_1629511_exon2	4671	ss475877757	192	3	51.918	689	3	29946084	28206568	AATAGTAAGAATAAAGCATGATAGAGAGAAGAGGAAACATTTACCCATCCATTTGCTTTTG[T/C]AGTTAGAACTTGATCAACTGGAGTTTGGCAAGACTCATCAACAACAACTCTTGCATTTCCG
GDsnp00663	269	ss475882707	193	3	54.067	690	3	23323267	29380593	TATGCAGATTGTGTGATCCATTGAAGCAGAGGCAAGAAGATGAGCTGTTGACTAACTCCAATGAACAGATCAATAAGTACAATTGGTATATAAAAGTACA[T/C]AATTGGCAACGCCCTTCTACTCAAACTAATGAAACAATATATTAAAATCAAAATTTACGATAAAACAACATCCAAGAACCAATCTTTACGGAAATTTAGT
RosBREEDSNP_SNP_AC_31095539_Lg3_01779_MAF30_MDP0000294017_exon13	2094	ss475877760	194	3	55.06	691	3	31095539	28739170	ATACCTTCTCAAACAGATTCAAGCATTCTCGGTTGTCTTGAAAATCAACTTTAGTCCAATC[A/C]ACCCCGTCCAATTCACATTCCTGAAGTAAAAGGAATAAGCAGTCACATTACACTTCACACG
RosBREEDSNP_SNP_TC_31098089_Lg3_01779_MAF40_645461_exon2	7856	ss475877761	194	3	55.06	692	3	31098089	28736620	ACTTACATGTTTGGATAGAAGCACCACATATTTTTCCTGCTGTGCTAAAATGAATGTCAAA[T/C]AATTTCCCCTGAAGCAAAGTAGAAATCATGTTTAAAGTGCATATCCCTTGGACCACATTTA
RosBREEDSNP_SNP_CT_31100089_Lg3_01779_MAF50_MDP0000294017_exon1	4709	ss475877762	194	3	55.06	693	3	31100089	NA	CTCTCCGCCGAAGCGAATCCAGCATTTCCTCCAATGAGCTCCTCGCTATCATCGACGGTGA[T/C]GCGGAAACCATCATTTTCACAACCACAAGCTACAAATTCAGTCTACGCAGACCTCCCCAAC
RosBREEDSNP_SNP_AG_31143040_Lg3_01779_MAF50_MDP0000140211_exon2	2966	ss475877764	194	3	55.06	694	3	31143040	28644204	TGTTAATGTTCCTTTTTGGTCAGGTTCTTGGGAATTCAATTGCGTTCTCATTAGGATTGGC[A/G]ACTACCACTTGCACTCTTAGGCATAGGAGCGTCATTCGCTGGAAAGGCATATGGACAAACA
GDsnp01779	527	ss475882718	194	3	55.06	695	3	31145334	28642210	GTCATATTTGACCAAACCAGGTTTTTGTGTTTTGGTCGCAATCGACCAAACCAATGTCTCATTCGTTTAACTAACTTTTTGTTGTTATCTTTAGTGGCAT[T/G]GCGGTTAGGTTCTGGATGTTAGCCATTAGCCAATGGTTCCGTACGCTGCAAGCTTGTCGACTCATTCTATTATTGCATTGGCCGATGGTAGCCATTTTCT
RosBREEDSNP_SNP_TC_31146304_Lg3_01779_MAF20_MDP0000251516_exon1	7857	ss475877765	194	3	55.06	696	3	31146304	28640940	TTTACAGGCGTCGATACCAAGGCGTTCTCATCGCCGCCGTCAATCGCCGCCCTATCTTCTC[T/C]GTTCTCCTTCTTCTTCACTGCCTCCGAGACCCAAACCTTCTCTTCCAGCACTACTCCTCCA
RosBREEDSNP_SNP_AC_31154824_Lg3_01779_MAF10_1631386_exon11	2095	ss475877766	194	3	55.06	697	3	31154824	28632420	GTGATTGAGTCTTGTTCGCCCCATCGTTTGTCACGCCATTAACTGGGGTAACTTGAGCCAT[A/C]CTGTAAAAGCTGCAAAAGAGAAGCAGTAGTATGGTGATTTCAGTACATATAAAGACCTGGT
RosBREEDSNP_SNP_GT_31158484_Lg3_01779_MAF40_MDP0000251514_exon6	6992	ss475877767	194	3	55.06	698	3	31158484	28628760	ATACTTTAGGAGGTGGCTTTGTTTGTCCGTCCCTAGGAATCCATCTCTTATCTTCATACCT[T/G]AAGAGAATGCCAGAAGCAATTTTAAAGAGTTTACCTAAATCAATATAATAAAACCTGGCGA
RosBREEDSNP_SNP_AG_31160644_Lg3_01779_MAF30_535055_exon1	2969	ss475877768	194	3	55.06	699	3	31160644	28626600	GTCTTTTTGCGCTCTTTCTCCCTCCCCTTTCTCTCTCTGGATTATTATGCAACCACGAAAG[A/G]GAAACGAAAGAAAGAGACGAGAGAGATCGAAGCACAGTCGCTCTTGACTTTGTTTTTGTGC
RosBREEDSNP_SNP_AC_31171586_Lg3_01779_MAF10_MDP0000140206_exon6	2096	ss475877769	194	3	55.06	700	3	31171586	28615658	TGTCCCTTATGTGTACGCCGTGGGGGACGTTGCTACTTTCCCTATGAAATTGTACAACGAC[A/C]TGAGAAGAGTCGAGCATGTCGACCACGCCAGAAAATCAGCTGAGCATGCTGTGAGAGCTAT
RosBREEDSNP_SNP_CT_31543437_Lg3_MDP0000678562_MAF40_MDP0000678562_exon1	4725	ss475875890	195	3	56.379	701	3	31543437	29181477	TCTTCAAGAGCCAACCTAAAACTTTGTAGCTTCTCCGGCGGACATTGCCCATTGTCCACGA[T/C]ACAAAGCTGAGAGGGCTTAATGTCACAGAATATAGGAATGACCTTCTTATTGGACTCCATG
RosBREED_SNP_TC_32129472_Lg3	1857	ss475884066	196	3	58.187	702	3	32129472	NA	CTTCATTAGCCCATTTATGGCATGGTAAATAATGTTACTGAGAACTGAAATATATGAATAGCTCACTAAGTATTCATGGCATGGTGCAGTGTAAATTGGCTCTGTACTTCTGTTGATATGCTGTCTGATATGTTAATTTTGGATTTATGAA[T/C]GTAATATATGCAGGAGTTTAGTGACCGGTGGGAGGTGGACCGCTATTTGAGTGCAAGTGGTTATCTTGGCGATAACACTCATCCATTTTTTGTTGCACTGCCAAAGGATAGGAATACTATTTCAAATGATGAATTTCGCCGGCAGATAGCT
RosBREEDSNP_SNP_GA_14390381_Lg13_00943_MAF10_845956_exon5	5532	ss475880844	197	3	59.643	703	13	14390381	NA	TTTTGTTGTCATTTTATAACTGAAAAGTAATATTATACATGCAGAGGCTTGATTTTTTATC[A/G]GAGAGGATTCTTTCATTAGCTTTTGATGTGATTTCACGTGTTCTTGAAACAGGGCCTGTAA
RosBREEDSNP_SNP_CT_32731988_Lg3_01329_MAF30_471179_exon1	4773	ss475883471	197	3	59.643	704	3	32731988	31727137	ATCAGCAAGGAAATATAAATACTTGATAAAATACGACTTTTCTAGCAAAATATCTTAACCC[T/C]TGTTTTGTGTATGCTAATTTAGAAAATTCAGATGGCATATCATTGCATGCCTAATATAATT
GDsnp01329	397	ss475882719	197	3	59.643	705	3	32743191	31578776	AAGGGAGAATTCTCGTGGGCCATGCATTGCGCAATGATCTTAAGGTATCTGGCCGTCTAATATAGTGTTGTAGAGAATAATGTCTGATTCTTTCATCTGA[T/C]AATTTGACTTAAACAGGCATTGCTTTTAAGTCATCCCAAGGGGGACATCAGGGATACATTAGAGTATGAACCTTTTATGAGGTAATTTTTTCTTTCTTTA
RosBREEDSNP_SNP_AG_33280114_Lg3_01667_MAF20_1660953_exon1	3031	ss475877775	198	3	59.84	706	3	33280114	32112295	CATGAAAATATAAAATAATCAACTTCCATATCATCCTCTAGCTCCCGTCTTCTTTTCTAGC[A/G]GATCAAAAAGAGAAGATCATCGATGAGCAACATCACCAAAACTGCATATTGGGTAGTTTTT
RosBREEDSNP_SNP_AC_33321359_Lg3_01667_MAF10_MDP0000169320_exon2	2114	ss475877780	198	3	59.84	707	3	33321359	31854713	ATTATGAGAAGAAGCATCAGACAGAGAAGCCATGGCAGTCAGAGGCAAGAATTACAAGAAC[A/C]GATCGTCGAGAATCAGAGAGACGAAGCGGAAGTGAGGATCGAATCGGCCATGAGGCAAAAG
GDsnp01667	487	ss475882720	198	3	59.84	708	3	33325261	NA	TAGCCTAACTCCCCCTCACCCTACCCNTAATGTAAAAATATCGATGTACTAAAAAAAAAAATAAAGTTTAGCTTCCGACACTTCCAGTTTGAGTATTTTA[A/G]TGTCAAAAGATAAACTGGGATAAAACCCCTAACCGTAATCGAAGNAAAAAATGTTTAGGTCAATCAAGATAGCAAGTGACCATTGACCACAGTGGTGNAA
RosBREEDSNP_SNP_TC_33665853_Lg3_01014_MAF30_MDP0000715079_exon1	7948	ss475877783	199	3	60.311	709	3	33665853	32520346	TGCCCGATTTGTTCGATACTCGCACAATGGCTTCGGTTTTAGTGTCTCTTGGAGCTAAAGT[T/C]GAAGTCTTGGACAACGAAATGTTGGTTAACACCGATGGGGTTGGCTCAGTTGAGCCTAATG
RosBREEDSNP_SNP_AG_33668707_Lg3_01014_MAF40_520687_exon1	3045	ss475877784	199	3	60.311	710	3	33668707	NA	GCGTTCTTCACCACAGCATGACGGAAAACCATCAAGGAAGTTGAGGAGCCCAGAGAGTGTC[A/G]CCTGTCGATGAAATAGTAAGATAACACATATATCTGTAAGTATTAGTTTCTTAAAGCGATA
RosBREEDSNP_SNP_CA_33670772_Lg3_01014_MAF40_282614_exon1	3807	ss475877785	200	3	60.597	711	3	33670772	32515427	TTCATCAAGTATTCTCAATCTAACACAAGATAAAAGTTTCTGAGACGAACTTGGGAACATC[A/C]AACCGTTAGAAATACACGCAATGCAAGACACTATTGAACTCAACTACTCATTTATCAGTAA
GDsnp01014	341	ss475882721	200	3	60.597	712	3	33671714	32514385	CAACTTCAGAACCCAAAAGGTTCCTTACAATTTGAGACGTCAACAAGAAAAATAAGTTTGATGTGGGAAAGTAATCTAGGTGGTGAGCCTAACCGATATG[T/G]AAGTGTATGAAATTGTAACATGAGTTTTCTTCTATTGTACATTCCAAATATTAAGAATCCATACTAAATTAACTGTTAAAAGAACATAGCAGCAAGATGT
RosBREEDSNP_SNP_CT_33672910_Lg3_01014_MAF30_1641420_exon5	4817	ss475877786	200	3	60.597	713	3	33672910	NA	ATGCAAGTACAAAACAAAAGTTAAAATTGTTAAATCCGTTCCTTAAATAATATAGCGGCCC[T/C]TCAGTTCCATACAAATGGCTCTCACCGCCTCCTGCAACATTATAGATCAACAGATTTAACA
RosBREEDSNP_SNP_CT_33676570_Lg3_01014_MAF50_1683154_exon2	4819	ss475877787	200	3	60.597	714	3	33676570	32509629	AATCAATGGTGACCCTGAAGAAAGGCCATTGGTTGTACATCTCTTGCAGCATATGAAGATT[T/C]TTAATGTCCTTCTTAATGACATGTCTGAAGGCTGCTCCAAGGCCTAACCACACAGGAAGAT
RosBREEDSNP_SNP_CT_34437600_Lg3_02030_MAF20_MDP0000155220_exon1	4838	ss475877791	201	3	62.536	715	3	34437600	33419240	CTCATACCATCTCTGCAACTGCAACTGTCAAAGTTTAAACGCAGCGCTGTTGCTCTTTCCT[T/C]CTTTGCTTCCATGGAAAATTGCACAATTACCACATGAATTTTCCACTTTTGTGGTAATTAC
RosBREEDSNP_SNP_GA_34442034_Lg3_02030_MAF40_MDP0000149890_exon2	6245	ss475877793	202	3	63.087	716	3	34442034	33439359	TGGTAATAAAATTTGAACCCAATTCCAGAACCCTTAGGGTTTTGCACGTGAATACGCTTTC[A/G]GGCAACTCGAAGGTTTGGCCTTGATATGAATCAGCCAAAACACTAAGTTCAATAGAAAGAT
RosBREEDSNP_SNP_AG_34459777_Lg3_02030_MAF40_MDP0000286021_exon3	3064	ss475877795	202	3	63.087	717	3	34459777	40308080	AAGCTTTGCTACTGAATCATCAAAAAATTGTACCTTGACACTCGTAAGCCCTTGAGACTCA[A/G]GAAAGCATAGGAAGTAAACCTTGACGCCACCTTCAAAACCTCCAGTGTTCTGGACAATGAG
RosBREEDSNP_SNP_TG_34462829_Lg3_02030_MAF10_MDP0000636941_exon1	8620	ss475877796	202	3	63.087	718	3	34462829	40311132	GCCTCAAGTTCGATTCTTGGTAGTGGGAACATATCCAAGTTGTCATCCCCTTGACTTGTGA[T/G]TTCATGTGACTTGCTGAAAAAATGATTAGTTTCATGGAATCGAACATCTTTGGCCACAATC
GDsnp02030	614	ss475882722	202	3	63.087	719	3	34469839	40347140	TGGACTCAGAATTTATAATAATCAATNATTTATAGAGAGAAGCTTCCCACACTCCAAAAGTTAATATGTATATACATGCGATTATGAAAAGAAACATAGT[T/C]AATAGGCTTGTGCTGGGAATCCTCATTGCTCATTCCTCATCTCGTTTTGAATTCGGACCAAGAAATTGAATAAAGAAAAATACTTTCAAAATTGTTCAAT
RosBREEDSNP_SNP_TG_34498001_Lg3_02030_MAF50_MDP0000869779_exon2	8622	ss475877797	202	3	63.087	720	3	34498001	40346304	TTCACGTGTGTTAACATGTTAATTTATTCAAACAGGTGGTGGCGTCAATAGATTGGCCACA[T/G]ATAATCCAAGATCTTTATAGTGTAAACGAGGACCCTAACAATGGTCTTGTTGGAGGAGGAA
RosBREEDSNP_SNP_GA_36468422_Lg3_RosCOS1799_MAF20_1663564_exon3	6301	ss475877798	203	3	64.018	721	3	36468422	16842113	GAGTGAATCTTTGCTTAGGAAAAGTGTTGAAATTGCCCGAGAGGCACGAGATATCTATTAC[A/G]ACAGATGTACTCAATGCTCTTCTGCTGACAGTGGAAATGGTAGAATTCTCAAGCGTCGACC
RosBREEDSNP_SNP_CA_36475074_Lg3_RosCOS1799_MAF30_MDP0000264703_exon3	3836	ss475877799	203	3	64.018	722	3	36475074	41659742	GACGGAGCCTACAAGGCCAACAACCATCTACACCGGAAGTGGAGGTTCTGGCAGTGCTAAT[A/C]TACATATAAACTACTACCTGTTTTGTCCACTGATGACGGTTCTTGTTGCAATAGCTGTTTT
RosBREEDSNP_SNP_CT_36483536_Lg3_RosCOS1799_MAF40_107803_exon1	4900	ss475877800	203	3	64.018	723	3	36483536	16857227	CGCAGATCAAGGGCCCAACTAACACGTGAAACACTTCACCTGAGGAGTAGGATTAACAAAT[T/C]GGATTCGTTCAAAGAGAATCCTTCAATGACAACATCTACCACTCAAATGAACACTATATCT
RosBREEDSNP_SNP_TG_36486314_Lg3_RosCOS1799_MAF40_MDP0000794885_exon4	8638	ss475877801	203	3	64.018	724	3	36486314	NA	CTAATCCCCTCTTAAACCCCAATTAAATCCACAGAAAGGTTGAGCAAGAGGCATTCGGATA[T/G]AATCCGGCGGGGTAAGATTGATATGGAAGCATCACAAGTTACTGATGTACATAATTATAGG
RosBREEDSNP_SNP_GA_36531985_Lg3_RosCOS1799_MAF10_1623791_exon2	6302	ss475877802	203	3	64.018	725	3	36531985	NA	GGGAACCTGGAAAACAGATTTATTACCTTGTTGATGGCAGGGCGAGATTAACAACCTCCAT[A/G]GATGAAAACGATGTGAAGACCACAACCGGCACAATTCATTTACAAGAACAACTCAGGACAT
RosBREEDSNP_SNP_CA_36780856_Lg3_RosCOS3591_MAF50_1686094_exon2	3839	ss475877810	204	3	64.817	726	3	36780856	41433727	TACATTTTTTTTTATGGGAAAAGAATGGCGGAGGATCGAAACGAGCAAGAGCGACGAAGGA[A/C]GACTCATTGCTTTTGATGAGAGGGTTTGATTCCATAGCTCACACTTTGTCTCAGCTCTCGA
RosBREEDSNP_SNP_TC_37060927_Lg3_00664_MAF20_1663233_exon1	8042	ss475883886	205	3	65.618	727	3	37060927	NA	TTGATGATGATCATTACGGTGGGGTCCGCAGAATCAGCTACGACGATCGGACGGCCACGAA[T/C]GGAAGCATTGGGTCGATGGGGGAGGAAGTTGTGGTGGACGGGCCCGCAAAGTGACAGCCTG
RosBREEDSNP_SNP_TG_37065395_Lg3_00664_MAF20_141790_exon1	8645	ss475877812	205	3	65.618	728	3	37065395	42208071	AGATCCATATGTCAATCGATCAGGTGACATCTGGCATGCGTCATTTGAAAATGCATGGGAT[T/G]TTGTGAGCTATGGTTATAGATTTGATGAAGGGAATGTCTTGCTGGATCCATATGCTAAGAT
RosBREEDSNP_SNP_TG_37069303_Lg3_00664_MAF40_MDP0000320472_exon4	8646	ss475877813	205	3	65.618	729	3	37069303	42204163	CGTCTTCCTCTTGGCGCCTTCGATTGAGCTCCTTCGTCTTCTCCCTTTGCTGAGCTTGCCA[T/G]TCCTAATTCAGAAAAAGCTTACTTCCACTTCCAGCTTCCAAAACTAGAAAACATGCTAACA
RosBREEDSNP_SNP_TC_37079043_Lg3_00664_MAF10_363370_exon1	8044	ss475877814	206	3	65.799	730	3	37079043	42273460	CCATGGCCTCAACGCCACCGAGTCCCAGCAGGGCCAGAGCCAGTTCTTCCTCATTCCACCG[T/C]CTAAGTCCCTTGCTCAGCATCTTCAATATTTCCACATCAACTTCCAGCACCCACTTCTGCG
GDsnp00664	270	ss475882723	206	3	65.799	731	3	37110259	42304431	TCCAACTATAATCTAAATGTTCTCGATTTTTCTGTTCCTATTCTTTTCTCCTATAACACACACAACCTGATAATGAATTTATGGACCAGTGTGGGGAGCC[A/G]GGAAGCAGGAGTTATTATTGATGGAACTTCGTTCAATATGCAAGCGACTACCCTTGCTCCCTTAAAGAGGTATTTTTTTTTTCATATTCTGGCTCTTGCT
RosBREEDSNP_SNP_AG_37110581_Lg3_00664_MAF50_497449_exon2	3129	ss475877818	206	3	65.799	732	3	37110581	42304675	AGGGCATGATTCTTATTGAATTTACGTCTGTTTTACTTAACAGTCCTGAAAAAGTTAAGAC[A/G]AAGGCGAAGCCAAAGCAGAAGAGTGGTAAAAAAGCGGGCAAAGATAGAGATCTCTACAAGA
RosBREEDSNP_SNP_GT_37144010_Lg3_00664_MAF30_MDP0000319123_exon2	7045	ss475877819	207	3	65.83	733	3	37144010	42338104	TATTTTTGGTGAAAATATGGTTTAATAGTTTCATTACTTAGTGAGATTCTCATTTACTAGG[T/G]AATATGGTTCATAGATTTAGTGCAATTCTCTGGAGTTTACTACTTTTCGGATTCCTTGCAG
RosBREEDSNP_SNP_TC_37496618_Lg3_01822_MAF20_377044_exon1	8048	ss475883473	208	3	68.442	734	3	37496618	42915245	ATTTTTATTTGTTTCTGTTTCAATAATTTTCCTGTTTATATGATCTTCTTTTAATTTTATT[T/C]AATTTGATTGTTGGGTATGAATTTATGATGATATTAACGAACTGGGTTCGTTCTGATTTTG
RosBREEDSNP_SNP_TC_37545191_Lg3_01822_MAF30_263823_exon1	8049	ss475877824	208	3	68.442	735	3	37545191	42739285	AGCGGGTTGTTCAGGATACCTCGTTTCGCGTTGATGCTTTGAAGCAGAGTTGTTGGGCGAA[T/C]ATGCCTCCGGAGCTTTTGAGGGATGTGTTGATGAGAATAGAGGCCTCTGATGATACATGGC
RosBREEDSNP_SNP_TG_38255070_Lg3_snpCN897901_MAF50_405974_exon1	8651	ss475877832	209	3	70.533	736	3	38255070	NA	TCATCATACTCGGATTCATGAACCTTAGATCGCCAACAGCTTGTCCAATGGTCTGCTGCAT[T/G]ATTTGTTCCCGCTGATTACGAAACATCTCATAATTCAGAGGGGAACCTGATGGTCCATCAG
RosBREEDSNP_SNP_CA_38265327_Lg3_snpCN897901_MAF20_146428_exon2	3847	ss475877834	209	3	70.533	737	3	38265327	43775595	GATTTCGAATTTCGGTTGTTGGGGGTTCTCAGGGGAAACTGCAGTCCGTGCGGGTTTGAAG[A/C]GGGCTAAGAAGCTTCCAAAGAAGACTGCAAAGTTGAATTCGAAATCTGCTTGGGGAATGCT
RosBREEDSNP_SNP_GA_38267677_Lg3_snpCN897901_MAF20_1688561_exon1	6333	ss475877835	209	3	70.533	738	3	38267677	43777945	CTGACAAATGACAATAATATAGCTGCTCAGGGCATTCCTTCAATTAGCATTATAGAAACCC[A/G]GAATGCTCCAGTTAATGGGATGCATATGGAGGCAAGATCAGGGGACCCCTCTGCTGTTGAT
RosBREEDSNP_SNP_CT_38270178_Lg3_snpCN897901_MAF10_1638302_exon2	4932	ss475877836	209	3	70.533	739	3	38270178	43780446	AATCAATACCAGATGGCAATGATCTTGGTGGGCTATGTGAAGAAGATCATGGCTTTTTTTG[T/C]TCTGGTGATTTCTGATGTCATGAGTTCTTCCTGTTAGTGCATGATTTTGCTTTATTTTACT
RosBREEDSNP_SNP_GA_38273471_Lg3_snpCN897901_MAF50_1683481_exon5	6334	ss475877837	209	3	70.533	740	3	38273471	43783739	TGATGGTGAACTTGCCAGATGCCCAGAACAGAGAGAAAATACTGAGAGTTATATTAGCCAA[A/G]GAAGATTTGGAAGCTGACGTTGATTTGGAAGCAGTTGCAAATCTTACGGATGGGTATTCAG
GDsnp00319	176	ss475882726	210	3	71.038	741	3	38430686	NA	TTTCCGAGGTTTACTAGTTTTGATTCTGAAAAATTCATATGACTCCTCCGAGCAAACAACGATGGTGCAAGAACACAAACAAGTCAACCCAGACTTACCA[A/G]CATAAGATGCAATTAACAAACGAATGTTGATGATTACTCTCATACGAAAAAACTGATCGAAATGCAAAACATTGNCTAATTAAGCTTAAATCAGAGNTGA
RosBREEDSNP_SNP_CA_38448471_Lg3_00319_MAF20_1661036_exon2	3849	ss475883934	210	3	71.038	742	3	38448471	43296839	CACAGTTTTTAACATTCTGCTAGTTTACTTGATTTATAGGTTTGGGTCCTGGAACACTAGT[A/C]GGTTCTGCTGCATTCGACCTTTTCCCCATCCATGCTGTATGCGTTGTCGTTCCTAAAGCTG
RosBREEDSNP_SNP_AG_38459727_Lg3_00319_MAF40_MDP0000278460_exon11	3154	ss475877843	211	3	71.444	743	3	38459727	NA	CAGGTAGCACTAGCAGTAGAGTCTTACTTAGAGAGCACATCCGGAGTAAAGAACAACTGTA[A/G]GGGCCAATCAACAGAGTATTCAAGAGCAATTCCATCCCAACCGTCAAGAGAGATTTCTGAG
RosBREEDSNP_SNP_CT_33128436_Lg14_00023_MAF20_MDP0000702770_exon1	4794	ss475881218	211	3	71.444	744	14	33128436	44071050	GAACATCTCCAGATATCGTCGGGTCTCACGCCTTTCAAGCTTTGACGCATACTTCCAGAAA[T/C]CATAAACACCAGCTAATGTCATTAGCCTTTCAGAATAAATCTTCCATGTGTACTTGCAATG
GDsnp01604	467	ss475882716	212	3	71.953	745	3	29885657	44296093	ACAGTAAAAAGTTGCGCATCAATCCATCATCCAGTGATATTTACATGGNNAACACGCAAATAAACTACATGAAACATCTGGAATTCCACGCACCTAGAAA[A/C]GAGGAGCTTATTACTGACCAGCTGATGGATTCGTCAACATTTCAAGCGATTTNATCAAGTGATCTACTGCAACTGGCACGTCATCAAATGCCAACGCTCC
RosBREEDSNP_SNP_CT_39129145_Lg3_6910_MAF30_6910_exon1	4945	ss475875898	212	3	71.953	746	3	39129145	44639414	AGATTTTTCTCGATTTACAGGTACCCTTATGGAGAGATGTTAAGGACATTCTACAGTCAGA[T/C]TGATGAAAAAGTGTGCTCCTACCTTCCTGTTTTCGCAAGTTTCAACAGAACAAATGGAGGG
RosBREEDSNP_SNP_AC_39129154_Lg3_6910_MAF30_6910_exon1	2158	ss475875899	212	3	71.953	747	3	39129154	44639423	TCGATTTACAGGTACCCTTATGGAGAGATGTTAAGGACATTCTACAGTCAGACTGATGAAA[A/C]AGTGTGCTCCTACCTTCCTGTTTTCGCAAGTTTCAACAGAACAAATGGAGGGCTAATTCAG
RosBREEDSNP_SNP_GT_39129174_Lg3_6910_MAF20_6910_exon1	7054	ss475875900	212	3	71.953	748	3	39129174	44639443	TGGAGAGATGTTAAGGACATTCTACAGTCAGACTGATGAAAAAGTGTGCTCCTACCTTCCT[T/G]TTTTCGCAAGTTTCAACAGAACAAATGGAGGGCTAATTCAGTTGAATAGTGAAAGGCCAAG
RosBREEDSNP_SNP_CT_16785260_Lg9_250957_MAF10_250957_exon1	4214	ss475876174	213	4	0	749	9	16785260	NA	AGAGCCACAGGTCAGATCCTCTCTGCGCCATGGATTTACTAGCACGCACAATCTGCTTCTA[T/C]ATACTCACAATTGCTTCGTTTATCTCCTCTAATGCTAAGGTTCGCCTCTCTCTCTCGCTTT
RosBREEDSNP_SNP_CT_17000017_Lg9_01648_MAF20_MDP0000386963_exon1	4220	ss475879453	213	4	0	750	9	17000017	171400	GGTGCCTGTTTCAAACCATACAAAGCATTCTTAAGCTTGCAAACCTTGTCCTTCTTACCTG[T/C]AATTACAAATCCAAGTGGCTGGTCCACATACATTTTTTTATTTAGAACTCCATTCAGGAAT
RosBREEDSNP_SNP_CT_17006922_Lg9_01648_MAF30_843944_exon1	4221	ss475879454	213	4	0	751	9	17006922	164495	AACAAAATAATTAAAGAAAAATGACAGAGCTGCTGCTGCTGCTGCTGCTCTCTCTCTCCTC[T/C]AATCGCTCCTCCTAAATCCTAATCAATTTTCGCAAAGGAAAAAAGCGTCTTACTTTTACCA
RosBREEDSNP_SNP_AG_17016860_Lg9_01648_MAF10_MDP0000272135_exon1	2515	ss475879456	213	4	0	752	9	17016860	NA	ATATACTCCTGAGGCATGGCTGGAATCCATGTGTCCAGGTATGATCATAGCCCTGTGCACA[A/G]GGCCATAGTCACGAGGGATTATGCCGGTCTCAGGAGGATTCTATCTGATCTCCCGCGGCTT
RosBREEDSNP_SNP_AG_17012386_Lg9_01648_MAF50_53337_exon1	2514	ss475879455	213	4	0	753	9	17012386	159031	CAAAATTTAGGAAAAATATTGTGATTCTTGCTACATACGGTTTGATTACCTTAATTCATTT[A/G]ATTTGCATATATGGGGGTTGATTCAGAACATACTCAACAGTCAATAGTGGCTGCTTTATAC
RosBREEDSNP_SNP_TC_17019224_Lg9_01648_MAF40_1684269_exon2	7413	ss475879457	213	4	0	754	9	17019224	NA	CACGGCTTTTTTTTTAGCACTTCCAACTGTCGAAGGGAAAGACTTGGGTTGAAAAAACAAA[T/C]CTTGAATATATTGCATTCAACTTCTACCTTTCTTTTTGCTTTTCAACTATCACATAGAAAC
RosBREEDSNP_SNP_CT_13239431_Lg15_230036__230036_exon3	4072	ss475876524	214	4	4.815	755	15	13239431	658623	AAAGATACTGATTTACAAAAGTTATGCAGATTGTATCGAAAGATTTGTCAGACCCAGTACG[T/C]TCCCATAAGGATCTGGATAAGGATGCAGCACCATACTTTAAGAAAGCAATCAAATTTTATG
RosBREEDSNP_SNP_CA_3118408_Lg15_01814_MAF50_725445_exon2	3780	ss475881279	214	4	4.815	756	15	3118408	NA	CTGCAGCCTTTGCACCTGATGTCTCCGCATCTGCATCAGCAAGTAGTAAAACTCCTCCAGC[A/C]GAAACCCCCTAGATGATACAATTATTAACATATTCGGAAGCAACATAATTTCTGGTGATCA
RosBREEDSNP_SNP_CT_17682318_Lg9_MDP0000291593_MAF20_MDP0000291593_exon5	4244	ss475876177	214	4	4.815	757	9	17682318	882100	TTCTGGATGTCTTTCTGCACAGAGCAAAGATAAATAAATCAGCAGCTGTTGTCTTCATTAT[T/C]GCCAAAGCAAACAAACAGATAATCACAAAAACCACTCTGACCTCAATTTTAAGAGGTGATG
RosBREEDSNP_SNP_GA_9983148_Lg1_RosCOS404_MAF40_MDP0000950390_exon1	6730	ss475876687	215	4	5.334	758	1	9983148	NA	GGCTTCAACTTCGGGTCGGGTCCGGTGGTCGGGGTATCATGCATCACTTACACCGGTTGCT[A/G]CACAAGCTTTCACTGTTAGTGGTTTCATCTCTAGCAACCTTTGGTTGCCTTCCACTGGGGT
RosBREEDSNP_SNP_AG_13819818_Lg15_00863_MAF10_1621452_exon2	2407	ss475881414	215	4	5.334	759	15	13819818	NA	TGATTGTTTTGGGAGTGATTGTTATTAGTCTTCTGAATGCATCCGCAAGGAGGAGGCCTGC[A/G]TTTGTGGAAACTGCCTTGGAGAGCATGTGTTCAAGCTCTTCACGTTCAGGTAGTTTGGCAT
RosBREEDSNP_SNP_CA_13839838_Lg15_00863_MAF20_1647354_exon2	3565	ss475881418	215	4	5.334	760	15	13839838	NA	CAGAACAAAGTTTCTAATCCGGGGCAGTGTCGGTTCAGTCCTACTTCTGGTGATTCTAGCA[A/C]TAGCTCTCTCTGTTCCGTATTTTGGGTATGTTCTCAGCCTCACTGGATCACTTGTGAGTAT
RosBREEDSNP_SNP_AG_830930_Lg4_01597_MAF30_1668681_exon1	3430	ss475883475	216	4	9.669	761	4	830930	2118327	GAGGCTTAAATTGGTTATGTAACCAATTGGTCACACTAACACATATCTTGGTAATTGTTAA[A/G]CTTTTACACCGAATCAGATTCCATGAAATAAAGGGAAAAATCTTAGCAATGGATGTATGAT
RosBREEDSNP_SNP_CT_849833_Lg4_01597_MAF40_666094_exon2	5245	ss475877847	216	4	9.669	762	4	849833	2137230	CCAATTCAATATGTAACGAGGGGGACATATTAACAACACTGCAAAATTTAGCAACTTTAAG[T/C]GATCGACTAGCTCCTCCACGCAGAGTTTTTAACGGTGTAGACAATAGGTGCATGAATCCAT
RosBREEDSNP_SNP_CT_860737_Lg4_01597_MAF10_1664898_exon2	5258	ss475877849	216	4	9.669	763	4	860737	2148134	CTGAAATGTCCACGTCAGCATCTAGGAACCTCTCCACAAATCCCAGAAACCAAGCTTGTGA[T/C]TGCAGTCGCAACATTTCGGCCAAGTCAACAACCTCGTCAAGGCCATTTCCTTTATTCCATT
RosBREEDSNP_SNP_AG_864933_Lg4_01597_MAF30_66907_exon1	3450	ss475877850	216	4	9.669	764	4	864933	2152330	CCCACAGATCAAGTTTTATATTCAAATTAGATAAAATCGTCAGCAGAAAGAATTTAATAAG[A/G]AGGTTTCAACAAATGGCATCAATGACAGAGAACAAACCCAGAAGACCAAACAAAACATTTG
RosBREEDSNP_SNP_CT_1509978_Lg4_RosCOS3683_MAF10_MDP0000242504_exon4	4162	ss475877852	217	4	12.273	765	4	1509978	NA	GATGATGATGAAGTTTGGAATTTTTCCCAATTTACCCATTGGTCAAGGTGCCCTCCCAAGT[T/C]CTTTGCAAAGTGCCATGGGAACTTTAAATGACCTGAGCCAACATAAAATGGGAAGTAACAC
RosBREEDSNP_SNP_GT_2760781_Lg4_RosCOS2404_MAF20_MDP0000147445_exon1	6956	ss475877855	218	4	13.037	766	4	2760781	3088027	TCATTTTTTGAGCGCTTGGTGGACACTTGTGGTGTCTTGCTAATATATGTCGACTACTGCT[T/G]TAATCTTCGAGGCTTGTCGAGAGGTGAGTGTTGGAAAATGTCGAGCAATCTTGAAAACTGC
RosBREEDSNP_SNP_CT_9924033_Lg15_MDP0000157164_MAF20_MDP0000157164_exon1	5311	ss475876513	219	4	13.348	767	15	9924033	NA	ACAACAACAACAAAACCGAGGAGTTACAACCACACCCACTGAAAGAGCAATTACCAGGCGT[T/C]CAGTATTGTGTTAACAGCCCGCCACCATGGCGTATGCATTCCCCCTTACCCTTTTTCTCAA
RosBREEDSNP_SNP_AG_9924291_Lg15_MDP0000157164_MAF10_MDP0000157164_exon2	3508	ss475876514	219	4	13.348	768	15	9924291	NA	ATTGACTCTTGGGATTACTGTCCTAATTCCAAGTATGCTTGTCCCCAAAATGGGTGGAGGA[A/G]ATGTAAGGATTTAATACTTGCTTGCCAACTTTTATGACTCTCTTTTATTTTTTGTGCTTGC
RosBREEDSNP_SNP_AG_9924715_Lg15_MDP0000157164_MAF30_MDP0000157164_exon4	3509	ss475876515	219	4	13.348	769	15	9924715	NA	TTTTTATTTGGCCTTATGAATGAATCTTTCAGAAGTTTTTCGACACTATGAGAGGTATACA[A/G]GGTGCCTTAATCATTACCGCCAGTTTCCAGATGATCATCGGCTTCCTAGGCTTGTGGAGAA
RosBREEDSNP_SNP_CT_9792492_Lg15_01989_MAF20_MDP0000264506_exon4	5305	ss475881384	219	4	13.348	770	15	9792492	NA	TTGGGGATGATATGGAGGTGTTGTAGGAAAAAGTTCGATTGTGGTCATTGTTATGGGCTTC[T/C]GTGCTTTTGGGGATTTATCTGTCTTTATCATAGTGCCAGATCAGATGCTGCTGTAAGATAG
RosBREEDSNP_SNP_CT_9811327_Lg15_01989_MAF10_MDP0000842841_exon1	5306	ss475881387	219	4	13.348	771	15	9811327	NA	ATCATCTCCTATTTCGAACTGTTACCTGATGTATCCTGTTGACCTCCTTCAACCTCTGACA[T/C]CCTGTAATCCATACTCAAGTCTGCCCTTCGCTTACTGTGATATCTTTGATCTCTGATTGGA
RosBREEDSNP_SNP_GT_9789795_Lg15_01989_MAF30_MDP0000264506_exon1	7152	ss475881383	219	4	13.348	772	15	9789795	NA	GAGCTGACTCCATGGCTGATAAACTCGAAGGATTTGATACCAGAGCAGAAAATGAATACTG[T/G]GACGGAATTAAAAGAGGCTTGGTACGCACGTTATCATTAGCACCTTCATCGATTATTTCTT
GDsnp00966	330	ss475882728	219	4	13.348	773	4	3855560	NA	GAAAGGCGTCGAACGGGGACGGCCGGTGAGGGATAGTGATAACGAAAACCCAAGGGTTGATGGGCCCAGGCCGTGGCTGCAGATGGGGCCGGGGATCAGC[A/G]GCGGATGATGATGAGTTGGGTGGGACCCCGACACGCTCACACGAAGGGCACATGGTGAGTGTTGTGGGTGGGGTCATCTGCATGTAGAACTGCGGGGAAA
RosBREEDSNP_SNP_GT_3881154_Lg4_00966_MAF20_MDP0000183381_exon3	7052	ss475877866	219	4	13.348	774	4	3881154	NA	GAGAAGAAAAGAAGAGGCCAATGGCAGGCCTTAAGTAAACGGATAGAGCAAGACAAGGAGA[T/G]ATGCCTCATCTTAGGTGACTTCAATGATATTCTGTGCAACGAAGAAAATGAAGGCGGGAAC
RosBREEDSNP_SNP_CT_4578560_Lg4_00705_MAF20_MDP0000176523_exon9	5006	ss475877868	220	4	17.342	775	4	4578560	4135509	TTTTGCAGAATGATGAAGGGGCTACAAATACCACTTGTGATATTTTACTTTATAGAGATGG[T/C]GCTTGGGAAGAGTAAGGATTTGGGCAACTGAGAGTTTTAATTCCTAGGGCTTTCTTTTTCT
RosBREEDSNP_SNP_CT_4580974_Lg4_00705_MAF10_MDP0000244070_exon1	5007	ss475877869	220	4	17.342	776	4	4580974	4140100	TCATTGAAATTCCATCCGCTAAACCCCATATTCTCAGCCCTTAGTTCATATTTTTCCTTGC[T/C]CAACAAGTCACCCAAACCCCTGTTTCTTTTCTTGAACCTCTCCTCAACGCTCTCCAAATGC
RosBREEDSNP_SNP_GT_4599806_Lg4_00705_MAF30_1619171_exon6	7069	ss475877870	220	4	17.342	777	4	4599806	4155085	CAAATGCAGTATGATGTTTGCTAAGGAGACTACCAACTAAGCTTATACACCAGAAATTGCT[T/G]CTGCTGGATCTTTCTAAATCTTAGTATTTCTTATGAGCATGTAGAGTAATTTGTACAAAGC
RosBREEDSNP_SNP_CT_4605949_Lg4_00705_MAF20_1678001_exon2	5011	ss475877871	220	4	17.342	778	4	4605949	4166395	AGTTGGCCCAAAGTCCATTTAATCCACCCAAATGAATAGTAATTGGCCAAGTTGTCACGCC[T/C]CATCCCAACATACGTCCAGGATCGACACGTGATGACACCAATACTTGTATATCTAACATAC
RosBREEDSNP_SNP_AG_4635144_Lg4_00705_MAF50_MDP0000302476_exon2	3219	ss475877874	221	4	17.604	779	4	4635144	4187345	CAAACAAGATGAGAGTATATGGGGAGACCATGACTGATGTCACGATCTGTGAAATAATCTT[A/G]CGATCTCTCAAGGAAAAATTTAATTATATAGTTTGTTCGATTGAGGAATCTAGGGACTTGG
RosBREEDSNP_SNP_GT_4621611_Lg4_00705_MAF30_MDP0000171750_exon5	7070	ss475877872	221	4	17.604	780	4	4621611	NA	TCAGCTTGTTGAGAGCACATTTTTGTGGAAGCTTCATGATTTACATGGCAATGAGGCGAAA[T/G]CATCTGATGGGATTCGTCTAGTTCCAACTGGGTTGGGTGATATTCTAGGTGTTAAGCCGCA
RosBREEDSNP_SNP_GT_4625426_Lg4_00705_MAF50_1676956_exon1	7071	ss475877873	222	4	17.662	781	4	4625426	NA	TTTTATTATTTTTTTATTTTTATAATTTCGCTGGCTGTTACTAAGATCAACGAAATTTCGC[T/G]GTATCCCCTTTCCCCCTCCCCAGTTTCACCTTATATGCTTACCTTCTTAATTTTGGCTCTT
RosBREEDSNP_SNP_TC_4637474_Lg4_00705_MAF40_MDP0000270805_exon5	8123	ss475877875	222	4	17.662	782	4	4637474	NA	GTGGCAATGATGGACTAGGTGAGGATGATCATTGCCTTGGCAGCACAAAAGGATTGGAGGA[T/C]TTTCCAGTTAGATGTCAAGTTAGTGTTTCTTCATGGAGATCTGAGTGAAGAGGTTTACATT
RosBREEDSNP_SNP_GA_4826865_Lg4_snpCO576145_MAF40_1650910_exon1	6429	ss475877878	222	4	17.662	783	4	4826865	4382142	TTATTAACCTGTTACGAGTGCTTTTTTGTTACATAATGCGCACCATTACATGTACTGACAA[A/G]GCCGTAATTTTTTTAATGCAAAACGATAGCTTTTTTTTTTTTTTTTTTTTTGAAAGAGCAA
RosBREEDSNP_SNP_AG_4838321_Lg4_snpCO576145_MAF20_1639247_exon4	3227	ss475877879	222	4	17.662	784	4	4838321	4418637	TTCATACTCACCTAATGGATGTGAAGTGGATATGCAATCTGATGTCTCAAGTGGTGAGGTA[A/G]GAACAGATCGTCTTGAGGTTGAAGAAGATGGACAGATTTCTGACAGTGTGGTCTCACTCAA
RosBREEDSNP_SNP_TC_4849635_Lg4_snpCO576145_MAF30_94178_exon1	8136	ss475877881	223	4	18.499	785	4	4849635	4406472	GCCTGCTGCAACAAGATCGATCGAGTTGGCTGTCGTGTCCAATCCAACTTTTCTGTTTGGT[T/C]GGTGGGAAAATCCCTACTCTCTGTTCATCCCAAACCTTTAAATCCACGCTTTCAAGGTAAT
RosBREEDSNP_SNP_GA_5335202_Lg4_325236_MAF30_325236_exon1	6473	ss475875913	224	4	19.183	786	4	5335202	NA	TTATTTAATCGAATATCAACCTGCTACTGGCTTCGTTCTCCGACGAGGAGGTCATTTTGGC[A/G]TCCAGCACGCCGAAGAAGCGAGCGGGGAGGAGAGTTTTCAACGAGACAAGGCACCCGGTTT
RosBREEDSNP_SNP_GA_13457909_Lg6_146323_MAF40_146323_exon1	5485	ss475876008	224	4	19.183	787	6	13457909	NA	GCGGTGGAGGTGTGAGAGAATGGGACTTACGCGGTGGGGAGGCTGAGACAGACGGTGGCTG[A/G]GAAAGGGTGGAGCTTTGACTCTTGGGTTCTGACTCTCAGACTTGAGGGCGGAAGCGAGAGG
RosBREEDSNP_SNP_GA_5884301_Lg4_02263_MAF50_749161_exon1	6505	ss475877882	224	4	19.183	788	4	5884301	5952271	AGGTGCAATCTGAAAATTCAGATGAGAATATTCATTATAATAATAAAGCCAATACCACTAC[A/G]CATAACCAACACATGCACCTAAAAACCTGATCTACAGATCTGTCAAGGATAAGCAACTCGC
RosBREEDSNP_SNP_GA_5892500_Lg4_02263_MAF50_MDP0000232101_exon5	6506	ss475877883	224	4	19.183	789	4	5892500	5944072	GCCTCAGAGGGACAACTGCACGGTGCGGGCAAAAACACCATATGAAATCATGTGCCTTTCT[A/G]CTCGATTCTTGCTTATTGGTGATCAACCTTCCCTTAATAATCATTAGCTGGTAAAATCTTA
RosBREEDSNP_SNP_AG_5915458_Lg4_02263_MAF30_1619610_exon2	3290	ss475877884	224	4	19.183	790	4	5915458	5921114	CACCAAATTGGAGGCCTGCAATTGATGAGGAGACGGGTGATGAAGCCCCATTGGTGGGATC[A/G]GACCAATCCACCATGGTCAGTGATCCAGCAAATCAAAAAATACGGTTTTGTCGGAAGTGCA
GDsnp02263	654	ss475882730	224	4	19.183	791	4	5919007	5917465	TGTTAATTGTTAATATGTAAGCCACACATATTAGGCTAACATGGAGTTCTCCATACACATATTAGGCTAAAACGGAATTCTTTGCTAATTGTTAGCACGG[A/G]CTGGCTCGTGTACTAATAATTAACATAAAGTTGACGGAATTTTTAATTTTAGGCATAAATATTCCTAACAGACTTTATCACAGGGCTTAAATCCTATTTT
RosBREEDSNP_SNP_AC_5920541_Lg4_02263_MAF20_1618391_exon2	2212	ss475877885	225	4	19.522	792	4	5920541	5916031	TCAGAGGAGTTTGATTTCTGACTTTTTTGGAGGAAGGGATCCTTTTGATGACCCGTTCTTC[A/C]CTCGCCCATTTGGAGGTATGTCCCCGTTTGGAGGTATGTCTCCATTTGGAGGTATGCCCCC
RosBREEDSNP_SNP_GA_5930421_Lg4_02263_MAF40_MDP0000232098_exon3	6512	ss475877887	225	4	19.522	793	4	5930421	5906151	AATTTTACCTCCCAAATGCACATATCTGGGTCCTGAGGCTTTTGCTGTTTGTGTTCGTTGA[A/G]CTTGTGTGTTTACTTCCTTTTCCCTCGGCTCTATCCTGGATCCGTATACTCCTACACAAAG
RosBREEDSNP_SNP_CT_5945355_Lg4_02263_MAF40_219091_exon1	5109	ss475877889	225	4	19.522	794	4	5945355	5893423	TTTTTATAGTTATTCTATGTGGGACCGTATAATTGGATATGAGGGACCCTCTAGCGTGTTA[T/C]ATCAGTACACTACAAATTTTATTTATTTATTTTTGTCGAAAGTACACTACAAAAAATTTAA
RosBREEDSNP_SNP_AC_5104584_Lg2_00077_MAF40_1653806_exon1	2191	ss475883223	226	4	21.069	795	2	5104584	NA	GGTGTCGGAAACGAATGGCCGAGTCGACACTCAGACTCAGAACAGCAACCGAGTCGTGGAC[A/C]GAGCCGTCACTCCTCGGTCACAGGACTTCAATGCTTGGTACCTCGATGTCATTGAGCAAGC
RosBREEDSNP_SNP_TC_7180850_Lg4_00363_MAF10_MDP0000170488_exon8	8275	ss475877890	226	4	21.069	796	4	7180850	8584511	CGTCCTTTGAGCTTGAGCTTGAGATTGAATTGGAGATTGACATTGAGCTTGAGTTGGAACT[T/C]GAGATTGGGTTTCACCTTGATCTTGCTTACCTCCTAAACCCAATGATGTTAACAATAGTTT
RosBREEDSNP_SNP_CA_7202056_Lg4_00363_MAF40_1647328_exon1	3919	ss475877891	226	4	21.069	797	4	7202056	8104378	CCGGGAGGGTTAAAAAACTTCCTCCTTCAGTTCGTGGGAATAAGCCTGCTGCTATCAATGG[A/C]CTTGATGGTGTGGGCTTACATAAGAGTGGCCTACTCATGGCCTCAGCCATTGCTGTGGGGG
RosBREEDSNP_SNP_GA_7204908_Lg4_00363_MAF30_376770_exon1	6596	ss475877892	226	4	21.069	798	4	7204908	8107230	ACATTTGAATGTAGAGAGTAATTAAATCCTAGTTAAATCCTAGGCACCAGACGAGCTTATA[A/G]TACTTATGCCAGGAGATATAAGTGGTCTGTTGTCTTTGTGTATGTAGCCCACTATCAGAAG
RosBREEDSNP_SNP_AG_7224249_Lg4_00363_MAF40_1679990_exon1	3371	ss475877893	226	4	21.069	799	4	7224249	8054387	GCGGAGGAGGCGACGGAGCCACCGACAGCAAGAAGGGATTAGAAGGCACGGGCTTGGATTT[A/G]CCAGAGAATCGTCATGACAACCTAAATAGTGCTTCCAGCGACCAAAACCTCAAAGACCTTG
GDsnp00363	199	ss475882731	226	4	21.069	800	4	7227572	8035292	AAACTAGCTCGTTGTGTTAAGCCTTTGGCTTGAGGATCTTGATGGTCTCCCATGTGAAATCTGGATCATCGCGGCCAAAATGACCATAAGCAGCAGTCTT[T/C]TGGTACCTGAAGTTGCCTCCTCTTTTCAAATCAAGGTTGAGGGCAATCATTCCCGGCCTATAGTCAAAGTTCTCCTTGATGAGAACCAATATGTCCTTGT
RosBREEDSNP_SNP_AG_8703014_Lg4_02646_MAF30_10978_exon1	3455	ss475877895	227	4	21.569	801	4	8703014	9936072	ACAAAGATAACGGAATATACCTGATGAGGAAAGATATGCAGTTAAAGTTAACGGCACCGTC[A/G]CTGTAGCCGTCAAAACGGCGGTCGCCGGAATCTGCAGAAAAGTACAGAGACGATCAGGCCT
RosBREEDSNP_SNP_TC_8712926_Lg4_02646_MAF40_1667958_exon2	8335	ss475877898	227	4	21.569	802	4	8712926	9926160	AACATTTCCAAGGGAGGAGCTTGCTGCAAAAGTTGTCCTGGTCAGATTTGACTCTGCCCTT[T/C]TGCTTCATGAACATGTGGAACAACACAGATTCCAATCCGATGCGGTATTAACGATTAAGTA
RosBREEDSNP_SNP_CT_8716037_Lg4_02646_MAF20_476635_exon2	5263	ss475877899	227	4	21.569	803	4	8716037	9923049	ACAACTTCTTTCAGCTGGTACAACCTTGCCTGGATTCTGTTCACCAGTCTGGTATACGAAA[T/C]GGGTAAGGGTTCTATCCTTGTGCTGCAAAACAACTACGTCCTTGTGAATTTGCTGGTCTAA
RosBREEDSNP_SNP_AG_8718175_Lg4_02646_MAF30_1661104_exon4	3456	ss475883096	227	4	21.569	804	4	8718175	9920911	AACAGTAGTTATCTGAAGTTACCTCTTTATCATTTCGATCATTATATCTGCATTTGTAATC[A/G]CTGACACTTGTATATAACAATTTTGAGTGTAAGTTCAGTTTATATCGTATAAATTTGCAGG
RosBREEDSNP_SNP_AC_10764579_Lg4_01886_MAF20_680053_exon1	1877	ss475877900	228	4	23.748	805	4	10764579	11726455	ATCCTGAAGAAAAGACAAGGCTTGAATTGAGATCCTTTTTATAGAAGACGAATTGATCAAA[A/C]GGTCCCTGCAACACTATTCATAATTCAGAGAATGAAAGGAACTAAACCCCCCCCCCCCGGA
GDsnp01886	567	ss475882733	228	4	23.748	806	4	10814523	11818541	TCCTCCCCTTAAAATAATTCCTGTTTCTCCCTCCGGAAATTTAGGGTTTTGATCGGTAGAACTAACACATTGGGTTTTGCGTATTTGTTTATCTATATAC[A/G]TGTGCATTCAGTATTTGAAAGAGATCGAGAAAATTAAACATTGGATACCGAATGGGGATGAGATAGCATCAAATGTCTGGAAGGAAGCTCCGAATGCATG
RosBREEDSNP_SNP_CT_10822911_Lg4_01886_MAF30_1629874_exon1	3968	ss475877903	228	4	23.748	807	4	10822911	11809853	GAATCAGCAGGCAACCAGTAATTCTAATCAGGTTAATCTGATAGATGATATGCAAGCAAAT[T/C]CTAATCATCCGCTTTATGTAACATCATCAAGCTCTAATGCTTTTCCTGAAATGGTGCAAAT
RosBREEDSNP_SNP_GA_10855703_Lg4_01886_MAF40_1665852_exon1	5348	ss475883715	228	4	23.748	808	4	10855703	11829961	CGTCTTCCTCTACCTTACAATAAAACGCAAAGTACTTCAATTTATATGTTTTTGTATTAAC[A/G]TTTTTTTCACAAAAATACATTTAGCAAACATTTACGCTCAAAAACTCTGTTCGAGAATTGA
RosBREEDSNP_SNP_AG_12280132_Lg4_01353_MAF20_MDP0000232410_exon3	2345	ss475877907	229	4	25.046	809	4	12280132	13637845	TTGTATAGAATTAATGTGGAGGTGATTACATGACAGACAAGATTGTATCTGTGCGTGGTAC[A/G]GTAGTAAAAGTTAGCAATGTCAAACCTTTTGTGGTGCAAATGGATTTTGACTGTGTGAAGT
RosBREEDSNP_SNP_AC_12296545_Lg4_01353_MAF40_1651204_exon1	1898	ss475883477	229	4	25.046	810	4	12296545	13621432	AAATCAGAATTACCAAACTATTAAAAAGAAACAAACTTTAGCATTAGATATCACTTCAAAC[A/C]GACAGAAGCACGAAATACAATCTTAATCCGAAAAAATTGAAACCTGAAAACAGACGATCGT
RosBREEDSNP_SNP_TC_5467356_Lg12_02212_MAF20_75518_exon1	8174	ss475880410	229	4	25.046	811	12	5467356	NA	TCAATTCAGCATTCATTTGTGACAATTATACACTTGCTCACTAGTGAAAGTAATAAATCTT[T/C]AACAAAGGTCAATATTGGGTACCATCAGATTCATCCATTGAGTAAACAAACGGACGGACTT
RosBREEDSNP_SNP_GA_21195215_Lg12_214715_MAF20_214715_exon2	5777	ss475876338	229	4	25.046	812	12	21195215	NA	CTCACCCAAGCTCGGAGAGCTTCAAATGTGCTTCAGCATAATCAGCAAAGAAGGCGTCTTC[A/G]TCCTAATTGAAGCAAAACCAAAGAAACCAAAAGTTGGATCAAACGATCATCACTGCAGGAG
RosBREEDSNP_SNP_AG_12988694_Lg4_327096_MAF30_327096_exon1	2373	ss475875922	230	4	26.127	813	4	12988694	14290243	AATACATTGTAATCCGAAATCAAAATCAGCATTATATAACGAAATCATTATAGCATTTTTA[A/G]ACTGAAAATCCTATCAAACAAATTCTACAAGGCACGGTATCTTAAAGCATCAAACTTCTTA
RosBREEDSNP_SNP_GA_13073783_Lg4_4744_MAF40_4744_exon1	5474	ss475875927	230	4	26.127	814	4	13073783	14382662	TTATGAAACAAAAGCATGGACTTACTAGTTTTGTGCAGTTGGGGTGTTGTTAGAACTCACA[A/G]CAGAACTTCTTACTACTTGGAAGGACCCAGAAACTATGAAAGTTTCAAGTGCGAATTGTGA
RosBREEDSNP_SNP_CA_13299432_Lg4_RosCOS3641_MAF20_MDP0000794353_exon1	3556	ss475877911	231	4	26.399	815	4	13299432	14611182	TTACCAGAAAGATTAAGTACTAATAGAGTTTGGCAGTTTGCGAGAGTTGGAGGAATGCTTC[A/C]TTCAAAACTATTCTGGTGCATGTAGAGCCTTGTCAATGTAGTCAAGTTTCCAATGGAGGAT
RosBREEDSNP_SNP_TC_13306908_Lg4_RosCOS3641_MAF10_1672503_exon1	7282	ss475877912	231	4	26.399	816	4	13306908	12804179	ACCCTTAACGAGATGTGGAACAACTTTGAATCAAGCACAGCATGACATGAATAGCCGCACA[T/C]GATACTGAAAAATAAAACAGCACTAAAGGCTTTTTCTGAGAAGAAATTGACTGCATAATAT
RosBREEDSNP_SNP_AC_13312189_Lg4_RosCOS3641_MAF20_110683_exon1	1907	ss475877913	231	4	26.399	817	4	13312189	12809460	GCACATCGGGCTCTGCCACGTGTGCGCCACGTAGCTAACCCCAGCCACCCAGGCAGTCTCA[A/C]GTCTCAAGGGTTTACAAACCACAATTCCCAACTACTATTGATGACTGCTACACGACGACGT
RosBREEDSNP_SNP_AG_13341945_Lg4_RosCOS3641_MAF40_1621447_exon6	2393	ss475877915	231	4	26.399	818	4	13341945	14679123	CACAAAAAAAATAATTCTGGTTGTGACTTCTTGCTTTTTGTTGAAAATGAACAGAATTTGA[A/G]GGTTGATGAATTGAAGTTAGCTGACATCGGTCCCAAATTTGAGAATCATGAGGTGTTTCCA
RosBREEDSNP_SNP_CT_13348603_Lg4_RosCOS3641_MAF50_MDP0000768370_exon1	4074	ss475877916	231	4	26.399	819	4	13348603	14673845	TAGGAAGAGTGAAAAAGAGATGGCAATCACCCCTGATCAGACTAGGAAAGTTGGGATGGGG[T/C]TGTCACCATCCCCATCTCCTTTTCTTACTCCTCGTCCCGAAAGGCGGCGCAAAACGCTTGA
RosBREEDSNP_SNP_CA_13488513_Lg4_RosCOS2954_MAF20_40950_exon1	3558	ss475877920	232	4	26.866	820	4	13488513	NA	TCGCCCCTCCAAGACCTAGATAGCTGATTTCTTCATGGCACTCAAGGAACCTTTGGCAATT[A/C]TGACATTATCTTCAGTTTAGACGTACGAACTTATCACTGTTGTGTAATAAGTGTACTTTAG
RosBREEDSNP_SNP_TC_13528560_Lg4_RosCOS2954_MAF50_524827_exon1	7287	ss475877923	232	4	26.866	821	4	13528560	NA	CAAAACGTTTCAAACCGTAAAGTGGACGTAAGAAGGACAAAGTTTTAGGTGTTAAAAAGAC[T/C]CCTACTTCATATGCCGCTTTGTGGCACCACTGATCTTGAGAATTGGTATCCAAATTTCACC
RosBREEDSNP_SNP_GA_14065892_Lg4_01929_MAF50_85961_exon1	5511	ss475877926	233	4	27.997	822	4	14065892	15360985	CGCTGACAGAAGAGAGTGGGAAAGAGAGAGAGAGAGAGAGAGAGAGAGAGAGAGAGAGAGA[A/G]GAGATCCCAACACAAGGGAGAGAACACAGATTATAAAGAAGACCTCTTTATTCTTGCACAT
RosBREEDSNP_SNP_TC_14061369_Lg4_01929_MAF20_668064_exon1	7305	ss475877925	233	4	27.997	823	4	14061369	15365508	CGCAAAGCCAAGGAGATCGAGAAAGTCTAATGTCAGCGAAGGTAGCAGTAGCTTCAAGGGG[T/C]TGTCGCCTATGAGCTCATTTGGAAGGATGGGCAATCGCAGTTCAGGAAAGGTAGCTGCTGA
RosBREEDSNP_SNP_CT_14077512_Lg4_01929_MAF30_727990_exon1	4104	ss475877927	233	4	27.997	824	4	14077512	16565764	ACAGCACAAACATATCAAAGCAAATCAGGAACAAGTGTTGAGATCGTGGTTAATGGTTGAA[T/C]TGACTTGCGCCCGGTCGGTAATCTCCGATTCCTAGCAGATCCTGCAAATGTGAGGGTACAT
RosBREEDSNP_SNP_GA_14084215_Lg4_01929_MAF20_MDP0000254943_exon6	5512	ss475877929	233	4	27.997	825	4	14084215	16559061	AGAATTAATTAAGGAAGTGAAAAGGTTCTGAGGATTTGAGGAGATGCATACCTCTAAACTT[A/G]TGAGTCACGTTTGTGCCATCCAAAATCCGAATCTGAGAATCAGCAGACGTGACAAGCATTT
RosBREEDSNP_SNP_CA_14109756_Lg4_01929_MAF40_1639756_exon3	3573	ss475877930	233	4	27.997	826	4	14109756	NA	GCCTTTACTTCTGTTGTCTCATACCATGTCCAAATGTTGCAGGTGCAAAAGATGCTCATGC[A/C]GTTTCTCCTCATTTTGCACAGATCTTGTATTTTGGTCTATTTTCTTGCCCTTGCTATGGCT
RosBREEDSNP_SNP_CT_14112918_Lg4_01929_MAF40_MDP0000243428_exon3	4106	ss475877931	233	4	27.997	827	4	14112918	16544794	TGGATTTAGGTGGAAATGTTGAAATGTAGGGTGGAGGTTGGTGCAACACAATAGAATCGTG[T/C]ATTTTGCGTAAACATATGCATTTAGGATCTTCCAAACATATGGGACGTCGAGTTCACTTTA
RosBREEDSNP_SNP_CT_14115504_Lg4_01929_MAF10_1674296_exon1	4107	ss475877932	233	4	27.997	828	4	14115504	16542208	GCAATCCGACCTGCTACAATGTGAATTTCACTCGAGGTTGATTGAACTCAAGAAACGCTTT[T/C]AACTTTTCAACTGTTATTCCGAACTGTAGATCTTTGGAGCCTCAGTTCACCCTAGTGAAAA
RosBREEDSNP_SNP_GA_14208716_Lg4_01095_MAF10_MDP0000263746_exon3	5516	ss475877937	234	4	28.499	829	4	14208716	NA	TCACCACGGCAATGAAAAATCCTGTGCTACAAGCAATACAAGCAATCTGGCATCACTGTCC[A/G]CGACAACATATGAACGACCAATTAGTGGCAATAATGATTGTTGTGGAGATAGTTGCCCGCT
GDsnp01095	349	ss475882736	234	4	28.499	830	4	14234570	15543426	TTGCCACCTAAAAGCACCATAGCTATTGAAAGATGCAACTACACAAAATCTAACCAAAAGCTGCATTCATGCCTTGAAAACCAGCAACATAAATCAGAAA[A/C]AATACTCAAGAGAGATATACCTATTTTCTTCCAACTCTTCCCTTTAAAAGCTGCAACGGCAACCCGTAATGTCTCATCCTGTGGCAATCCAACATTTATC
RosBREEDSNP_SNP_GT_14389931_Lg4_3118_MAF40_3118_exon1	6791	ss475875928	235	4	29.642	831	4	14389931	16676076	GGAGCTTCCGACGGCTCGAACCGCCATGGCGGATGAAAGGTTTGGGGAAATGCGAGCGAGT[T/G]TTTGGTTTGCTCTGCTTCTGTTGATGAAATGGGATATCACTTGCTACTGCCAAATGTTTGT
RosBREEDSNP_SNP_AG_14487831_Lg4_00928_MAF20_1684844_exon3	2427	ss475877944	235	4	29.642	832	4	14487831	16855314	AGATTAACAATATGAGAACATAAAGTTATATTTTTATTATAATTAACATGGGATTACAATG[A/G]GACAAGGAAAATGAGATTTTTTACGATGAGGGAAATGGGATGGTAAAATCCCAAAAAACAT
GDsnp00928	323	ss475882737	235	4	29.642	833	4	14535903	16819661	GGAACACGCTGCTGCACGATTCCTTTCCGCAGTTGTCGACGCTGCTCGGCAATGAGTGCGTTGATGGCGGCGTAGGGATTCTGAAGGGATATATAGCTTA[T/C]AATGGAGCTGGGAAGCGGCTAATTTCAAAAGCATACATGTCGAATGTGAAGTCTGTTTTCGGAATCCCTAGAATTCGTCGCTTGTTCTCCAGCCAAGGTC
RosBREEDSNP_SNP_TC_14566379_Lg4_01292_MAF20_523162_exon1	7333	ss475877952	236	4	29.921	834	4	14566379	15878430	AGAAACATGGATATTCCTCTCCCTGTCTCTGTCTCACTCAACGGTTACAAGGTAGCGCGTG[T/C]TCTGCAGGCAAGGAGATTTAGTCTTGCGCGTGTTACGGTTTGCATGGGAGCCGCGTGGTGG
RosBREEDSNP_SNP_CA_14580745_Lg4_01292_MAF10_1659652_exon1	3582	ss475877955	236	4	29.921	835	4	14580745	15889624	CTTGGCATGCCTGATTTTTTGAGCATGGGAGAACTCCAAGCCCTACAGTGAAGAAGAAGTG[A/C]TTTTGAACAGTTTTCGGAACATTTGCTGCCGGGAATTTGGGATTGGCTAGGCTGAGAATTT
GDsnp01292	386	ss475882738	237	4	30.177	836	4	14606098	16974723	CAACACAAGAAACTTGCTCAAAAAGGAATGGCCATGGAGAAATACTTCTTTTACAAGCAAACAGAATAGACCACATAAATGTCTTGTCGCTATAGCCTAT[A/G]GCAGTAATTCAATTCATGTTTGTAGGTTGGGAATAAAATCTGTGGTAATATCAATGATGTTTAGCCAGGAAGATATTCCTGAGTGGCATTACTCAGATAG
RosBREEDSNP_SNP_AC_29615350_Lg3_01969_MAF40_272742_exon2	2074	ss475877738	238	4	32.05	837	3	29615350	NA	TTCCCACATACTTCAATCAAAGAATAGCAAATTATTATACAGTGTACAGTCAATCGAGGCA[A/C]ATAAGAAACTCTACGCTTAACTTTTAATTTCTCAAGGAGGGCACTGTTACTACTCACATTT
RosBREEDSNP_SNP_CT_16050155_Lg4_01777_MAF20_1659984_exon1	4190	ss475882966	239	4	32.724	838	4	16050155	17830067	CGCCTCCCTCCAAGGATTTGGTATTATTGCTATTATTCCCCTGTTTATTTTTCTGATTTTC[T/C]GAAATTCTTGATGGTTTTTTTCTTATTGTTTTCTTATTATTCAATTGGGTTTTGGTTTTTA
RosBREEDSNP_SNP_TC_16054869_Lg4_01777_MAF50_1657124_exon2	7374	ss475883098	239	4	32.724	839	4	16054869	17834781	GAAACCATTATGATTCATGATTTCTCATCATTCTCATTCGAGATTTCTCTCATTCAAATTA[T/C]GTTAACATATCAATAGAATCCAAGACAACTTAATGTTTAGGTGTAGCACAAAGCAAACAGG
RosBREEDSNP_SNP_GT_16060029_Lg4_01777_MAF30_MDP0000922741_exon1	6813	ss475877960	239	4	32.724	840	4	16060029	NA	ACCTGATATTGTTGACCCTTGTTTCTCTAGTTTCCTATCATCCGAATGGGTTTTCTCCGCC[T/G]CTTCATCACCGTTCTCACTGGTGCAATCCGGCGCCTCACCTTTCTGAACGGGCCAACCCAA
RosBREEDSNP_SNP_AG_16067316_Lg4_01777_MAF20_1627546_exon1	2477	ss475877961	240	4	33.016	841	4	16067316	NA	ACCAAATCACCATTTTAAAAAGATTACTGGACTATTGACTTTGAGTAGAGTTGTCCTAGCG[A/G]CCAAGTAAACACTGTCTTCCTATCTCTGTAAAACCCAGAACGAGTTTAATCCAGTGATATT
RosBREEDSNP_SNP_TG_16090074_Lg4_01777_MAF50_1682043_exon1	8463	ss475877962	240	4	33.016	842	4	16090074	NA	AAGCCCATTTAGTAGGAGGGTGGAAATAGCTCTGAAGCTGAAAGGAGTGAAATATGAATAC[T/G]TTGAGGAGGACCTACAGAGCAAGAGCGCTTTGCTTCTGAAATCCAACCCAGTTCATCAGAA
RosBREEDSNP_SNP_GA_16093765_Lg4_01777_MAF30_MDP0000320984_exon2	5599	ss475877963	240	4	33.016	843	4	16093765	17873677	ACTACCTTGTCTCCTATTACTGTTTCGTGTGCCATTGGTAGTTCTTGTTCTAAAGATTTGC[A/G]GACAAGATTGAAGGTACATTTCTCGACTGTATCCAAGACTAGTGTGTTTCAGTTGAAGTTC
RosBREEDSNP_SNP_GA_16134794_Lg4_00321_MAF30_264514_exon1	5600	ss475877965	240	4	33.016	844	4	16134794	NA	CAAACCGAGCTGGGCTCGCCATTATAATACCTTCCCCGAGCAGCAAAACCCCCTTATCTCA[A/G]ACCCATCAAACCCCACTTTCTCTCTCTACTTTTTTCTCCAATTCACTCTCTCTGTTCTGCT
RosBREEDSNP_SNP_GA_16137085_Lg4_00321_MAF20_801909_exon1	5601	ss475877966	241	4	33.016	845	4	16137085	NA	CTTTGATCAAAAGGGGATATGGTACAAGCTGCTGCATTTGCCATGCAGCATAAGCAGAAGC[A/G]GAAAAGCAGAAGCAGCAGGCAGCTTTTGTTCTGGTGGTGATATTTGTGCTCAAGCAACGAG
RosBREEDSNP_SNP_TC_16168045_Lg4_00321_MAF20_344464_exon1	7378	ss475877968	241	4	33.016	846	4	16168045	17954451	CTATTTTCTTGAATATTAAAGGTAATATTGTTTCATTGACAAAAGGTAAAACTATATCTGA[T/C]CATCAAGTAGGTATAAACAAAATCAAATTTCCACTAGGGTGGGGAAGCAGCTGGTTTGGCA
RosBREEDSNP_SNP_TC_16184302_Lg4_00321_MAF40_1638811_exon1	7379	ss475877970	241	4	33.016	847	4	16184302	17964213	CGTCGTGATTTTCTTCTCTCTCCACCTTTTTCTCGCCCCTAATACTAAGAACCCTACCTTC[T/C]TCCACATCCACCTTCACTTCTTCCCTCTTGAACCCCGGAAGATGTGCCTTGAGTACTAAGT
RosBREEDSNP_SNP_TC_16191177_Lg4_00321_MAF50_MDP0000630319_exon2	7380	ss475877971	241	4	33.016	848	4	16191177	17971088	AGCCAAGTCATGCAACGTCGGTCTTGGTGGCGCAAGGAGGAAGCGGAGGATGATAGATCGT[T/C]TCCTATGCGAGATTTGAGAAGAGCATGGAAAGGGCCTAAGGTGTAAATTTTGGGAAAGCGA
RosBREEDSNP_SNP_CA_16719136_Lg4_64850_MAF30_64850_exon1	3604	ss475875930	242	4	34.468	849	4	16719136	18499144	CGACACACCCCAGACTTTCTCTCTCTTAGGGTTTCGCAGAGAGCTTCCCAGTTGCGAGGAG[A/C]AAGATAAACAATCGTTAGGGTTGTCCTTCGACTTCCGGAGGAAGCCGCTGCGTTTGCGCTG
RosBREEDSNP_SNP_GT_16719789_Lg4_64850_MAF20_64850_exon2	6823	ss475875931	242	4	34.468	850	4	16719789	18499798	GCAATTTTTGAATGAAAGGTTGTTTAGTTCTTACAAGTTATCGAGAGAGAGATAGCCCCCT[T/G]ACCATTTGAGATTGTGTGTTGGTAATGTAGTGTAGTGGATTATGAATGATTGCTGTCATGG
RosBREEDSNP_SNP_CT_21538117_Lg3_261364_MAF40_261364_exon1	4357	ss475875884	243	4	36.719	851	3	21538117	NA	ATAAATGCTTGAGTTAAACATGTTTGATCTTACAGGTTGTGGGGTTAGATTTGGTGGATGA[T/C]GAAAGCAAACCTGAAAGACGCCCCACAAAACACATGCCAACGCCAGCACAATGGACCAATG
RosBREEDSNP_SNP_GA_18418044_Lg4_00619_MAF30_MDP0000312342_exon1	5672	ss475877972	244	4	37.316	852	4	18418044	19667894	TTCGAGAGTGGTGAAGTTTTGCTGGATCATGAGGGAAGGATCTTGGTGATCTATAATCCCA[A/G]GCAAAAAACATACAGAATTATTATCGAGGCTGACGACGAAAACGACGTTGAAGCAGTTACT
RosBREEDSNP_SNP_AG_18517916_Lg4_02277_MAF40_MDP0000317421_exon1	2559	ss475883892	244	4	37.316	853	4	18517916	NA	TTGGGCCAAGGGAGATGGCTTGGGGCAAGGCCCAGCAAGGTTGCTGGCTTTTGGGTTTGGC[A/G]CGAGAAGCCCTAGCCGCATGGGCTGGCTACGATTTGTTGCAAGCCGTGACACGGGGGCCCA
RosBREEDSNP_SNP_CT_18541730_Lg4_02277_MAF10_MDP0000294856_exon1	4273	ss475877978	244	4	37.316	854	4	18541730	19762662	TAGATTCTTTTGAAGTGAGAACTGTTTTGGACCTGCTATCCTTTGCAAACAGGTTTTGTTG[T/C]GATGAGTTGAAGTCGGTGTGTGATTCTCATTTGGCATCTTTGGTTTGTGAACTGGAAGATG
RosBREEDSNP_SNP_GA_18544856_Lg4_02277_MAF40_790526_exon1	5678	ss475877979	244	4	37.316	855	4	18544856	19765788	ACCTGCAGCTGCTACATCTTCGAGCAGCATTCCACGAGTCAATGGGTGACTTTGTCTCCAC[A/G]GTGCGAGACTGTGAAGCAGCCCTGTGTCTTGATCCCAACCATGCTGACACTCATGACCTCT
RosBREEDSNP_SNP_TC_18551294_Lg4_02277_MAF20_464449_exon1	7458	ss475877981	244	4	37.316	856	4	18551294	19772226	TAGTTTTCGTTTTTGGTTCTTAGAACATCGTCACTTTATTGAGGCTACAGGAAAGGTGTCC[T/C]TTCTTATGTTTCGGAACTCTGTTAAGTGCAATACATCCACCGATCAGTGGTTTGAGTTATG
RosBREEDSNP_SNP_TC_18748448_Lg4_00148_MAF50_MDP0000261230_exon1	7464	ss475877984	245	4	38.943	857	4	18748448	NA	ACGAAGGAGTGCTGCTCAAAAGCACGCCAAAATCAACCGCAGGAAGCTCAATAAGCTCGAT[T/C]TCGTCCAGATCTGGTAAATCCCTACTTCTTTTTCTTCCTTTTTTTACTTCTTCAAATTTTC
RosBREEDSNP_SNP_TC_18750621_Lg4_00148_MAF30_MDP0000261230_exon8	7466	ss475877985	245	4	38.943	858	4	18750621	21108214	AAGTCTACCGTAATTTACATAATAATTGCACGTGAAACTCTTCTGATCTCAGGGCTTCCTG[T/C]AGGTGATACAAACCAAGATGATCAACATCCAGAACAACAGGCCAATCATCCAGATGAAAGC
RosBREEDSNP_SNP_AG_18756586_Lg4_00324_MAF20_1668939_exon1	2568	ss475877987	245	4	38.943	859	4	18756586	21114179	TACCCCGCCAAACTTGCTGGGAAAGATGATGGAGATATCATATTTCATTCAGATGAGACTC[A/G]GTAAGTTTAAGTATTCATCACAATTTTTGTTTTATGAATATTTGTTGGATAAAATATGGGT
RosBREEDSNP_SNP_CT_18768888_Lg4_00324_MAF20_8469_exon1	4282	ss475883487	245	4	38.943	860	4	18768888	21127198	TGATAGATCTACCAAGAACCATGAATAAACATGAATTCGCTATCTAATCAGAACTAAAGTA[T/C]ACAGATCCATACAAATTGGTCAATAAAATCCACCCTACATATATTTATATAACAAAAACTT
RosBREEDSNP_SNP_GA_18771771_Lg4_00324_MAF30_772675_exon1	5691	ss475877988	245	4	38.943	861	4	18771771	21130083	ACCCGGACAGATGCAAACACCAGATAAAATGGATGAACATAACACCAGGATTGCCAACTAC[A/G]GGGTTCCATAACATCATTGATCAGTACCAGATGAAAATAACTTATGCCAAACGGAGAATAC
RosBREEDSNP_SNP_AC_18783781_Lg4_00324_MAF50_MDP0000225751_exon4	1972	ss475877989	245	4	38.943	862	4	18783781	21141375	GTCATGCATTGAGAACACTGGCCATACTCTCTGCCAAGTTTGCTGGAGAAGCCTTAAACTT[A/C]TTGATGGATGTACTGAATGATGACTCAATACTTGTTCGGTTACAAGCTTTTGAAACTATGC
RosBREEDSNP_SNP_CT_18792524_Lg4_00324_MAF10_MDP0000263111_exon1	4283	ss475877991	245	4	38.943	863	4	18792524	21150118	AACCAATACACTTACCAAATGTAAAAGTGAAACAGTTAATGAAAAAATTAGGAACAAAACA[T/C]GCGGCAAAGTTCAGGACACTGACCAAAGAGTTGTTTATATAGACATTCTTCCATTGTGGTT
GDsnp00324	179	ss475882745	246	4	39.334	864	4	18806147	21163819	ACCAAACAGGCCCACTGCCCCGCTGGCCCGTACTGGGCCCCACTTCCCGACGCAACGATCCCGTGCCCTCTCCTCCATCGGAAAAATCCTTCAATTATTA[T/C]GACGCTCTCTGCACTCCACCTCTTTTACTCGGCTCGGCTCCCTTCTCCCGGAATGCTAAAGTCATTTCGGTTAGAGGATGCCCTTTAATTCTATATTCTT
RosBREEDSNP_SNP_GA_19446859_Lg4_00881_MAF20_MDP0000800300_exon1	5710	ss475877994	247	4	40.608	865	4	19446859	NA	AAAATCTCGTCGACGGTTATCCGCGTCTCGGAGTTCGTGTCGAGAAGCCGAGATATCAGGC[A/G]CTTCAGATCGGGCGACGTCCATTTCGGGACCCGATAATCTCCCTTGTAAATTTTCCGGTAC
RosBREEDSNP_SNP_AG_19480551_Lg4_00881_MAF50_1636549_exon1	2588	ss475877996	247	4	40.608	866	4	19480551	21839762	CATGTGCAGAATTGGCAGGAGATATGGGAGCAGAGTCACATGCAGAGATGGCATGAGGCAT[A/G]GGATGCCAGCTGTAGCTGGGGCAACACCCATAGCACCAAAATCCGTCATAAATTATGTCGC
GDsnp00881	313	ss475882746	247	4	40.608	867	4	19496591	21854263	AAGCAAATTATGATTCTTGCAGTGAGATCTGAAAGAATGAAGAGAATTTTGGGATGAAGAGCACGAAGAGAATGAGTAGAAAGGATGATGGTTGAAACCA[A/C]CATCATCGTCATCCTCTTCTTCATAGTTAAAGCTGTGCTGATGAGGATGATAATCTTGGGGTGAGCCCCATTTCTTGCGACCCGGAATCAAAGAAAATAT
RosBREEDSNP_SNP_CT_19497873_Lg4_00881_MAF10_1652945_exon2	4305	ss475877998	247	4	40.608	868	4	19497873	21855467	TGTCTGTACCTGTTTAAATTAATACCGGAGTGTGAATTGCTACCCTTACTTTTCGTGTGTG[T/C]GCTGAGAACTTAAAACTTAGAAGTTGGAGTTGCCATACTTCATGATCAACTACTACCTTAA
RosBREEDSNP_SNP_AC_19502644_Lg4_00881_MAF40_531309_exon2	1975	ss475877999	247	4	40.608	869	4	19502644	21860238	AATTAGCCGTCCAAAAGGCAAATGTGTAGAGCAAACTGCCCTTTTGCACCACTGAGTAGAC[A/C]AAAAAAAAAGTTAATCCGCATCTGTGTAATTAAAGCGATTCTGAATACAAGTTACATCAAA
RosBREEDSNP_SNP_AG_19511608_Lg4_00881_MAF10_1628401_exon7	2593	ss475878000	247	4	40.608	870	4	19511608	21869202	CTTTGTGAGATGTGACATAATCTTGTTGTTACAGGGAGGAGCAATCAGAGATAGACGTGAC[A/G]TCTGGATTTTATGTACTGTTTGGATCGGGTAAAAAATCAGTGCTTCATTATGCTCATTGTG
RosBREEDSNP_SNP_AC_19520932_Lg4_00881_MAF40_47160_exon1	1976	ss475883489	247	4	40.608	871	4	19520932	21879269	TACTTTGTGTGTGCCCACATGCTAGTGTTAATTAATAATAACACTGGTAAGGAAAATAAAA[A/C]TCAAGCATTAAAGCAAATGATATCCAATGACAAATAAAAAAGAGCGTGCAAAAGAAGAAAA
RosBREEDSNP_SNP_CA_19727005_Lg4_01481_MAF50_MDP0000894939_exon1	3641	ss475878001	248	4	41.76	872	4	19727005	NA	GGCAACACAAAACCCATTAACCATAAAGGTTGCTGTGTGCAAGGGGAAAAACCCAGTCAAT[A/C]TGGGTTGGTTAAATGGCGTGGGCCATGGTGCAAACGTGCGAAAGGCTTTAAGCCCATCAGA
RosBREEDSNP_SNP_TC_19730224_Lg4_01481_MAF30_MDP0000672345_exon1	7504	ss475878002	248	4	41.76	873	4	19730224	20420538	TTTCAAAAACCTTACTCAGTTGACTTGCCAGTTCACGCCCTTGGATCAATTCCTCCGTCGC[T/C]CTCTCCCTATTTGGTATCACACTCTTCATCACTCTCTCCCTATTTGGAACAACTCCAGATT
RosBREEDSNP_SNP_GT_19738916_Lg4_01481_MAF10_1635038_exon2	6860	ss475878003	248	4	41.76	874	4	19738916	20336551	GTTTACGTTGCCTATTTAAAACCTCGGCTTCCCTAGCTATCTGGATATCCGAAGGCCAAAA[T/G]ATATGATTTACAACTTTGAACACAAAGCGAGGGAGCAACGCGACAACAGTTATAAGCAAAA
RosBREEDSNP_SNP_AG_19748645_Lg4_01481_MAF10_1675186_exon1	2604	ss475878006	248	4	41.76	875	4	19748645	20346280	AATCGGAGCTTACGATTGATCGAACATGGAGCTGGTTCAATCGGTAAATCCGATCGAGCTC[A/G]ATCTCCAGCATCCTCTGAATCTGCCCTCTGTTTTCGAGCTCCTTCGTCTGCATTTCCATCA
RosBREEDSNP_SNP_CT_19752961_Lg4_01481_MAF30_1650817_exon1	4315	ss475878007	248	4	41.76	876	4	19752961	20350596	GCAATATAGAGACACACCTTTCCAATAGTTCGTCTGCCTGGTGTTATAACTTGGTATCCTA[T/C]CTAGCAAAATCACAACTTAAGAACTCAAATGGTAAAAATTGATACTAAAAGATATTGAACA
GDsnp01481	423	ss475882747	248	4	41.76	877	4	19761986	20359699	GACGTGTCCTGCAAGATGTAGACTCCGTCAGACGCAGTGCATTGATCATCAAGCAAATAATGCGTCAAATTATTACTTCGCTTAAGAAAATCCATGACAC[A/G]GGCATTGTTCATCGGGATGTAAAACCAGCAAACTTAGTAGTGACGAAGAAGGGACAGATCAAGCTCATAGATTTCGGGGCAGCCACTGACCTCCGGATTG
RosBREEDSNP_SNP_TC_20463993_Lg4_01773_MAF30_98103_exon1	7533	ss475878011	249	4	45.687	878	4	20463993	20498011	TAGCCAACATTACTTAGTGGAATAAAGCTTGGTTATTGCTTCTGAAGGTTGCAATTGTTGT[T/C]TCCTTTGGTTGAGTTGTTAGAAAGTATGGAAAGCTAAGAGTGGCTCTATCCTCCAACCTCC
RosBREEDSNP_SNP_GA_20509315_Lg4_01773_MAF20_985247_exon1	5751	ss475878016	249	4	45.687	879	4	20509315	22866404	TATTCTCAACTTGTAGACATCGCATTACCTCACCGGCTACAAAGTGAATGTACAAATGCTA[A/G]AAGGTACTGCAGAGTCTTCTCAAGGACCAAAATCTGTGCAATATGTAATTGTACTCTCTCC
RosBREEDSNP_SNP_TC_20552378_Lg4_01773_MAF50_519325_exon1	7541	ss475878019	249	4	45.687	880	4	20552378	25349060	GTTAGCCTCCACGTGGCTCCTTCAGCAGCAGAAGTTGCAGCTCTATATAACCACCCTCTAC[T/C]CCTTGCAGTTTCTGTCAAAGCAGTCCGATACTTCTTGTTGTTTAACCACTCTCTACCCTTT
RosBREEDSNP_SNP_TC_20929090_Lg4_00686_MAF30_489114_exon3	7549	ss475883102	250	4	46.986	881	4	20929090	NA	TTTAAAGTCTTCGACCGCAACGATTGCATGCGCATTGACAAACACACTTCCAGCCATGACG[T/C]TTATCCTTGCAGTCATTTTCAGGTACCATATATAGATACTTTGTACTAATTAACATGTTTA
RosBREEDSNP_SNP_CA_20956520_Lg4_00686_MAF20_1664939_exon4	3656	ss475878023	251	4	47.112	882	4	20956520	23313176	CATCAGCCTCAGTTGAAACCACGGTATTCTTGTAGTCCAATGACTCATCGTCGTAAATATC[A/C]CACCATTTCTTCACCAGCATCTTAATGTCTTCCCTCTCCATGTTCTCCTCCTTCCCAGTGT
RosBREEDSNP_SNP_AG_20963489_Lg4_00686_MAF10_1682093_exon6	2641	ss475878024	252	4	47.47	883	4	20963489	NA	TAGCCATTTGTAACATCAAACATACCTCAAAGTGAGGTAGCTGATCAGATTTGAGATAGAC[A/G]CCGGCTGAAGAGCAGTATATGTACCTGAGATTTCAGCGGAATTCTTAGACCTTCTAAAAAT
RosBREEDSNP_SNP_AG_20969382_Lg4_00686_MAF20_1653787_exon1	2642	ss475878026	252	4	47.47	884	4	20969382	23326977	AGCAAATGCAGCACTCCCAAAACCGCCTCCGGTGAAGATGTAAGCTGACAAGATTAAGGCC[A/G]TTGCATTCCTCCTAGGAACTGCAAAATCTTTAGTCTGATTATATATTAGAAATATATGGTA
RosBREEDSNP_SNP_AG_20984611_Lg4_00686_MAF40_1669305_exon1	2643	ss475878027	252	4	47.47	885	4	20984611	23342206	GGGTTTGGGATTCAAAGTCGATTTCGCGGCTAAAGTTAGCGGCTTTAATTTGTATAAATTC[A/G]TAAGGGGAAGAAAAAAGCTTGAAGAAAGACCCTAGTGTGACAGTTCTTGGTAATACTTTCC
RosBREEDSNP_SNP_GA_21133802_Lg4_01236_MAF20_MDP0000224911_exon1	5774	ss475883493	253	4	48.477	886	4	21133802	25719903	CTTAGGGGTTTCGATCTGGTTGAAAGGAACCAGAAATGTCATTCGAACAAGGTCCTTCAAC[A/G]TGGCACGATTTTTATTGTTCATTATGTTTTGATACGTTAGGCTCAGTTTTCTGCCTACCGT
RosBREEDSNP_SNP_CT_21150813_Lg4_01236_MAF10_1650238_exon2	4339	ss475878030	253	4	48.477	887	4	21150813	25736914	ATAACCAGACACGTTCTGATTTGTTTGATTTTGTTTTTAAAGATGAAGGCAGAAGATGTGG[T/C]GAACCAACTTTCAGAGTCATTCACACCTGATGATGCATTCATGTTTGGCCCACAGTCAATG
RosBREEDSNP_SNP_CA_21163375_Lg4_01236_MAF30_340323_exon1	3657	ss475878031	253	4	48.477	888	4	21163375	25750733	AAGTACTCACTGTAACCCGAAAATTGAAATATGAAAATGGAAATAGTAGTGGCTAGGCATT[A/C]TTTTATAATGTTTTGGTTCCATTTGGACTTTTCGAACTCTAAACCTAACCTACTCTAGACG
RosBREEDSNP_SNP_TG_21172343_Lg4_01236_MAF40_830679_exon1	8509	ss475878032	253	4	48.477	889	4	21172343	25741765	TGGTGTGGAAGACCATCCTTTTTGATAGGTCAGGATCGGATGACACTAAGCGAAGAGCCAT[T/G]GAGTTGGCCAATGTGTCGATGTCATAGTTGTCAAAAGAGGTTTTGGTGAGGTGATTGGAGG
RosBREEDSNP_SNP_GA_21176452_Lg4_01236_MAF30_MDP0000663534_exon4	5775	ss475878033	253	4	48.477	890	4	21176452	25737656	ACAAATTAGGTGGCACTATCGAGCTCGAGAGAGAGAGGTGTAGGTTCGGTAACTAATGGTT[A/G]CTAGAGCGGCGTAACTGGTTTGGCAGCTTTCTGCTAACACTTTGCATCGCACTCGGTAGCC
RosBREEDSNP_SNP_AG_21422131_Lg4_01558_MAF30_MDP0000270110_exon4	2659	ss475878036	254	4	49.497	891	4	21422131	25483460	AATACTTCTTGCGGAAAAATTCAGAACCCTTTTCGAGGACCTTATCATGGGGCGAAAAGTC[A/G]CACGAAAGTTTGTCCTGTGAAGATCTCTATGAAGCAGTAGGTGTTTCTCAATTTTTCATTG
RosBREEDSNP_SNP_GT_21424923_Lg4_01558_MAF30_MDP0000270110_exon15	6880	ss475878037	254	4	49.497	892	4	21424923	25486252	CCTTATTCCATCAGGAGGGCAAGCGAAGACGCTCATGTTTGTTCATATCAGCCCTGAGCCT[T/G]ACTCTCTCGGAGAAACACTTAGTACACTCAAGTTTGCAGAAAGGGTTTCTACAGTTGAACT
RosBREEDSNP_SNP_CT_21429920_Lg4_01558_MAF20_208856_exon2	4355	ss475883104	254	4	49.497	893	4	21429920	25491249	TGAGAAACAGGTACTAAATTTCAAAAATTATACTGGCAAGAACAACCTTTTCTTTTTGCCC[T/C]TTCGGTATGAATTCTGTTAGTTTATGTTTTCCCTTTCAAATATGTTGTATGTTTCGTTTGT
RosBREEDSNP_SNP_TC_21432277_Lg4_01558_MAF40_1628710_exon9	7567	ss475878039	255	4	49.651	894	4	21432277	NA	CAGTCTGCCAAGTGGATCAGCCCCCAGTAGAAGGTTTATCAGTAAACTCTGGGCCTTTCTT[T/C]TCCCCAGCATCAAAGCCATGGGAAGGCCCCTTCCTCTGCGCAAAGTGTCAGACCAAGAAAG
RosBREEDSNP_SNP_TC_21439524_Lg4_01558_MAF50_1687759_exon3	7568	ss475878040	255	4	49.651	895	4	21439524	25500853	GCTCCGTTCTCCGAACGAGAGGAAAGGATAAATGGCTTCACTCACTGGAGTAAGAAAGCAA[T/C]GAAGAGCAGACTAATAAACTGAGTGATATATCAACACATTAGAAGAACAAAACTCCATAAA
RosBREEDSNP_SNP_GA_21448764_Lg4_01558_MAF40_1649572_exon1	5784	ss475878041	255	4	49.651	896	4	21448764	25510093	TTTGGTTGCTACCAGTTGCAATTACGAACAGAAGAAGGTTTCCGATTGGAAATGAAGTCGG[A/G]GATAGAGAGATAGAGAGAGAATACCTGAAGTGGCCGCAATTGTATGCACAGAGAGAGGACC
RosBREEDSNP_SNP_AG_21456371_Lg4_01558_MAF10_1644005_exon2	2661	ss475878042	255	4	49.651	897	4	21456371	25517700	CTACGACTTCTGCTTCTTGAACGGCTCCTCCTCCTGCCACGATCCCTTTCTCGCCTGTCCC[A/G]ATCCCTTTCCCGATCCCTATCCCTATCACGACCATAATCCTTTTCATCTCTCAGCCGATCA
GDsnp01558	448	ss475882751	255	4	49.651	898	4	21460136	25521543	AAACCCTTTAAAGGAGCACAAATAACAACAAAGCATTATCCCACCAAATGAGATCGGNTATATGAATCCTAAAACGTCATTGCGTCTAGTTTTACATCAA[A/G]TCTTCTGTTTGCTCCAAACATTATGTCTTTTCTTAAAGTCTCATTCCAAATCTTCCTAACTTCATCGTGAAGTCCCTTTGAAGTAAACATAGCATCATCT
RosBREEDSNP_SNP_CT_21774157_Lg4_00160_MAF10_621458_exon1	4366	ss475878051	255	4	49.651	899	4	21774157	24114268	AATTTCACGGTTCATACCATCTGTTGCTGCACCGGCACGCTCAAGTCTTCCTGGGCCATAA[T/C]CGAATGCTTTTCTTTCTCGTTGGTTGGAATTGAAAATTGAAGGTAAAGATTGGGTTTTTGC
RosBREEDSNP_SNP_GT_21912708_Lg4_00523_MAF20_581677_exon1	6887	ss475878052	256	4	51.735	900	4	21912708	26025321	TTTGTACATTGTTTGACCATTTTGTTTGCATATGTATTTTGCAGGAACAGATATAGATCTT[T/G]CCCGGACAAAATTGAATGCAGATGAGCAAATGTGCTGGTAATTCAATTCCTGTACCCCTTT
RosBREEDSNP_SNP_GA_21956655_Lg4_00523_MAF20_1641807_exon1	5803	ss475883018	257	4	52.683	901	4	21956655	24314250	AATCCCCTTCTTTCTGCTTCTCAGGGTGTAGCAGAGGGCAGTAACAAGGAGATGAAACGTT[A/G]GACGGCGTCGTTTCTACTTGTCGGGGTCGTCGTGTCTGTCTCAGGAGCAACAATGTCTTCC
GDsnp01965	597	ss475882754	257	4	52.683	902	4	21959292	NA	TGTCAATGATATTGAAGTAAAGTTTCTTATGGTTTTCTCTAGTGCAACTTTAATATATTGGATTTTCATAATGCACTTTTAAGTTTTCAAGTTCCTTCCA[T/C]GCAATTGGTGACAATTAGTGTTGATTTCTAGGAATTCTGCAGATTAGAGGATAACCAGCTCCAATATCTGAAGGTAATTGTTGGCTTTATTTTGTATATA
RosBREEDSNP_SNP_CT_22205875_Lg4_01026_MAF50_1685729_exon4	4375	ss475878069	257	4	52.683	903	4	22205875	24563477	TTGAGGTTGAAACTGAAAATTGTTTCGTACTTCAGTATACAGTGTTCGATCAGCTAAAACT[T/C]AGACTCCTGAAAAGGAAGAATAAAACGGGCAAGGATTCTTCTCCAGAAGCCCTTTCTGCTT
GDsnp01336	400	ss475882741	258	4	53.172	904	4	18112616	26060848	CAACGTTACAGAAAGCTCAAGGGTAACAACCAAGTAAGAACATATTTCTCTCTTCCTTTCTAATTTTTGACACTATTGTAATCCTTTTTGTAGATGATCC[A/G]CCGGTTGAGTTACTAGTCAAACGAGAATGAAAGGAAATGCGAAACATGAATCTTTAATCCGTATTGTTTGATGGTTTGTTTCAGGCATGCATTTGCAACA
RosBREEDSNP_SNP_CT_22741563_Lg4_02025_MAF20_MDP0000377482_exon2	4395	ss475878071	259	4	53.73	905	4	22741563	25095812	ACTGGACTGCTAGCTCTATTGCATTTTTTTTAACATCTGGCCCAATTTTCATGGAGACTTC[T/C]GTTAGATCATTCAACAGGGAAATGCTATTCTCCATGACAGCTGATTCACAGCCAACATCTC
RosBREEDSNP_SNP_TC_23354901_Lg4_01567_MAF20_MDP0000177485_exon1	7629	ss475878076	260	4	53.924	906	4	23354901	27017775	AAAGCAACACAATTTAGTTACTCAACAAGTATGAAATCAGTAAATATTAGTTCTCATGGCC[T/C]TTGTATTTAAAGGCTGTCAATTTCACTTGTTGCCACCATTGCACCCAGACACCAGCTAAGT
RosBREEDSNP_SNP_AG_23359599_Lg4_01567_MAF20_347484_exon1	2718	ss475878077	260	4	53.924	907	4	23359599	27023463	GATCGATTCATCCATTAATATCTTCTATCTAGCTACTTCTACTTGCGCGTTTTATTTTGAT[A/G]TTTGAATTCCTTCAACAATCCTCTGGAGCAAAAGATAGTTTCCTCGCACCAACATCGTAGA
GDsnp01567	451	ss475882757	260	4	53.924	908	4	23379375	27075652	TGGGTTCAAGTGACGTGAATGCGGATGTTGTGGGAGACGGGGTTAGCGTTAAGGAGGCTGATCTTCCGGGACGCCGTATAATATCAGAGTCGATCGGTGG[A/G]CAGGTTCAATATATTTCTAGCATATAAAATGTTTATTACATGCANACAATATTTGAGTTCTAGCTAAAAACTCATGTACTTGTTAGTTTTACATNTATTT
RosBREEDSNP_SNP_CT_23383939_Lg4_01567_MAF10_1664500_exon1	4420	ss475878079	261	4	54.44	909	4	23383939	27071088	TATGGGGGGAGACAAGCTGATTGTATACCTGGAACTTGGTCACTAGTGCTGGCTTCCTCTG[T/C]GCCATCTTCCTCCTTTTGTACAGAAGAATGTAATCTTGGCAGATATTGCAAAAAATCCCGA
RosBREEDSNP_SNP_TC_23405259_Lg4_01567_MAF30_228756_exon1	7631	ss475878082	261	4	54.44	910	4	23405259	27049768	GAAAGGGATATCAATATTTTATTAAAATAATCATAATTTGTCATCAATTGTCCTCATTTTA[T/C]ATTAAAAAGAAACGACAACGTTGAAGTAAAATCGAGGCCCTCCCACACAACCATGAAGTCA
RosBREEDSNP_SNP_AG_23390799_Lg4_01567_MAF10_MDP0000167843_exon15	2721	ss475878080	261	4	54.44	911	4	23390799	27064228	TAATTTCAATTCAAATGTTAAAAATAGAACCTAGTAAGTGATTACCTTTAGCTTTGCTGTT[A/G]AACATCCCTGCAACAGCTGCCAGGCTCTCATCACTAGTCTCTTGAAACTGAAGCAGTTAGA
GDsnp01026	342	ss475882755	262	4	55.33	912	4	22193695	27386596	ATTAAATGGGATCATAAGCAATGACAGAGCAGACTGTCCTGAATGAGAGAGAGTAAAATGTCGATTCTCCTGTTGAGATCTAATTCGATCTTCATGAACT[T/C]GTCGAGAATTTTTCTTACGAAGTTTTGTTATGTATGGACAAGTGCTAGCTGATATGTTCTCGTCGTGTCAATAGGGTTCGTTGGTGAACGCTCAAGAATC
RosBREEDSNP_SNP_CA_23735217_Lg4_00388_MAF30_MDP0000295593_exon8	3686	ss475878086	263	4	55.675	913	4	23735217	27427206	CGCATATATGTATGATGTATCAGGTTGGAAGTGTGCCACCGTCTTATAGCCAAGTTTGAAT[A/C]ATTGTCCCGGTATGATAAAGTAGTTTAGAATATCTTAGGATTCGTTTGGATGTGCTTTTAA
RosBREEDSNP_SNP_AC_23733006_Lg4_00388_MAF10_1669799_exon2	2018	ss475883717	263	4	55.675	914	4	23733006	27429417	TTCATCGTGTCGAATTTTATTGATGTTTGAAATTGCCTAGCTTTTGATACATACATTTTAA[A/C]AGTATTGACACGTTATGACATCGTTGTGCAGACAGATAGGGCAGCTATGCTTGACGAAATT
RosBREEDSNP_SNP_AG_23730745_Lg4_00388_MAF30_290225_exon2	2737	ss475878085	263	4	55.675	915	4	23730745	27431678	TTAGTATTTGTTTGGTGTAGCAGGGAAGAGATTCTGTGCATATGTCAAGTTTGTTTCCAGC[A/G]TTTGGACATTTGCAAAATCACTCGTCACTCCGTCCAACGCCACCACCTCCACAACCTCCTC
RosBREEDSNP_SNP_GA_23737329_Lg4_00388_MAF20_MDP0000295593_exon9	5865	ss475878087	263	4	55.675	916	4	23737329	27425094	TGGAGCGCTGGACCATGGAAGATCAATGCATGGCTTGATTGTGAGGATGCAGTTGAAAATA[A/G]ATGTATTTTTGGGTTCGGCATTAATAGACATGTACTGCAAGGCCGGAAGCATTGAACGAGC
RosBREEDSNP_SNP_CT_23751350_Lg4_00388_MAF50_1621108_exon2	4437	ss475878091	263	4	55.675	917	4	23751350	27411073	TGCTAGTTGGGATCAATTTAACGTCAACAATCATCGAGAACGGAAAATCATCCTGAAACTC[T/C]ATGCAATAACAAAAAATTTGCACCGAAACTTTTTTTTTTCTTTTTCCGTTTATCGTTTCTT
GDsnp00388	204	ss475882758	263	4	55.675	918	4	23751492	27411431	AGCACTCCATCTTTGCAATTTACCCTAATTCATCGTCCGAAATCTGGGGTGCCGAAAGCGTCAGCTTTGATCCATTCCTAACACTTACCACAGAATTCAA[T/C]TTGTTGGCTTGTAGTATAGCTGATGGAGCACTTCTCTTCCCTTCGAGTTCCTCAATGCTCGTTGGGAACTTAGGCTGCTCCACCGGTCCATATACATCAT
RosBREEDSNP_SNP_TC_23824815_Lg4_00681_MAF20_MDP0000154985_exon2	7642	ss475878093	263	4	55.675	919	4	23824815	27493363	AGAACGTGAACATCGACAGCTCGAAGTGCAATCTGGTCCTAATCGGTGAGGGCATGGACGT[T/C]ACTACAATTTCCGGCAGTCGAAGCTTTCGTAGTGGTTGGGAAACATTTTATTCTGCAACAT
RosBREEDSNP_SNP_GT_23837022_Lg4_00681_MAF10_MDP0000144870_exon1	6913	ss475878095	264	4	56.105	920	4	23837022	26442844	AGATGGGAGGAAATGGCAACCGGACAAGAAGTACCTTGCCGATTCATCAAAGACAACCTCG[T/G]CACAAGCGCAGTACCAGGACCCTGCGCTTCTTTCCGAGGTTCCATACATGAAAGCCAGGAT
RosBREEDSNP_SNP_CT_23839160_Lg4_00681_MAF10_MDP0000198074_exon2	4443	ss475878096	264	4	56.105	921	4	23839160	26444982	ACCTCAAGGGGAAAGTCAACATGGAAAGCGTCAAGAAATTCGCAGACACAGCTGAGAAGTG[T/C]TTGTCCGAATCAGGAATCGACCGCCCCACTTTGAACGACATCTTGTGGAACCTCGAGTTTG
RosBREEDSNP_SNP_AC_23867559_Lg4_00681_MAF40_528703_exon1	2021	ss475878097	265	4	56.309	922	4	23867559	27536108	CCGTTTTCTGTTTCTCTCCATCCAAAATCCGTAAAAACCGTTCCGATTCCGCTTCCGAGTT[A/C]ATCGTGTCAAACCGCCGAGTCAACGACCATGACTGGAACTGACGTCTCCGCCGCCAAGGCC
RosBREEDSNP_SNP_AG_23872020_Lg4_00681_MAF20_1637093_exon1	2744	ss475878098	265	4	56.309	923	4	23872020	27540569	ATGGATTTTAGATGTACCTTCATTTGTCCATAAACTAGTGGTAAGCCCGATGATGCAAGTA[A/G]GCGGTTTGCACATTTACCTATTGGAAAATTAAATAAAAGAGAAGTGTGAGCACACACATTC
GDsnp00681	274	ss475882759	265	4	56.309	924	4	23874636	27543063	GTTAATTGTGAATTGTATATGGTTTTGTAAGTTAAAACGGTAACTGGTACATATCTCATCTCATCTTGTTATATATAAAAGGTTTAGGCTTTCTGTTTCA[T/C]GTGAAACTATCAACATGTTTACTTACGAAGAATGAGTACGAGGGTAAAAGAAATTTCTGACTTTTTCCATGTTCACTAATGCATGAGGAATAAAAAAATA
RosBREEDSNP_SNP_AG_23895459_Lg4_00681_MAF30_493392_exon2	2745	ss475878099	266	4	56.504	925	4	23895459	NA	CTACGGCTCTAGACCCAGCTCCGGAGCTGACGGAGGCCAATGTACAGGGGTATGAACAAGA[A/G]CATGGAGTGACATTTGCACAAGAACAAGAAGATGCATTTGCACAGTTCCAGGCACAGCAGC
RosBREEDSNP_SNP_GA_23902093_Lg4_00681_MAF40_1663052_exon1	5873	ss475878101	266	4	56.504	926	4	23902093	27564766	TGCACAGACTGGAATGGCACGAGTGCACAAGGTAGAGATGAGAATGGAAGACAATGATGGT[A/G]CATTTTCTGACTACATTAACCGCACGAAATTCAAGATCAGTGCTACGACCTCCAATGCTGG
RosBREEDSNP_SNP_TG_24104684_Lg4_00232_MAF30_521863_exon1	8541	ss475883497	267	4	56.882	927	4	24104684	NA	CTCCTGCCTCTACGAAGAAAGATGATAAAACAAAGGGAAAAACAGATAACATGATCACAAG[T/G]GAGGAGGAAGAGACCAAGAGATTCCTCAGGTCAAAAAGAGAAGCCTTGGTTCTTTGTTTAG
RosBREEDSNP_SNP_AG_24106725_Lg4_00232_MAF20_707555_exon1	2757	ss475878103	267	4	56.882	928	4	24106725	NA	TATTTGCTGACAAAACCCCGAAAACTGCTGAAAATTTCCGTGCTCTTTGCACTGGAGATAA[A/G]GGGATTGGATTATCAGGGAAGCCACTGCACTTTAAGGGCTCCACATTTCATCGCATTATCC
RosBREEDSNP_SNP_CT_24109006_Lg4_00232_MAF40_218914_exon1	4459	ss475878104	267	4	56.882	929	4	24109006	NA	TTGGATTGAACTAAAGAGTCCCTCACCTGCGCCGCCACCACCAGGCGGTTCTGCTCGACGC[T/C]GGAAATGCCGGTGATTTCTTCGATGGTGGGGGGAGTAAAGCCTTCTTGGGTTAGGGAGGGG
RosBREEDSNP_SNP_CT_24133020_Lg4_00232_MAF10_MDP0000171283_exon6	4461	ss475878106	267	4	56.882	930	4	24133020	27800239	TTTTCAACAGATTCGCCCTTTAATGGAAGGGTCGTTACAGATTCCGATGCATTATTTTGGG[T/C]AGTCGTTTCAAAATCTTGAACTTTCTTCGAGAACTGTGTAGCTGCAGCACGCGCACCAGCT
RosBREEDSNP_SNP_GA_24140264_Lg4_00232_MAF30_378430_exon1	5883	ss475878107	267	4	56.882	931	4	24140264	27792995	AGAGCCAATTTAACTTTGCTGTAATCTGTTTAAATTGTAAAATTTGAAAGGAAAAGTCACT[A/G]GAAACTAATGGAGAATGATATAAAGTTGGGTTTGAAGGTAGAAGGCTGTGTACCTTCTTCT
GDsnp00232	146	ss475882760	267	4	56.882	932	4	24140368	27793191	TCGGTATTAGCTTTAAAATCTAATTTCCCTGTTTAATTCTTGATGCATTTCATTCAATCAAAATACATTTCGAATCTGTATGTCAACGATGCATTTACGT[A/G]TTTGATTGAAATGTACATTTTTGTTTTCCTTGCAGTCTCTGATGCACAGGTAAGATGTTTGATTTGGCGGAGAGGGAAGGAGCCGAAGCCCAATTTGTAT
RosBREEDSNP_SNP_CA_24174303_Lg4_00232_MAF50_MDP0000296655_exon2	3699	ss475883249	267	4	56.882	933	4	24174303	26512243	CTGGCCGTTTCTCTCGTGGGGGCGATCGTGGTGGTGGTCATCCTCAGAATGATGGGCCTCG[A/C]AACAATGGTGGTGGCGGCTATAGTGGCTATCGCGATGCTGGTGGTTTCCGCGACCGTCTGT
RosBREEDSNP_SNP_TC_24223602_Lg4_00283_MAF20_1629780_exon5	7656	ss475878109	268	4	57.089	934	4	24223602	27909660	AAGAAGCTGCATTACAGAGAAAGCAACACTGCCCCTTCAAAGTGCGACATTAGAACAAGAG[T/C]GACTGCGTGAAATGATTTCATACCGGCTTCTGGAACTTTCCATGAACCCACACCCTTTGCA
RosBREEDSNP_SNP_TC_24228399_Lg4_00283_MAF40_480443_exon2	7657	ss475878110	268	4	57.089	935	4	24228399	27904659	TCATGCAGAAGTTAACAACAGTAGCGGTCTCCTGAGGCTCTAGATAGCTTATTTGTCCATC[T/C]ACCCAGGCGACTACAAACTTAAGTATCAGATACACAACTGCAGACTGAGCAATAGGTTACA
RosBREEDSNP_SNP_TC_24231394_Lg4_00283_MAF40_MDP0000191931_exon14	7658	ss475878111	268	4	57.089	936	4	24231394	27901662	CTTGTGAGAAAGGAATGGTGACATCAATTGCTGCTCTAGCAATAAGAGCATATGAGCTTAA[T/C]CTCTCATCCAGGGCTGCATTTATACAGTAGAAACGTGAATAAAATTTAAGCTATGATGATG
RosBREEDSNP_SNP_AG_24240346_Lg4_00283_MAF10_1676837_exon1	2766	ss475878112	268	4	57.089	937	4	24240346	27892709	GAGTGGAAGGTTTTAAGTGAAGAGATCATGGTAAACTAGATCAGGTTTACGCAAAATTTTG[A/G]CTTTGTTACTTCTTCTGGGCATCTAGATTGCCATTTGTCAACTGCTTTTCTCTGATAATGT
RosBREEDSNP_SNP_AG_24246303_Lg4_00283_MAF10_1639561_exon1	2768	ss475878113	268	4	57.089	938	4	24246303	26584664	TTAATCCAACTAATTCCTCTTTGTAGCTACAAACCAAAAGCTAGTTCTTGATCTCAGACAG[A/G]GTAAGCTCTTTGTACACATCAAGCATGGGAAAGGTTCTATTCAAACGTCTGAACGAATCTT
RosBREEDSNP_SNP_GA_24254801_Lg4_00283_MAF20_1625979_exon2	5888	ss475878115	268	4	57.089	939	4	24254801	26593162	TCTACTAATTTGTTTGTAGGGACACATTTGTTGATTATTGGGTCACTGGAAACATGTTGAC[A/G]ATGGATATAGCTACTCAGATATATTCCATCTTAAAGCAACCAGATCTCAAATACCTCACTC
RosBREEDSNP_SNP_GA_24262161_Lg4_00283_MAF30_176010_exon5	5889	ss475878117	269	4	57.233	940	4	24262161	26544539	ATGCTAGAATTGTGCTGGATGAGTTTCAAATAATACTGCACTCTTCAGATTCCATAGCTCC[A/G]GTTGGGGTGCTTCATCCCTTGGCTTTTCATTTGGAAAATAAGGCAGAGTCCTGTACTTTGG
RosBREEDSNP_SNP_GA_25047666_Lg4_00136_MAF40_MDP0000144202_exon1	5919	ss475878124	270	4	61.669	941	4	25047666	28704487	CAAAGGCTTCATCCAGTCGACCAGATCGTCCCAAAAGATCAACCATACATGCATAATGTTC[A/G]GGCCTTGGTGTGACATGAAAATCCCTACTCATGGAATTAAAGCAGTCCCATCCCTCGGCAA
RosBREEDSNP_SNP_CT_25034592_Lg4_00136_MAF10_1687814_exon1	4500	ss475878122	270	4	61.669	942	4	25034592	28717561	ACAGTAATACTGACACGCATGAAGTGAAAATGCATGATGAGGAGAAGTAAAAGTACCTTGT[T/C]AGATTGGACAGCCTTGATGGAGAAGGAAGAGAGTCTCTTGGAAGGGAAGAGCCTGAGTGGG
GDsnp00523	236	ss475882753	270	4	61.669	943	4	21924075	28908931	TGCCCTAGCCATCAAAACTCTGGTTCTTCAAATCTTGAACCCAAAAATAAAGTCTCGTAGCCCTTGGAAGCAACAAGGCTACAATTGGCAGTGCAATGGC[A/G]GAAGAAAAAGCTGGCGCCATATCCCCAAGCGTGAACCATTCATCCTCTTGGACCAAACCTTGAAGTTCGAGTCGCTCAACCGAAACTCGAACGGAATGGC
RosBREEDSNP_SNP_TC_25055592_Lg4_00136_MAF30_MDP0000308806_exon2	7688	ss475878125	270	4	61.669	944	4	25055592	29363405	GCAGAAGCAAAAGCAAGGCAATCTACTTGCAACCTGGGGATTTGAATTTGCCAGAAACTGT[T/C]GGCTCATCTGGACCCTCAACGATCAGCATTACAAGAGACGATGCAAGCGTTGCTGCTCCCG
RosBREEDSNP_SNP_TC_477752_Lg5_MDP0000217438_MAF10_MDP0000217438_exon2	8133	ss475875944	271	5	0	945	5	477752	482741	ATATTATGAAATCATCCAATTTCTTTTACCTACTAACTTCATGAAAGACCAATAACTCCTT[T/C]ATCGAATGTTCCACATTATCCCACACAATAGTCACATAATTTGATGTGAGGGTAGGCAAGT
RosBREEDSNP_SNP_CT_477972_Lg5_MDP0000217438_MAF20_MDP0000217438_exon1	5022	ss475875945	271	5	0	946	5	477972	482961	CTTCTTTATTTTGTTGTACTCGTTAACTGCAAACTCTGCGATCTCTTTCACATATGCGTCG[T/C]TAATGTTCTTGATCGGCTGCCAATCACCGCCTTGGGCTGTGACCAAGGGAGGAAAGAGGAG
RosBREEDSNP_SNP_AG_551887_Lg5_00737_MAF20_MDP0000694976_exon1	3277	ss475878126	271	5	0	947	5	551887	575123	ATTTGCTTTACATCCGTAGTTTGACGCCTCAACAGAAAATGAAGAATTACAACCTAGGAAT[A/G]GACTTCTGTTTCCCAAGTTTTTTACCTCTGAGTTCGACCAATTTCCATCACTCATTGGCAC
RosBREEDSNP_SNP_GT_555246_Lg5_00737_MAF10_1668591_exon2	7093	ss475878127	271	5	0	948	5	555246	571765	GGGATTTAAATTGGGTTAGGAGAATGAGCTCTAAGAGGGAACATGAAGGTAATGCTAGTGT[T/G]AACATGGAAGGGTTTGAATCGGACCGAAAGAGGCAAAAACTAAATGAGCATTCGTTGCAGC
RosBREEDSNP_SNP_CT_568363_Lg5_00737_MAF40_852041_exon1	5084	ss475878129	271	5	0	949	5	568363	591388	ACTGTTCTGTGTTGTGTATTGATCTTATGTATAATTGCGATTGTACGATGCTAGCATCAGT[T/C]GCTCGTGGGTGCATGACTAGAATGGTAGCCATTGATCCTTGTGGGCTCTCCATAGATCAAT
RosBREEDSNP_SNP_GA_575860_Lg5_00737_MAF30_MDP0000493647_exon1	6503	ss475878130	271	5	0	950	5	575860	583891	CTGATCCTCATTTTTGACGGGTCTCTCGAGGCAGAAGCTGTCTTTTGCTTTAGACAGAGGC[A/G]GCAATTTAGACGAAGAAGAAGATGCAGCTGGGTGTATCCTTTTCGAGCTGGCTCTAAATGC
RosBREEDSNP_SNP_CT_579407_Lg5_00737_MAF40_528780_exon1	5093	ss475878131	271	5	0	951	5	579407	580344	CTCTCTCTCTCTCTCTTCGTGTTCGTCTCCTGTTTCCTCCATTGGGCTTCACTCTGTCACT[T/C]CCCACAAGAAAGGAACCAAACGAGGTGGGGTTCTCTCTCCTCTCTCTCTCTGGTGATTTTT
RosBREEDSNP_SNP_TC_585755_Lg5_00737_MAF30_255867_exon2	8188	ss475878132	271	5	0	952	5	585755	NA	AGAGGAAGAGGAAGGTGGGCATTGTAGTCCTATAGTGCCAATCTGGGGAGTAGAGGATATA[T/C]ATGTAAAGGAGCATCTCCCAAACCATTGGAGTCTCATCGCTCTGCTGTTGCCTGGAAATAC
RosBREEDSNP_SNP_GA_602526_Lg5_00737_MAF50_1623827_exon1	6522	ss475878134	271	5	0	953	5	602526	607526	TACTTCTCTATAAACGTAAGCTTAGGGTTGTTGAAAAGGAACATGTGAAAAACATGAAAGG[A/G]CATAAGGTAAATCAATACATTTTGAGGGGTAATTTAAGTCATTTGACATCGAATTCCCCCA
RosBREEDSNP_SNP_AC_606585_Lg5_00737_MAF50_165106_exon1	2213	ss475878135	271	5	0	954	5	606585	611586	TCAGAACTCAAACTTTCTTAATCTCATTACATCACTGGATCACCAACCCCAATGCCTCTCT[A/C]TCTCTCTCTCTCTCTCTCTCTCTCTCTCTCTCAGGAATATAATCTCATCGATCCTTCATCA
RosBREEDSNP_SNP_CT_781089_Lg5_00460_MAF20_361681_exon5	5216	ss475878137	271	5	0	955	5	781089	2235368	GATTTAATGATAGAATATGGATGTAATTGCAGGAATTGGGGGGAAATGCTTGGTGGTTTGA[T/C]CGCTTTCTTGCTCAGCACATTGCAGTCTTCTATTATTTTATGACGGCCTTTATGTATTTAA
RosBREEDSNP_SNP_AG_788558_Lg5_00460_MAF30_MDP0000297044_exon4	3407	ss475883019	271	5	0	956	5	788558	NA	GCCGCCCATCACCTGCTGCTCTTGGGGCTTCTGCTGTTCGCGGTGCTCCAGTTGGTGGGTT[A/G]GGGCCTTCTTTACCTGCCCGACCGGTTCTAAAGAAGGCAGCTGCTTCAGCTGGGGGCTCTG
RosBREEDSNP_SNP_CT_981417_Lg5_01694_MAF50_1679637_exon2	5307	ss475878143	272	5	0.041	957	5	981417	2420818	CGGCGAAGTAAGTTCTGTGATGAATTCATGTTGGTGTAAAGTGTAAACATCAATTGAAGGT[T/C]CCAAGTGGTGTATTTTGTAGTAAGAAGACTGAGAAAGCTGATTTGTGGATGTAGATAACCA
RosBREEDSNP_SNP_TC_984342_Lg5_01694_MAF10_1654238_exon3	8376	ss475878144	272	5	0.041	958	5	984342	2423743	GATACGTTGAATTCTATGTCTTAGGTTAACTTCACCGCAAAATTTTGTGTTGGATATGAAG[T/C]GAGGTTTAGAGGACATTCATTCATTCCATAGCTGTTAAAATGTTGTGCACCTTTGCTGTTA
GDsnp01694	494	ss475882765	272	5	0.041	959	5	991586	NA	GATAAGGGCATCCGGACAATATGATTTAAACTTCCAGTAAGAACAATTTCACCAAATGTAAAATCATCCATCGCTTGGGTCACTTTAACTTGTACATCCA[T/G]TTCTTGGATGCCTTGTGGAGCAATTCTAAACCAAGTTGGACACAGATCCACTATTGTCCCATTAGGTGACACCGCAGAGGAAACAAAAGTCTCCGGCTTG
RosBREEDSNP_SNP_GA_993478_Lg5_01694_MAF50_470798_exon2	6723	ss475878145	272	5	0.041	960	5	993478	2419588	GATCAAATGGCAAGCGATGCCCGAATCCAAGAAAATGTACAATTCCGTTCTTAAGTAGAAT[A/G]GGGATGATGCGTTTCAAGTAAAAACTTGGCTTTGCCTCTTTGGGGATGTCTACATCTGTCA
RosBREEDSNP_SNP_AG_1037516_Lg5_01694_MAF40_1659922_exon1	2276	ss475878146	272	5	0.041	961	5	1037516	1042504	TCCAAAAAGAGCGTTCTACTTTCAAGCATGATTGTGAAACAGGAAGGGATATGTTACGAAA[A/G]GCAGCTTCTAGAGAAGGTTCTTGTGACAACTTCTTGTTTTGCCCTGATTCAAAGGACACTA
RosBREEDSNP_SNP_GA_1194802_Lg5_01956_MAF40_1630694_exon5	5407	ss475878147	272	5	0.041	962	5	1194802	NA	TCTCGTGACCAAAAGGCGACCAGTTTTCGATAAATTATATTCAGATTTTCAGAGAGGCCTA[A/G]TGTGACGGCCTCTCGCCCTTCCACAAAGAAGGGCATTTCTTGGAATTGGGTATTCATCTCT
RosBREEDSNP_SNP_GA_1198941_Lg5_01956_MAF40_1644721_exon1	5413	ss475878148	273	5	0.883	963	5	1198941	NA	GTGACTTTCCAAGTGAAAAATCTATACGGGTCTTCGCCAATAACGCCATTAACAAGAAAAA[A/G]AACTCCAAAAATGGCAAAAGAAAGAAGCTTGCAGTCTCTCATTTTTCTCCGTAAAACCAAA
RosBREEDSNP_SNP_TC_1218831_Lg5_01956_MAF30_1629562_exon8	7239	ss475878151	273	5	0.883	964	5	1218831	1228489	AAAATGTTGATGCTTTGCGAGGAATTGTGTCCTCATTGAAGTTTGATCTGTGCTTGCGGCT[T/C]CAGCGCCCACAATTTCAGATATATACAGCATTTGAAGCTTGATCTGTGTTTGCATGTCTGG
RosBREEDSNP_SNP_GT_1227390_Lg5_01956_MAF50_458390_exon1	6764	ss475883768	273	5	0.883	965	5	1227390	1219930	ACGCCCAACTCCCCCTGCGCAGGTAAACCATGGCCAAATCGTCGGCGAGCTCGACGACATC[T/G]TTCCCGCCGCTCAAGCCCGACGACTACTCCCACAGCCCCGTGCACTACGCCGTCGTTTTGT
GDsnp01956	592	ss475882766	274	5	1.055	966	5	1231139	1216680	TTCANATAAGAGGGGATTGTGTGATTNTGTTTGTTGAAGGAAATTACCTTGAATATGAATANGATAACTCACNGAGTCATCCACTTTCTACTTTCAACTC[A/G]AACAAAAAATTGAAATTGTTATCCAAGTCAATTCGCTCTAACAAACTCAACTTGTGTCTATCCCATCGATTCCTAAACATAATTANTAGCATAAATTAAA
RosBREEDSNP_SNP_AG_1270220_Lg5_01956_MAF50_172568_exon1	2364	ss475878154	274	5	1.055	967	5	1270220	1294705	TTGTACAAAAGGTAATACCAAAATGCTATAATCCTATCGACACTATGGAACACAAAAATGG[A/G]TTGACCATTTTTAGTCCCTTGCATTATTTATGCAGTTACTTAAAGCTATCGAATGAGAAAA
RosBREEDSNP_SNP_TC_2399839_Lg5_02457_MAF50_1676520_exon2	7648	ss475878158	275	5	2.487	968	5	2399839	8287115	CAAATAGAGCCTTGTGGAATGGCTTATTGGGTTCTCTCATCAATCCAAATCCCTCTTGCCA[T/C]AATCTATACAGCCTGGATGCTATGCAAAAAAGAGAACCTTCAACCTCATACTTTAAACCAA
GDsnp00179	128	ss475882768	275	5	2.487	969	5	2424429	8311583	AACCCCAGACTACTCGCTTGCCTNTTCTTGCTANTATCGCTTTAACGTACAGCTAAATACCGAGCTTTCGCTCGGGATTAGATAACGGGACTGGAAAATA[T/C]AAGTGACAATATTGTGGGATTTTTTCTTGGGGATGAATTGATCGATTTTGATTTCTCACTTCNGAAAATGACAAAGCAGAGGAGGAGAGTGAAGGTGTGA
RosBREEDSNP_SNP_GT_2426406_Lg5_00179_MAF40_377056_exon3	6922	ss475878162	275	5	2.487	970	5	2426406	8238145	GAGACATAATATGCAATGATGAACAATCCATGGAAGAAGCATAAGATTCCTCCTATCAACA[T/G]AATCCGACGGTGCGATAAGCCGCACGATTTTCTCGACTTCGAGTTTAACAACGTCCCGGCA
RosBREEDSNP_SNP_AC_2429897_Lg5_00179_MAF40_1681882_exon1	2028	ss475878163	275	5	2.487	971	5	2429897	8242261	AAAACTCCTTTGACCTGGGGCGGTATTTACGACGGAAGGACCAAAATTGTTGGTGGTGCCT[A/C]GATCGTCACGTGCTCACCTTCTTCCTCTTCCGATCGGATTAAATGAACTTCTGCAACAACA
RosBREEDSNP_SNP_AG_2446003_Lg5_00179_MAF50_MDP0000293843_exon2	2773	ss475878166	276	5	2.627	972	5	2446003	8258366	CCAATCTAAGTCTATCGGTGCCACGCGAGGTGAGAAGCGTAAAATCACAGAACTTGTTATC[A/G]GTCTGCTTTTTCTGCTAGACCGAAGCTTTCTTTCTGTCAAAGGCTTATTCAAGATATACCA
RosBREEDSNP_SNP_GA_13696530_Lg8_RosCOS256_MAF40_1636663_exon2	5494	ss475879062	276	5	2.627	973	8	13696530	NA	ATGACAAGCATAGCGACAATAGCAATCCCAAGAACGATGATGGTGATACTTTGGTTGTTAT[A/G]TTACTCGTACCATTTCCTGTATTATTTCCTGCAAAAATCACAATGTTTTTAGTCAAAGAAG
GDsnp02457	679	ss475882767	277	5	4.16	974	5	2367854	2806324	ATCCTAATCATATATTGATTTATGGAAAATCCAACAGTAGAGATTCATCATTCATATCCCATACGAACACTTCCGTAACTGTTGATTGACTGGTTTACTA[T/G]TTTAAACACTAGTGTTCGCATCCGAGAATCACCGTTGAATCTAATCATTTGGATACGATTTCATACTATAAATTGAATCTCGAACTATAAGTTCATAGCA
RosBREEDSNP_SNP_GA_4192787_Lg5_01566_MAF40_MDP0000274788_exon5	6384	ss475878176	278	5	5.737	975	5	4192787	4463849	GGGTTACTGGAACTAATTTGCGGCCAATCGCTCCTTTGGCAAAGAATTATAATGGTAATGG[A/G]GTTGAATCATCTGGTGATAATCAGATCCGCAATGCAAGGCCTCGAGCAGATGCCCGGGGAA
RosBREEDSNP_SNP_AC_4171437_Lg5_01566_MAF20_MDP0000307862_exon16	2168	ss475878172	278	5	5.737	976	5	4171437	3114623	AGTTTCCTTCCTCAATCTCTCCCTTGAACTCCCAAATATGAACGCGACTCCCATTGACCAC[A/C]CCTGTGAGGCACAAACAGCCTCGCCGCACACATAAGCGTCTAGATCTAGAGTAATCCGATT
RosBREEDSNP_SNP_AG_4173950_Lg5_01566_MAF50_823038_exon1	3191	ss475878173	278	5	5.737	977	5	4173950	3112110	TTGCCCATTTCGGGCGGGTAAGTGCTGGATAGAATGGGAGCCAGGTTGTACGTTTGCAGGA[A/G]CGGAATGGGATCCACTAGATTTCGCCACAGTCGCCATGGGTAATGCCTGTTGTTGGTATGG
RosBREEDSNP_SNP_GA_4178848_Lg5_01566_MAF50_1687376_exon1	6381	ss475878174	278	5	5.737	978	5	4178848	3107212	TGCATACACAAATTGCGCATGCAAAAGAATGAACGAGACGTACCTGCCAAAAGACGAAGAA[A/G]ACAATTCCCTTGATGCACAGGAACTTTGCAAGGGGCGAATGCGGTGCCAATTCCTTTGCAA
GDsnp01566	450	ss475882769	278	5	5.737	979	5	4180442	3106118	ATGCTGATATGTCTTGTGAAATCAAGATGGTTGTTTTGTTGCAATTTTCAAGCTTTAGAGGTATAATGGTGGCCAATTGGCTATCTGAACTAAAATCTTA[T/C]GAGGAAGTGAAAAGTTAGAAAAAGGGTACTCTCAATGATCATGAATTTTTCTGGTNTANTTGAAATAATCATGAATAGNGGAACCAATTGTAGAGTTTCG
RosBREEDSNP_SNP_CT_4273093_Lg5_01623_MAF20_1681896_exon6	4980	ss475878178	279	5	5.927	980	5	4273093	4548976	ATTAAGGCTCAAGCGAAACCATCTGTACCTGCAAATCCTGCAACTAAAGGGGCATTTACAA[T/C]CTATATCACATACAGAAGTCCGCCATCTTTTCTTCTCCGTACAAGATTTTAGCTTCAGAGT
RosBREEDSNP_SNP_GA_4277208_Lg5_01623_MAF40_291927_exon1	6395	ss475878179	279	5	5.927	981	5	4277208	4544861	ATTCAGTGGATTTCAGCAGAAACAGCAGCAATAATCATCGAGAAAGAAAACTCACCGAGAA[A/G]GGATTGACTTCGTCTTCTTCGGCAAATGGGTTACTGTCGTAGCGGCCAGCCATGGCGGAGA
RosBREEDSNP_SNP_CT_4303901_Lg5_01623_MAF40_MDP0000255780_exon24	4986	ss475878183	279	5	5.927	982	5	4303901	4576800	CCTTCTGCTTATGAAGCAAGTAGTAGAGATTATCTTCCAGTTTGAAAGAATAAGCAATATG[T/C]ACTGAGACAGGCTGTGGACAAATTTTTTAGGTTCACACTTATTTTCGCATGTCAAATAAAG
RosBREEDSNP_SNP_TC_4312438_Lg5_01623_MAF50_1642998_exon6	8098	ss475883499	279	5	5.927	983	5	4312438	4583500	TAACAAAATAGAACACAAGCACCTCCTGGTAAGTAAAATTAACCACAGATAATAATTACAT[T/C]AATTACTAATTGAACAATATTCACACACAAAATTGTTTAAAAAAATTAATAAATTGCATTA
GDsnp01623	473	ss475882770	279	5	5.927	984	5	4313411	NA	AAAACATATTGTCTATGTTTCACTTTACTAAGTTTTNGTGTTTTTGCCTTGCTGCAGACGTTCCTGAAGGATGTGTTATACTAAGGGAGCATGTCCCCAT[A/C]AGCAACCTCGCCTCTTGTCTTTGGTTCCATGAAGTTGATCGTTTTACTTCCAGGGATCAAATTAGTTTTTCCATAGTGAGAGACCACATTCGGGCAAAGA
RosBREEDSNP_SNP_TC_4345700_Lg5_01623_MAF50_1683824_exon3	8100	ss475878186	279	5	5.927	985	5	4345700	4616762	GTCAATCAAGGAAAAGTTACAATGTGCCGAATCTTACATTTTCTTCTCCCCTTGGTGCCAG[T/C]TCTTCCTGAGCAAACTCAAGAGCCTCTTCTACTTTTCCATTCCGAATTAGTTCTATCAACC
RosBREEDSNP_SNP_AC_5215656_Lg5_00544_MAF40_922834_exon1	2194	ss475883020	280	5	6.995	986	5	5215656	NA	AGTTGTTCGAAAAGGGAAGGGCACTGAGAGTCCAACCGTGGTGTGCATCACGCGGGGGCAG[A/C]GAGTTGCAGAGCGGCGCGTGGCCGTGCCGTTCCAATTAATACCACCACAACAATCCCCGGA
RosBREEDSNP_SNP_AG_5218379_Lg5_00544_MAF50_MDP0000933747_exon2	3250	ss475878193	280	5	6.995	987	5	5218379	3170636	GTCCTGCTCCTACCTACTCGTGCTAACAACAAATTGGAAAACATTCAAGCAGAGACATGAA[A/G]AAGGCATACATATTTCCAGCCAAGAATCTGTCCGCAGCAGCAACAAAAAATATCTTCCACA
RosBREEDSNP_SNP_TG_5226161_Lg5_00544_MAF30_968719_exon1	8695	ss475883772	280	5	6.995	988	5	5226161	NA	AAATTAGAAAATTATAAAATTAATAAAAGGAAACTGAAATTGAAGATTCCCTATTAACTCG[T/G]GCCGTCGCCGCGCGCTTCTCGAAAACCAAAATCAAGCGAGGTCCGGTGGTGGAGGGAGGTT
RosBREEDSNP_SNP_AC_5242253_Lg5_00544_MAF40_MDP0000936742_exon2	2196	ss475878196	280	5	6.995	989	5	5242253	5513316	GAGACATATTTCAGATTCAAAGAACAGCATTGTAGGCTCTTACACAAGCAATAATCCGGAA[A/C]GATGGGCATCATCGGATAATCCTCTTCACCATCAACAGTTCTGATTACATTAGCCCCTGAT
RosBREEDSNP_SNP_GA_5274877_Lg5_00544_MAF10_MDP0000192108_exon5	6469	ss475878199	280	5	6.995	990	5	5274877	5545940	ATGGACACCATGAACCCTTGACAATGGCTCATTTCCAACAGCAAATGACGAAGTTCTTGCA[A/G]TTGGGCCATCAATTGCTGAATCGTGAAAATGAGATTGAGAGACTTGTCCGTATGCATCAGA
RosBREEDSNP_SNP_AC_5364297_Lg5_01697_MAF20_MDP0000247875_exon1	2200	ss475878201	280	5	6.995	991	5	5364297	5636701	TCTACAAATACATCAATCACCCTCTCTCCACTGCCATTGGATCTGAAAACATTGACAAGAA[A/C]AATAGGGTTGGAAAAATCTTGCAGGTAAGTTTAATATCCTTTGATTTCACCTAATTTTGTG
RosBREEDSNP_SNP_CT_5368009_Lg5_01697_MAF30_1679222_exon1	5061	ss475878202	281	5	7.479	992	5	5368009	5632989	GCTGAATGGTCACAGCCACCTCTGAGATTCTCTCGCCGGTGTGTTTAACGAGCTCCTTTCC[T/C]GGAAGCTGATGCTGATGCAATGGTCTGGTGTTTGTGTCAAGGTTATGTAGAACTATGACCA
RosBREEDSNP_SNP_TG_5387565_Lg5_01697_MAF40_1628323_exon1	8699	ss475878203	281	5	7.479	993	5	5387565	3167939	GTTGACCTTATGGGGGAGCTCTTTGTCTTCTCGGTAATATTTAGTGCTAGCTACTCGTTTT[T/G]CAGTTTCTCACAGCTGTTTCTCTTAAGTTTACGATTTATTATGATTTATCAATGCACACTG
RosBREEDSNP_SNP_CT_5391928_Lg5_01697_MAF40_932139_exon1	5064	ss475878204	281	5	7.479	994	5	5391928	3172302	TCGGTATTAAACTCCGATTAACTGCTGAATTTCACTCTATTCCCATACCAATCGGGCACGC[T/C]TGCTTCTGATTAGTAGAGGTTCCACTCCCGTGTTTACTAGTTTTCTTTATGTTTAAGTTAT
RosBREEDSNP_SNP_CT_5394062_Lg5_01697_MAF10_1624817_exon5	5065	ss475878205	281	5	7.479	995	5	5394062	3174436	TCCCCTCCGATAACAAGCGCACTGTCAAGGGCAGGGCCAAAGTTAATGCAAAGGTTAGTGT[T/C]GGAAATGTCTACTACGCTCCAAATCGAGGGGCAACAACAAATGGGACATTTGACTACGAGA
RosBREEDSNP_SNP_CT_5397442_Lg5_01697_MAF20_135452_exon1	5066	ss475878206	281	5	7.479	996	5	5397442	3177816	AATAAAAAAAGGAAATAAAAAGCCACTACCCAACTTCTACCGCAACGTTCAAAACCCTAAG[T/C]CCCTGTTCAGAGCTCGAACTCAGTCACTGATGGCGTCCATTCAATCCATCTTTCTCCACGC
RosBREEDSNP_SNP_CT_5401586_Lg5_01697_MAF50_193169_exon1	5068	ss475878207	282	5	7.833	997	5	5401586	3181960	CCATGTGGTTTTGCACCTGCGGTATGGAGTTGTAGGGTTTACAGTCAAAGTTAGGTTAGAT[T/C]GCCTATCAATTTTGGTCTGGTTTGTATTTTAGTTGCAATATAATTGCAAGACGTCGGGGGA
RosBREEDSNP_SNP_AG_5471550_Lg5_MDP0000282167_MAF40_MDP0000282167_exon3	3276	ss475875948	282	5	7.833	998	5	5471550	NA	CCTTTTCTCCCCATGCTTTCTTCCTCTTTTCACACCTATTGAACCCATTTTCTCCATGGCC[A/G]CCGCAAAAGCTTGAAAGAATTTTTGTTTATCTTGTGCCAGAGCCTGGACAATTGGCTTGGT
RosBREEDSNP_SNP_GA_5472549_Lg5_MDP0000282167__MDP0000282167_exon2	6483	ss475875949	282	5	7.833	999	5	5472549	3495380	TTGATCTAGGACTTACCAAGTGGACATAATCTCTGGCTGCAATTGCAAGTATGTCTGCACA[A/G]GACACGACACCAGGACATTTGCTCTCCACCACAGCCTTGGCTTTCATCACGCTTTCAAAAC
RosBREEDSNP_SNP_TC_5713160_Lg5_00264_MAF30_MDP0000257478_exon1	8182	ss475878210	282	5	7.833	1000	5	5713160	5984222	TTTCTCCACATTGCAAGGATCTATATCTAAAGAACCCTTGATATAATGGTTGTAGCTGAGG[T/C]ATTTCGGGTACCATATTTGCCGCCCTATCTTGCCCTAAATAATGGCCAACATTATAATTGT
RosBREEDSNP_SNP_TC_5725342_Lg5_00264_MAF20_353640_exon1	8183	ss475878211	283	5	8.176	1001	5	5725342	6015704	GGCTTGATTGCAGATCGAAATACTGTGTTTCTGTTGCTCTTGTACCAGTATAGTATCTTCA[T/C]ACATTCAAGAGCTTAAAGGAAATTATATTGATCACAATGCTGGAAATTTCCACATGTACAT
RosBREEDSNP_SNP_CT_5728000_Lg5_00264_MAF20_179528_exon1	5090	ss475878212	283	5	8.176	1002	5	5728000	6013046	TAACCCATGTCTTTTCACTCCTTGCACACACTAAACCAACAAAACTTACGACAAATCGTCA[T/C]TGTAAAAGTAATTTAAATCAATCATGAACCGTCAAAATTTTAAAAAATTACAATAATTCAA
RosBREEDSNP_SNP_GA_5738846_Lg5_00264_MAF30_MDP0000184112_exon3	6500	ss475878213	283	5	8.176	1003	5	5738846	6002200	TCAACTGACCTGTTTTGGTTTGGACAATTCCTTCCAAAGCTGCCACTGGAGAGAATGCCCA[A/G]CAAGAGTCTACAGTATATAACAACATTATTTTCAATACATACTACAAAATTGAGAAATCGT
RosBREEDSNP_SNP_TC_5761766_Lg5_00264_MAF40_MDP0000256492_exon1	8185	ss475878214	283	5	8.176	1004	5	5761766	6028286	TGTCTTAACCTTGACCTAATTGTTCGTTACAGATGGACAAAGCCGCGTTACTTGCTGCAGT[T/C]ATCAGCCAAGTGAAGGAACTGAAGAAGGATGCTCTAGAATCCAGTAAGGGGTTTCTCATCC
GDsnp00264	158	ss475882774	284	5	9.078	1005	5	5726945	6417795	ACATATCGATCTCGGAATCAAGTTGGTGCTTCTCAATTTTTCATCTTGCCATATACCCTCGTTAAAATTGTCTTTGCAGAATGATTGTGTTTGATGAATT[T/G]GTGGAATGACATGTATGGTATGCTGGTTGGTTTTGTGTTCGCGCTTTAGATTACAATTTATGAGATTGGGAATAGTTATTTAGCTTTTATACGGGATTTG
RosBREEDSNP_SNP_AG_6022284_Lg5_139135_MAF20_139135_exon1	3299	ss475875954	284	5	9.078	1006	5	6022284	NA	TCGTTCTGCCGCGTCTCCTCCGACAACTTGAGAAGTTGCTGCTGGAGCTGCTCGAGCTGAA[A/G]AACCCACCTCTCGAAAAACTCAGAGAACCTCTGCTCCACCTGGGATCTCATGAATTCACAC
RosBREEDSNP_SNP_TC_6078855_Lg5_MDP0000162861_MAF50_MDP0000162861_exon6	8205	ss475875955	284	5	9.078	1007	5	6078855	6351948	AAAGTGTGTGGAAATTGGCATTCCCATGCTTATCCTTTTCGTAGCTTTCTCTCAGGTATTA[T/C]TAATGTTCCTTATGTAATAACATATGATATGCTCTGTTTAGTGCTTACGGAGAAAGGAAAG
RosBREEDSNP_SNP_TC_6078897_Lg5_MDP0000162861_MAF10_MDP0000162861_exon6	8206	ss475875956	284	5	9.078	1008	5	6078897	6351906	AGCTTTCTCTCAGGTATTATTAATGTTCCTTATGTAATAACATATGATATGCTCTGTTTAG[T/C]GCTTACGGAGAAAGGAAAGGGCAGATGTTAGGAAAGTAGCTTTGTATAAAACCATTATAGT
RosBREEDSNP_SNP_TG_6165596_Lg5_01333_MAF20_MDP0000174971_exon3	8712	ss475878215	284	5	9.078	1009	5	6165596	3673213	ACTTATTTTAAAAGAGAGAGGGTGCGACATAGAAGTAGAAAGGTTTTGAGGAATTTAGTTG[T/G]GAAACAACGGTAAGATTTCTGGTTCTGAGACCATGCGAGGGAGAGTGACCATTCGATCAGG
RosBREEDSNP_SNP_AG_6192018_Lg5_01333_MAF20_492308_exon1	3305	ss475883021	285	5	9.256	1010	5	6192018	3662354	TTGCCGAAGAACCAGAGCGAGTCAAAGCTCTCCGCGACTAGCGAATCGTCCATGAGGAACG[A/G]CGCCGGCCCGAGTCACAAAGCAAGGAGCAGAGAGACTGCAGAGCTTTGTAGTTGGGCGACA
RosBREEDSNP_SNP_AG_6230318_Lg5_01333_MAF50_439245_exon1	3307	ss475878219	285	5	9.256	1011	5	6230318	6501381	CCGCAACCAAACGCGGCCCCACCAAGACCGAAGCCCCGGAGGCCCAGCAACCCGACCACCA[A/G]GATCAAGACCAAGACTCTAGGTTCGCGGATCTAAACCACGAGTCGCTTATCGTAAACGACG
RosBREEDSNP_SNP_GA_6789459_Lg5_00238_MAF40_MDP0000204819_exon5	6570	ss475878221	286	5	9.837	1012	5	6789459	7060522	GCAAGCAATTGAAAAGTACAACCAGAAGCTAAAAGTTGCCTACAATACTATGGTTCATCAA[A/G]GGCTAGTCACAGGGCTTGGACTTGGAATATTAATGCTTGTCATCTTCAGCTCATACGTGCT
GDsnp00238	149	ss475882776	286	5	9.837	1013	5	6793489	7064430	GTAGGACTCTCGTCATGTACACAATAACAAAAAATTGTCTAGACATGATGTTTGGTTTTCTCATGTGCTCGTTTGGTGTCGTCCCATGATGTACTCAGGA[T/C]GTGCGTGTGCATATTGTTTCGTACAAATTTTCCAGACAGAATGCTACATAAATATGTAATTTAATTGATTCCCCTTCATTAAAATTGCTCATCGTTTCAA
RosBREEDSNP_SNP_AG_6821062_Lg5_00238_MAF50_1634245_exon5	3349	ss475878226	287	5	10.298	1014	5	6821062	7080969	CGTCACAAAGTAATGTCTGAAGAGAGGACGACATTATTGTCTCAGTGCCATCAGAATTTTC[A/G]AGATCAGGGTTAGAGGCCAGTTGTGGTCCTTGCTGATCTCCATTGTCATTTACAACCAAAG
RosBREEDSNP_SNP_GT_7062450_Lg5_01151_MAF40_MDP0000151119_exon2	7115	ss475878227	288	5	10.786	1015	5	7062450	7339138	GATTTAGCAGTAATCTTAAAGTCACGCCCAAGTCTCATAACCTAGCTATTCTTCAGAGTGA[T/G]GACTAGTAAGGCTACATGATGTGATCTTTCAAGTATCCTGAACATAAATTTATCTAAAAAC
RosBREEDSNP_SNP_TC_7082370_Lg5_01151_MAF20_1658252_exon9	8263	ss475878228	288	5	10.786	1016	5	7082370	7364693	TGGTTGTTTCATCATTTTCGGATGTAGGGCATCGGCTCAGCCGTGAACAAGCTCAATGATG[T/C]GGTTGCAATGATTGCAGAAGTGAGGAGTATTTCCAATTCATTAGGAGCTTCAGCTGGTAGG
RosBREEDSNP_SNP_AC_7085646_Lg5_01151_MAF30_1655896_exon1	2235	ss475878229	288	5	10.786	1017	5	7085646	7361417	ATTACCCAGTTGAAGCTTTTGTGGCGGAGGAAGAAGACGAGGGAGACTGCTGGGAGTTGCT[A/C]GTTTTCTTTGCCATGTTTCTTCGCTTCGGGGCTTTTGGCGTCGGTCGTGGAATCGGGTCGG
RosBREEDSNP_SNP_TC_7087864_Lg5_01151_MAF20_480759_exon1	8264	ss475878230	288	5	10.786	1018	5	7087864	7359199	CCAAACCAAAATTCTCCTCCAAGTAACTCACATCGTTGGCGTCGCCACCCACTCTCTCTCT[T/C]TCTCTCTAAGCACTCACTTTCTCTCTCTCATCGCCATGCAGTCCCTCCAATCCTCCACTCT
RosBREEDSNP_SNP_GA_7093407_Lg5_01151_MAF40_MDP0000247378_exon12	6582	ss475878232	288	5	10.786	1019	5	7093407	7353656	CATTCATGGATAAAGAAAGCAGTAATATTGCTAATGCTTGGTGGAATGGAAAAGAACTTAA[A/G]GAATGGTACTCACTTACGAGGGTAAGTTATGATTCAAAATTTTCCGGGGATTTTACCATCC
RosBREEDSNP_SNP_GA_7097872_Lg5_01151_MAF30_MDP0000247378_exon23	6585	ss475878234	288	5	10.786	1020	5	7097872	7370152	GGTTTATCCTTGTGAGTTCCATTTTAGTCAATGGAGCAGCAATGGGCCAGATTCTCAATCC[A/G]GCTTACATCTATCTTAATGTTTTTGGACTCGCCTTGATAGCAAAGCTTCGCGCGGAACAAT
RosBREEDSNP_SNP_CT_7236236_Lg5_MDP0000322440_MAF40_MDP0000322440_exon1	5192	ss475875957	289	5	11.762	1021	5	7236236	7527580	GCCCACCGGCCTGTTCGCCGGCATCCCAGTCGTAGACCTTTCGAGGCCTGACGCAAAGCAC[T/C]GCATAGTCAGGGCCTGTGAGGAGTACGGTATGTTCAAGGTGATCAACCATGGAGTCCCATT
GDsnp00189	133	ss475882778	289	5	11.762	1022	5	8146679	NA	TTCCGGCGATTATATAAATTACACCACCGTAAAGAGGGGGAATAGGGGGAGCAGCTCCAGTTGCAACTAGTGAAACTTTGCTCTCAATTTCCTTTCGACA[A/G]CTGAATGAGTTTTCTGATCCTGAGAAGAATGCATAGACAGATGTATTAAAATAAAAAGCGCCAAAGAAAACGATTGTTACAGTTTATCTGGGCAGTTGGC
RosBREEDSNP_SNP_TC_8173286_Lg5_00189_MAF30_MDP0000231454_exon2	8307	ss475878236	289	5	11.762	1023	5	8173286	8487041	TGTAGCGTTGCACCAATTTCGTTCGAGTCCCCACTGGATGGCCAGCCCGTTTCCGAAATCC[T/C]GACCTCAATACCATTGAACCCTAACCTAGCCATAGCATAAATGGCTGCATCTACTTGTGCA
RosBREEDSNP_SNP_GA_8313155_Lg5_01208_MAF20_1676428_exon1	6650	ss475878237	289	5	11.762	1024	5	8313155	8643727	ATGCATGTTTCAATAACCAAATACAGTGAAGATGACTTGCAGAGCAAGAAAATGAGCAAAA[A/G]AATATATAACTTCAATCGAATTGTCAGTTACATCTTCAACACAGACAATGCTATTGCTATT
RosBREEDSNP_SNP_CT_8345524_Lg5_01208_MAF30_973835_exon1	5237	ss475878238	290	5	12.106	1025	5	8345524	8611358	GGCGATGGCTTTGGGTCGTCGGTGCGTTGATCGCGGTCTTCGTTGCCGTTGCATTGACTTC[T/C]AGAAGTGCTCCGAAGATATCGTTCTTCGGCCGCTCTAACAAGGCTTGTAATTGTTCTCAGG
GDsnp01208	373	ss475882779	290	5	12.106	1026	5	8362566	8594816	AAATGTTCTAAATGTTCGGGAGTTTTTCATTAAGCATGAAATAAAAATTGGAAAGCAACTTGTTCGGAGAAATGAAATGACACAGAAAATTGGTACATGG[A/G]CAGTCAGACTGCAAAACTTTATAGATGTTTTCGGTGCACCAGGGCCGAAAGTGTTCACGACCTGCAATTTTAATGCTGCAAACTTCATGCAACCCATGCA
RosBREEDSNP_SNP_AC_8376800_Lg5_01208_MAF50_1636248_exon2	2254	ss475878242	290	5	12.106	1027	5	8376800	8580082	GTCTCCTGCCAAACAGCAAGCTGAACTGGGAAAAGTGAAGAGATCCCCATCTTCTCCAACG[A/C]CACCTTCAACCTAATTCACAGTAAAACAAAAAATTGTGAATTGGGTTTGTCCATAACACAA
RosBREEDSNP_SNP_AG_8643407_Lg5_01942_MAF20_MDP0000294004_exon2	3449	ss475878243	291	5	12.35	1028	5	8643407	7885046	CTTTTCATCATATAATTTCTCCAGAACTTGGTTTTCAGTGAAGGAAAGAGGATTGCAACGC[A/G]GAGCTGACGTGCCTTGTTTCTTTGGATGTTCCTTGGTTGGCTTCATGGTTGATGAGTTCCA
RosBREEDSNP_SNP_AG_8655302_Lg5_01942_MAF20_MDP0000264936_exon5	3451	ss475878244	291	5	12.35	1029	5	8655302	NA	TCTTGGCATCAACTCTTGAAGCTGTTCTCAACACCTTACCTAATAGTTTATCAGCCTCCTC[A/G]AGGTTCCCAAAACTACAAGGCTTCTCAATCACTTGATTATATGCTGTTTTGCAATTTTGCC
RosBREEDSNP_SNP_AG_8666295_Lg5_01942_MAF30_1669212_exon1	3452	ss475878246	291	5	12.35	1030	5	8666295	8737496	ATAGCCATCCTCTTCTCCGTTTCAAAACAAGCCAAAGAAGACCAAACACAGAGACAGCGAT[A/G]CCCCTTTGATCAAGTTTCATCTCTCTTCCAAGCTTTCCAACCACCTCCATATTTATTAACA
RosBREEDSNP_SNP_CT_8675063_Lg5_01942_MAF40_1636846_exon1	5260	ss475878247	292	5	12.472	1031	5	8675063	8758425	AGAGGAGAGAGAGAGGAAAGAGAGAGAGAGAGTGAGATGAATCTACCCATTTAAAGGTCTC[T/C]TCTTTCTTTGTTGTTGTTCCTCAGAATGATATTGTAGAGAGAAAAGAAGGTTCTTTTAGAG
RosBREEDSNP_SNP_AG_8678186_Lg5_01942_MAF50_483626_exon1	3454	ss475878248	292	5	12.472	1032	5	8678186	8755302	TTCCAACATTGTTTGCATCTCCCCCCCAACTATCTGAGATTGGAGGAAAAGAAGAGAATAA[A/G]TAGGAACTGTTGAGAGAGAAATCAAAAAGCAATTTTAGAGTAAAATCTTATGAGGTTAAGC
RosBREEDSNP_SNP_TC_8682553_Lg5_01942_MAF30_923981_exon1	8331	ss475878249	292	5	12.472	1033	5	8682553	8750935	ACTAAGCTTTAAAGCTACAGTATTAAGCCGCCCTCCCAACTCTTAAAAGGGTTGGAGAAGT[T/C]GGGAGGAGCTGCAAATATTACATAAGAGAGAATGGTATCTTAATCGGTTAAGTTGTTCAAT
RosBREEDSNP_SNP_GA_8684631_Lg5_01942_MAF10_327965_exon12	6676	ss475878250	292	5	12.472	1034	5	8684631	8748857	AGCCTTGGCTGCATCCATGGTGTGACCCCCATGCCAGGAAAGTTCAGCGATTGCATTCCAC[A/G]GTCTCCATTGTTTCCTTGAAGCCACACGAGTTGAGAATTCATGCCAAGGTCGTCGTCCCTC
GDsnp01942	586	ss475882781	292	5	12.472	1035	5	8689229	NA	TTCCTGCTTATTTTTTAGCTTTTCAGTTTTGAAATGAAAGAACAATGACCAGTGGTGGAAATGTGTTGTGACCTTGCATGATGGCGTGGGTTCGAATCTC[A/G]TCGGTGGATAATCTAACATTTAACTTATTAACTCTATCGTTTCACTAAAAAAAAAAAGGGTAAATTACATAGTAACCCATTAGGTTTTAGGTCCATTACA
RosBREEDSNP_SNP_GA_8701498_Lg5_01942_MAF50_MDP0000192279_exon2	6678	ss475878251	293	5	12.63	1036	5	8701498	8764596	TCTTGCTAGTCCAAAATCACAAACTTTGAGCTTGCAATTTGCATTTGCCAATATTTTTTTT[A/G]GCTTAAGATCTCGATGATACACATTTGCTGCAACCAAAAACACTAATTCTTAGGTCATAGT
RosBREEDSNP_SNP_TC_8720033_Lg5_01942_MAF10_120150_exon2	8337	ss475878252	294	5	13.108	1037	5	8720033	9373310	AAACACTCCAATTGCGTGTGATTTTCTCTCCTTGTTCATCAACCTCGGTTTCACTATCTTC[T/C]CCTTCATCCTATTATAAACAGTGTCAAATGAGATTTCATATGTAACAACCGTAACTGGATT
RosBREEDSNP_SNP_CT_14314788_Lg5_02834_MAF30_MDP0000189637_exon1	4117	ss475878314	295	5	13.466	1038	5	14314788	9199573	TTGAGTTCTATTGATGCCAATTCTGACTTTTATGGGGGTCCATGTTGTGAGATATGAGTCA[T/C]ATGATCTTCTAGGCCACTTTCTAACTGGTATTATTCAATTTTAGGCGTAGCTATCCACTTT
RosBREEDSNP_SNP_TC_14325682_Lg5_02834_MAF10_1685287_exon3	7318	ss475878316	295	5	13.466	1039	5	14325682	NA	ATAGCCAGCTGGCAGCTGTTGGAATGTGGACAGATATTAGTGTCCAGATATATTCACTTCC[T/C]GACCTGAACCGCATCACAAAGGAACATTTGGGAGGGGAGATCATACCTCGTTCTGTTCTTC
GDsnp02834	726	ss475882788	295	5	13.466	1040	5	14362962	NA	CTCCTTTGGAAACCAGTTATCCCCCCATATATGTATACTCAAACCGTCTCCAACCCTCCACTGAGCACCCCTCTGAATAATAATCCTTGAAGCCGCCACA[T/C]TTCTCCAGTAACGAGAAGAGTTAGGTGAAGCTTGGGCCTTCAGAAAATCTGTTGTGGGATAATATCTAGCTTTAAAAATACGAGCAACCAGAGAGTTAGG
RosBREEDSNP_SNP_CT_14365897_Lg5_02834_MAF40_MDP0000257064_exon3	4121	ss475878320	295	5	13.466	1041	5	14365897	11153314	CTCTTCAAACCTGGTAAATCTCCCATCATTTCTTTCTCACGCAAGCCTCTTTTTCCAAGCT[T/C]TGGTGGGACATAAACTTGCCGTTTTGGTTTCCTATATCTTTTCCTTTGAACCCCATTGCCT
RosBREEDSNP_SNP_TC_14376292_Lg5_02834_MAF40_MDP0000184755_exon1	7324	ss475883110	295	5	13.466	1042	5	14376292	11178315	GCTTTAAAAGTGAATAATTCTTGTGAAAAAAAAAAAGTGACCAAAAAGATGGGTTTTCAGC[T/C]TTTGGATTGGTATTGCCGCCCGGTGCCCGGTGGGGTCTGGACAAGAGCAGTGGAGAATGCT
RosBREEDSNP_SNP_GT_14412254_Lg5_02834_MAF50_983625_exon1	6792	ss475878321	295	5	13.466	1043	5	14412254	11258238	TTTTTTCAGGGAATTCTTGGCTGATTTGGGCTTTTACAGTGTTTTTGAGGGAAAGTGCTAA[T/G]TGGGTTTCTGTTTCTGCTTATGAAACTGCCCTGATTTGGGCAGTTACTTGTGCATTTTGCC
RosBREEDSNP_SNP_CT_14437669_Lg5_229408_MAF20_229408_exon1	4123	ss475875959	295	5	13.466	1044	5	14437669	11232823	CGATTGAATTTGATTTTTCAGGTGGCTCATTTGCCTACCTAAGGGTGGAGCTTGGGGACTT[T/C]GTGGCCTTCATTGCAGCAGGCAACATCCTCCTCGAGTACGTCATAGGTGGCGCAGCCGTTG
RosBREEDSNP_SNP_CT_14437846_Lg5_229408_MAF10_229408_exon1	4124	ss475875960	295	5	13.466	1045	5	14437846	11232646	ATTTCCGCATCATAGCCCACGGTTTCCCAGAGGACTACAAGTACCTCGATCCCATTGCTGT[T/C]GCTGTCATTATCGGCATCTGCTGCCTCGCAGTCCTCAGCACAAAGGGCTCTTCTCGTCTCA
RosBREEDSNP_SNP_TC_14520884_Lg5_151123__151123_exon1	7330	ss475875968	295	5	13.466	1046	5	14520884	11295158	TCGAATCCATCTGCTGCCTCCCGCCGCTGCTGCTTCCCGGCGAGTCTCGATGCATTAGCAG[T/C]GCCATGTACGGACACACCACAACAAATCCAGAGGCTAAAAACAGGGAAGATTTGTGAAGAA
RosBREEDSNP_SNP_GT_14520956_Lg5_151123__151123_exon1	6794	ss475875969	295	5	13.466	1047	5	14520956	11295086	GACACACCACAACAAATCCAGAGGCTAAAAACAGGGAAGATTTGTGAAGAAAAACAGAAAA[T/G]ACCACAAATCGAAAAGTGGGAAATCTCGGGAAACAGGTGAAAACGGAGGAAACTCAGAAAA
RosBREEDSNP_SNP_GA_14520985_Lg5_151123__151123_exon1	5541	ss475875970	295	5	13.466	1048	5	14520985	11295057	AACAGGGAAGATTTGTGAAGAAAAACAGAAAAGACCACAAATCGAAAAGTGGGAAATCTCG[A/G]GAAACAGGTGAAAACGGAGGAAACTCAGAAAAGATGCGGACTTTGAGCTCGCTGTTTTGGT
RosBREEDSNP_SNP_TG_14674287_Lg5_MDP0000553609_MAF40_MDP0000553609_exon3	8449	ss475875972	296	5	14.765	1049	5	14674287	9613988	TCCTCCGCTGACTTTAACTTTTTCTTTGTGAATTGTATGTGTGCACATATCACAGCAACGA[T/G]AGTAAATGGGTTTCCTTGCTTGGACTCCAAGCTAGCAACAGCTGAGCATTTCTTCTTCAGC
RosBREEDSNP_SNP_AC_14674789_Lg5_MDP0000553609_MAF50_MDP0000553609_exon3	1926	ss475875974	296	5	14.765	1050	5	14674789	NA	TTGGATCCAATCCCGCAATTTCAGAAGATGTTCTGGCTAAATCTTTCCAGGTTGACAAATC[A/C]GTAATTAGTAGCATTCAAGCTAAATTTTAGATGTTTTCCATGGAAACTAGTTTCTGAAATT
RosBREEDSNP_SNP_CT_9251763_Lg5_01896_MAF20_6457_exon1	5280	ss475878257	297	5	15.704	1051	5	9251763	9795225	GTCCTGGTGGTTCGGGGTTGGCTGGGTGGTTCAGGCAGAAAAGAAATGGTTGGGATCTGGA[T/C]TGGTGAGTCTGGCATGCCTTCGGCTTTGCCCAGCTCCACCGCGGCTTGGATTAAGGTAGAA
RosBREEDSNP_SNP_AG_9253841_Lg5_01896_MAF10_1654111_exon1	3482	ss475878258	297	5	15.704	1052	5	9253841	9797303	TCAATATATGACTAAAATCTTATGGTCTTCTTTTTACATGCAAGATTCAGCCAGTCGGAAT[A/G]TAAGGGTTGGCCGTTTAGTTTCACGCCGTCGAGGAGAGCAAGTTCTGCACATTTACAATAC
RosBREEDSNP_SNP_AG_9267886_Lg5_01896_MAF50_1638631_exon5	3483	ss475878259	297	5	15.704	1053	5	9267886	9811348	GTCAAATCAGAAAAAGATTCATTTTGAAGTTAGTCCTGATGAGGAGCTCGAACATGAAAAT[A/G]CGTACAGTGAAGAGGCTGAAGCCGGAGAAGGCTATGACGATGATACACATGTTGCAAACGA
GDsnp01896	571	ss475882782	297	5	15.704	1054	5	9269756	NA	TTGACCTCTCTTTGCTGTTTCATTTATTGGTCAAAACACCCCTCTTCCACATCTCATGNCTATCTTCGGNCTCACTCGCGAGCATATCTGCAGTACTGAC[T/C]CAGGGAAAGGACGCAGCTGACAACCCTCAAGGTTCAGATCTCTCTGTTATAGCTTTCTGTAATTAATTNATTCAATTAAGAGCTCTGTTTCTCNGTCTTT
RosBREEDSNP_SNP_CT_26150579_Lg14_00453_MAF10_MDP0000268860_exon4	4545	ss475881129	297	5	15.704	1055	14	26150579	NA	AAGCCCTTTTGGACATGGTTTCTGTCCAACAAAAGCTCTAATGGCTGTCCGGGATCCTCAC[T/C]ATTGATGTAGAAAATAGATTGAATCCAGCTTATTTCCTTGCAGTCCTCAGGTTTCAAACCC
RosBREEDSNP_SNP_CT_26152795_Lg14_00453_MAF20_1634125_exon1	4546	ss475881130	297	5	15.704	1056	14	26152795	NA	GGGTTCAAAATCATCAGTGGAGAGGGCTCTTCCAGCAACCTCTTCCATAGCCCCTTAAGCG[T/C]AATTTCTGGTATCGGATTCTTGACAAAGTCTGACTTGGCTTTGAAGTAGACCTTGGGTAGG
RosBREEDSNP_SNP_GT_9503447_Lg5_01781_MAF20_1621382_exon9	7151	ss475878267	298	5	15.975	1057	5	9503447	10040184	CTCTATCATTTATACAGTGAACAAAATAGACGAATGCACAAGATCAGATCCATCTTAAAGC[T/G]GAAGCCTTTCGACTCATTTCCACACACAATGTATATCCATCATTGCATCTTGGCCAATTGC
RosBREEDSNP_SNP_AG_9507490_Lg5_01781_MAF30_381189_exon1	3493	ss475878268	298	5	15.975	1058	5	9507490	10036141	TGGGTAATCGAGAAAACAAATGGGTTTGATCTGTGACCAGCAATGGAGAAATGGGAAGGCA[A/G]GAACCCGTGAAGGAGGGAAAAGGAAGCAGAGGGAGGGGGTGAGAAATCAATGAAAAATGTG
GDsnp01781	529	ss475882783	298	5	15.975	1059	5	9511777	10032354	TCCTCACTTCCTCCGAAAAAAGTTGGGCGCAAGTCCAAAGGTTAGGAAATTGTGAAGGCATGTNAATTGTATCTAACTATAGGCCTCCCAGTTACTTGTA[A/C]AATGGATTCTGTTATTTCCAGTACTTCAATCAACAGATGAATTCTCTGACCAANGAAACAGTGTAATTCTTTACATTTCTCTCGGGCGCGAAACCAAAGT
RosBREEDSNP_SNP_GA_10281385_Lg5_01651_MAF20_526843_exon1	5323	ss475878270	299	5	17.201	1060	5	10281385	10338921	ATGTTGGAGAAACCTTTGCGATATCTACATTGTTGGGTGTCACCTGAAAACAGTACCATAG[A/G]TCGATCAGTGTAAATCCTATGCAAATTAGAACAACGCTCAAGTAAAGTACGCATACAAAAC
RosBREEDSNP_SNP_GA_10289990_Lg5_01651_MAF50_1666134_exon1	5325	ss475878272	299	5	17.201	1061	5	10289990	10330316	AGGTATAGTTGCATTAACAGAAATATGCGCGTATACGGCTTTGGTAAATGCATTTGGTAGG[A/G]AAGGACTTTGTGACAAAGCGGAAGAAGTTTTTGAGCAAACGCAAGAAGCAGGGCACGAGCC
RosBREEDSNP_SNP_TC_10293726_Lg5_01651_MAF30_1668032_exon1	7161	ss475878273	300	5	17.323	1062	5	10293726	10326580	GATGTGTGTAATGATCTGTCCATTATGTTTCAACAGTTGTTTTTGTTTGATTGGAATTGGC[T/C]TCAGTTGCGAAGTACTGTGGAATTGTGAATGGTGTTTGACAGATACATATTCGGGACTTCA
RosBREEDSNP_SNP_AC_10296435_Lg5_01651_MAF40_436577_exon1	1868	ss475878274	300	5	17.323	1063	5	10296435	10341554	CAATTAGACTCACAAATGAAATATAGAGCTTCAAATTATTCCATCACATGGAAGAGCTTGA[A/C]GTTATTCTGTCATACAAAACATCGTTTTCACACCATGGTGGGCAAAATCCAAATAGATGGC
GDsnp01651	484	ss475882784	300	5	17.323	1064	5	10324465	10370803	TGCCATAGCTGATTAACTTGGTANACGCTGCAAATTCACTCCGACAGACTACCCACAGAGAGTCAGCGGAGGTGATGCCTGCAAGATGAAGAAAAATTAT[A/G]TGTGAATTAATAGAAAGAACACCTAAACCTAAACAATTAAGCACTAAGAAGACTAGGCAACAACATTACCTGAGAGTTTCTTTTGTTCCACGTCTAATTT
RosBREEDSNP_SNP_GA_14993994_Lg15_02003_MAF40_MDP0000201708_exon1	5566	ss475881430	301	5	18.529	1065	15	14993994	NA	ATTTCTCTACCAAATATGCCAAAAGCTGTTGGCTGAAGTCAACGAGAAGATCACATAATAT[A/G]GATTTGCTAAGAGGTGGTAGAGTGAGAGTTTTTCAGGTGTGAAATCCCGTTGTATTCTAGG
RosBREEDSNP_SNP_GA_11403959_Lg5_RosCOS1953_MAF20_MDP0000216403_exon1	5378	ss475878277	302	5	21.897	1066	5	11403959	10472748	GATTCAGAAGGATTTCACTTTGGCTGCTAGCATTATTCTCTTGCACTTCCACGACTGCGTT[A/G]TGAGAGTAAGCATGCATTCGCGTTAACTTTACTTACGGTTAATAGAACAAAGGCTTAGCAT
RosBREEDSNP_SNP_TC_11412346_Lg5_RosCOS1953_MAF20_1678563_exon8	7196	ss475878278	302	5	21.897	1067	5	11412346	10492408	GAGATAAGCCAGTTTCTAGAAACTCACTTTCAGAATCTTCATCACTTGCAGGTTTCCATTT[T/C]GCAACTTTCCTCACTCTCCCTTTCATTGATACACCAGGAGTTGCTGAGTGCCTCTTCCGCT
RosBREEDSNP_SNP_AG_11445563_Lg5_RosCOS1953_MAF50_MDP0000204582_exon4	2308	ss475878279	302	5	21.897	1068	5	11445563	13189116	TACCACACAATACGAGCGTATTGAATAGCTATCAATTTCCTTACCCACCCTTACAACTTGA[A/G]GACTTCCCGCAGATCAATTTAGCTGCAGAGACAAAAACAGCAAAGCCCGAAATCATCGACG
RosBREEDSNP_SNP_GT_11479429_Lg5_RosCOS1953_MAF50_517811_exon4	6754	ss475878282	302	5	21.897	1069	5	11479429	13220038	CAAATCTTACCAAAGAAAAACTAACATTGAATAACAATTTTGTGTTCTTAATTTATTTGAT[T/G]GATTACTGAGTCCCTCCTACCATTATTCCATGAGAAAAGAAAAGTTCAACATTAATTGAGA
RosBREEDSNP_SNP_CA_11724861_Lg5_RosCOS544_MAF50_1621410_exon1	3535	ss475878285	303	5	23.461	1070	5	11724861	13468414	TGAAGACCCGCCCTTTTTTCTTTTCTCCATCGGACGACTTTCGTTTCAACTTCTCGACCTA[A/C]ATCGATAATCTATTCCTATAAATTCTGGAATTTAGTAGCTAAACATCATCATCACCAAAGC
RosBREEDSNP_SNP_CT_11970050_Lg5_01319_MAF40_MDP0000594281_exon1	4019	ss475878291	303	5	23.461	1071	5	11970050	13726690	TCAGTGCCACTATCTCCTTTACTAGGCAATAAGGGTACCCCCCAAATTGTGATATCCTTAT[T/C]GATAACGTCAAGCTTTTCTATCCTGATCAATAGCCTCATTGTTGTTCTCTTTCAGGCCTTC
RosBREEDSNP_SNP_CT_11972840_Lg5_01319_MAF30_MDP0000280921_exon2	4020	ss475878292	303	5	23.461	1072	5	11972840	13723898	CAGCAGACTTCCTTCAATATTATTATTATTCCGAGTATAATATTAATTCCAACTTTTCCAA[T/C]AGCTTTGTTGATGAATATCATTCATGGTATGACCCCTACGATCTTCTAAACCTTGAAAATC
RosBREEDSNP_SNP_TC_11985564_Lg5_01319_MAF20_MDP0000661779_exon1	7222	ss475878293	303	5	23.461	1073	5	11985564	15681686	TTATATTTCGAAATCAACCTAGAAATCTCATCACTCCTTGCGGATGCTGCTTTTTCTATAA[T/C]TGCTTCGTTCCTTCTGCTTCCTGGAGCTCCTCGCCAGAGAGGAGTTGCTGCTATTGAAACC
RosBREEDSNP_SNP_AC_12016362_Lg5_01319_MAF30_MDP0000224750_exon1	1893	ss475878294	304	5	23.948	1074	5	12016362	13766897	TTCTCTCACGCATTCTATCAAACACATTGCGGGCACTAACCATGCGACCAAAGTTGCAGTA[A/C]AAGATTATCAGCTTAGTATATAAATTCAAATTTGAACCAAACCCATTTGTAATTACATGGC
RosBREEDSNP_SNP_GA_12019658_Lg5_01319_MAF20_MDP0000314823_exon3	5415	ss475878295	304	5	23.948	1075	5	12019658	13763601	GTCATGGGGAACTCGTGACAACCCTGTGTCGTCAGGGCCTTACAGCCTTGAATGGGACACC[A/G]ATGCACACCAATTGAAGATCAAGCGAAGCGGGACTGTTTATTGGACTAGTGGCGTGTTTGC
RosBREEDSNP_SNP_TC_12352204_Lg5_MDP0000486228_MAF20_MDP0000486228_exon4	7247	ss475875958	304	5	23.948	1076	5	12352204	NA	AACAAGGGGATTGATGAGGGAGAGGTCGTCGGGACTGAGGGGGATGCCATACTTCCAGCAG[T/C]TGTCTTCATCCGTACCATCTGGGAGAGGCTTTGACACTCACTATTACCAGAGCTTATTGAA
GDsnp01319	394	ss475882785	305	5	25.206	1077	5	12009896	15751244	TGACTAGGAACATATTCTGCAATCTACACTGATCATCAATCCGCTTGATTGTTTCTAAACACTCAACATTTATCACGCAGCTCCGACACATTATGCAGCA[T/C]AATGGTGATAGATGCGAGTGGATATGACTATGACCGAACAAAACAAGGACTAAACTTGCACAGCGGTTGAACTATTTAAGAAACCTGAGACTGGATAGAT
RosBREEDSNP_SNP_GT_24403609_Lg5_AT11_MAF20_1620320_exon1	6925	ss475878387	306	5	27.839	1078	5	24403609	16736391	AGCTCAGCTAAGGAGAGGAATCAAAGAATTGAGCAACAATTACGCTAAAAGACCTGGAAAG[T/G]ATCAGGCGATTCGCGAGTCTGTCAAAGAGGTACATAATAATTTTGTCAAAAGAGATGATAC
RosBREEDSNP_SNP_GA_24417621_Lg5_AT11_MAF30_MDP0000277380_exon1	5896	ss475878389	306	5	27.839	1079	5	24417621	16750403	AGGCATAATTTTCACACTGATCTGCTTGGAATGTAAAGGAAAGTTCCCAACTCTGTGTTTG[A/G]TACACCCATGTGAACCGTTGTGTGATGCCTAACGGGTTCAATACATATCTCGAGAACTCCG
RosBREEDSNP_SNP_CA_24525168_Lg5_01304_MAF30_1636386_exon1	3703	ss475878392	307	5	28.322	1080	5	24525168	16879324	GACGTTGAGGAGAATGTCCAGCAATGGCCGCAAGTACTCGTGCGAAACGGCGAGCCAGACC[A/C]TGGAATGGATCAACGCCATCGTCGACTTCATAAGACCCTACACTTTCCTAACCAACGCCCA
RosBREEDSNP_SNP_TC_24622707_Lg5_01304_MAF50_1627174_exon3	7671	ss475878399	307	5	28.322	1081	5	24622707	NA	CAGGCTTAATATCCGATTTCATGGATCTCGGAGTACGAGGCCCTCATGGCACCAAGCCTGG[T/C]GCAGAGACGACGACATCTTCCTATAATGCATCCGCTGGCTCAGGCTCAGACAACCAGTACA
RosBREEDSNP_SNP_GA_24528761_Lg5_01304_MAF40_1643253_exon1	5897	ss475878393	307	5	28.322	1082	5	24528761	16856978	TGTTCCTGCTTTACTTTCCTAGAGTGCGGAGAGGTGGAGATGCTTGGAAAATGATGCTGGC[A/G]TCCATAACTTTGAGCTGCATGCTTTCCGTGCTGCTTTTCAGATGGTATGCATTACTTACAC
RosBREEDSNP_SNP_TC_15472298_Lg5_01616_MAF30_1682170_exon2	7360	ss475878323	308	5	29.094	1083	5	15472298	16279536	AAGTCTTTGTTACCTGATAAGAGAGATAGACTCACGATTAAATGCAACTGGTGACAGCCAA[T/C]AATCCATCATTCGATATGTAGTAACAAAATAAGAAATTTGATCAAGTAGATTTAGATCCCT
RosBREEDSNP_SNP_AG_15491385_Lg5_01616_MAF40_1680720_exon1	2463	ss475878324	308	5	29.094	1084	5	15491385	16298623	AATCAACTCATGGAGAAGTAGAAAACATTCTAACCAAATCAATCATACACACGCACGAGTT[A/G]CAATCTCGGAAAAACTAACAATACAAATGTGAGAGGATAAAAATGGCGTGCGTCGCATTGA
RosBREEDSNP_SNP_AG_15493630_Lg5_01616_MAF30_1630498_exon2	2464	ss475878325	308	5	29.094	1085	5	15493630	NA	CTCTGATAGCAAGGTCATTCTTCAGCTCCACCGTCACTTCTCTCCCCACCAACTCCTTGAA[A/G]TACGAGAAGAACAACTGCAAACCCACACACCCAACAGAAAACCCATTTCAAATTACGGGTT
RosBREEDSNP_SNP_TC_7129095_Lg11_01483_MAF20_45228_exon1	8267	ss475883596	309	5	32.385	1086	11	7129095	NA	GATGAAAATTAGATGATCCTTAAAAGCTGACCAAAAGAATAAACGAACGATATGTATTTGA[T/C]TAAATGATGTCATATATGAAAAGGGGGTTTTAAAGATTATATCTTCAAACTTTTTAAGGAT
GDsnp02809	723	ss475882790	309	5	32.385	1087	5	15870867	NA	GGCGAAAAACTTAAATTTGACGGTCACATGATCACGTAATATTTCATATTTATGTATTAGAACTTTAAAACATGCATATTGGGTGATAGGCAAGGTTGAT[A/G]CTACACGAGCCTATAGTATGATATGCAGAAATAGATTTATGTACTATAACATTGGTGGACGTATAACACGGAAAGGGATCCTCTCCGGATCCCTTCCACT
GDsnp00978	333	ss475882786	309	5	32.385	1088	5	13662241	NA	GTCAACGAGGGACAGGTGTTCTTGATTCCCCAGAACCACGCCGTCATCACCCAGGCAGGCAACCAGGGATTCGAGTACATTTCCTTCAGGACGAATGACT[T/G]GGCCCTCATTAACACCATGGCAGGGAGGACTGCCGTGTTGAGGGCGATCCCGGAGGATGTGCTTCGCAATGCCTTCCAGATTGACCGCCAACAGGTCAGG
RosBREEDSNP_SNP_AG_13669196_Lg5_00978_MAF20_1680837_exon1	2399	ss475878302	309	5	32.385	1089	5	13669196	15409608	GCTGGTGAAGCAGGCGAGTGCAGCACTGCTGAACTCTTATGCAAGAAAAGGGTATCCTTAC[A/G]CAGCATGGGAGGTCAAGACTTTGTTGATCCAAGCTTTGGTGTCTGAGAAAGCAGCTGCCCT
RosBREEDSNP_SNP_CA_13680239_Lg5_00978_MAF50_MDP0000255099_exon2	3561	ss475878303	309	5	32.385	1090	5	13680239	NA	TCGAATGTGATGAGTGGTAAAACCCATTAAATTTCAAAATTTTACCACGTAATTCCAACCC[A/C]GGTCCAGAAGAAACCCTGAGTCTCCACATACGAATCTAAATTTGGTTTTGGACCAACCGAA
RosBREEDSNP_SNP_TG_13685952_Lg5_00978_MAF40_1618624_exon1	8437	ss475878304	309	5	32.385	1091	5	13685952	15427300	AATTCACTCGGGCAAGTTTGACAAATCATTCGGAAAAATTGAACAAGAATTATATTAATTT[T/G]TGCCGCGTTGAATACGATGGATTCCCATCTCAAAAGGTCAAAGAAATTGACAACAAAAGAA
RosBREEDSNP_SNP_AG_9899228_Lg11_RosCOS3333_MAF50_MDP0000399265_exon1	3506	ss475880110	309	5	32.385	1092	11	9899228	NA	TTAAACTGGTTGAGGCAAGATTTAAAAATCCGAAGAGATAGAGCCTTGGTGATGGGAAACA[A/G]GTTGTTTGTGCCTAAGGATAATGGAGTGGTAAAGAAGGAAATTCTGGATGAAGCTCACATC
RosBREEDSNP_SNP_CA_17565719_Lg5_1347__1347_exon1	3615	ss475875975	310	5	34.035	1093	5	17565719	17676399	AACATCAAACGGAATTCGAATTCGATAAATTGCGTACCGAATTCAGATTTTACAGATTCGC[A/C]GAGCGAAATCCTCTCTCTCTTTCTCTCTTCTGTTGTGAGAGGGTTTTGCAGCTACTGCTCG
RosBREEDSNP_SNP_AG_18043587_Lg5_MDP0000580952_MAF20_MDP0000580952_exon7	2542	ss475875976	311	5	36.845	1094	5	18043587	18133671	CTGCTTATTGGGTTGTGTCTTTTGCCACGAGTGGTGTGGGCGGAGGGCGGAATTCGAAGAC[A/G]GGAGCTCGAGTGCAAGGGTAAACGCTCGTAACCATGCTATTCTCTCTGGCTTTCCACCATT
RosBREEDSNP_SNP_GA_18579919_Lg5_00323_MAF30_MDP0000291499_exon1	5682	ss475883253	312	5	38.375	1095	5	18579919	17398278	TTAGTTTTGGGGAGTTGCTTCAGAATGCCATCATTCTGCCATCCACTCGGGCTCTCGGGCT[A/G]GCAATTCATCACAGGCTTGGAGCTCGGGCCTTCACTCTCCCTCGAACTGCCCACGCTGGAG
RosBREEDSNP_SNP_AG_18592757_Lg5_00323_MAF30_MDP0000260108_exon6	2561	ss475878335	312	5	38.375	1096	5	18592757	17411116	TAGCATTAGAAAGTCGATATCCCAAGATCTTGAGTTTGCACATATTAGCGACTCGACTTTA[A/G]TGTTTCTTGACACCGCCACATCACCTTTCGGCATAGGATGTCGCACAGGAATTGAGGGGAT
GDsnp00323	178	ss475882791	312	5	38.375	1097	5	18598521	17416758	AAAATTTGTTGCAAAGATGTGTGTAGTTAAAGAGTTCTCTTTAACCTTAACAATTATGAGAATATGCATGCTCGACATAGTTTCTTTCTGTGATGTTTGC[A/G]TACTCTATATATATTTTACCTGCATGTTTATTGTCTATCTCCTAGCTTGTAACCATATTCTCACATTTTTCAGGCAGTGGCAAACTCAACATCAGCAACT
Pear_Bartlett_SNP_CA_214_911618	1021	#N/A	312	5	38.375	1098	15	214	NA	GAGACATACAGCCAGCCCAACAGCCCCAAGTCCAAAGAAAGCAACTGAAGATCCCTTTTTCGGTTTTGCTACATTCAGAGTGGCACCCAAACCTGATGTTGGAAAAGAAAATATTCAGCATTTCATCAGCTTTGGATGCATAAATCAAGAC[A/C]GTAATGTTTTGAGTAGAACACCAAACCTGTCGAGATGCCACAGCTGAGGATGCAAACTATATCCAAAGGAGCCAGGGGATTGATCTTGGCAAGGCAGCC
RosBREEDSNP_SNP_GT_18559967_Lg5_00323_MAF20_MDP0000628923_exon1	6844	ss475878332	312	5	38.375	1099	5	18559967	17376791	GGAAGCACCAAGAATTGGTACTTTCTTATTTGAAATTAAAAACTGGACAATAGACGAGGCA[T/G]GATGCCCAAGGCGTGAATGCCATTTCTGAGCCGAAACTCGAACGCCTACACACACTGAAAT
RosBREEDSNP_SNP_CT_18753255_Lg5_MDP0000309680_MAF20_MDP0000309680_exon1	4280	ss475875982	312	5	38.375	1100	5	18753255	18835020	GCTCTTCTTGCCGATATCAATGACCCTTCCATCTTCTACAACGACCACTTCCCTCCTCTCC[T/C]GGACTTCCCATGCATGTCCTCCTCTTCCTCCTCATCCTCCACTCCTGCACCGGTCAAGCCA
RosBREEDSNP_SNP_CT_18754379_Lg5_MDP0000309680_MAF30_MDP0000309680_exon1	4281	ss475875984	312	5	38.375	1101	5	18754379	18836144	CCCATACCAAACATCTCCGGAGTATCATCATCACATGATTGAATCCGGTCAGCCATCATGG[T/C]CGTCTTCTCCGTTCGGTATGGGAACAGCCCCTTACGGGTCATTCCCGGATAATAACATTCA
RosBREEDSNP_SNP_GA_18757493_Lg5_MDP0000309680_MAF30_MDP0000309680_exon8	5688	ss475875985	312	5	38.375	1102	5	18757493	18839258	TGGTGCAACGCTAGTGGTTGCAATTGGAGGTGGTGGCGACAAGGGTGGTAATGGTGGTGTC[A/G]TTGACCGTGTGATATTAGCGGTGGTGTAGTGCTAGTGGTTGCAGTTGGAGGTGGTGTTGAC
RosBREEDSNP_SNP_TC_19493983_Lg5_01478_MAF40_MDP0000141888_exon1	7488	ss475878337	313	5	41.746	1103	5	19493983	19578243	ATTGCCTCAACGAGGCGTGAATGCATGGAATGCCATGATAGTCGCGTATTCTCGGCAAGAG[T/C]ACCCGTCTCAAGTTTTAAGTTTATATCATCAGATGGTAGCGGATGGAGTTAGACCTGATAG
RosBREEDSNP_SNP_CT_19507035_Lg5_01478_MAF30_1642139_exon2	4306	ss475878339	313	5	41.746	1104	5	19507035	NA	GCGAAGAAAGTGTTCCTTACACAGCCTATTTTGATAAGGCCCGTAAGGATCGAACTGGTGT[T/C]GGGGGAAAGATGATTAATCCAAATGACCCCCAAGAGAACCCGGACATCCTTTCTGACATAT
GDsnp01478	421	ss475882792	313	5	41.746	1105	5	19541929	19620011	TTAAAAACTCCAAAGGCGTCGTTCGTTCCTTAAACTTGGTTAAACCTTTGCCAATTTTCCATCAGGTCGGAAACAATAAGCTGTCATGAAGTTGTGCACC[A/G]TATCACTGCAAGAACGAGCGGAGTTCGATGGATTCTATACTAAATTAGGTATTTTCTTCGTATCCAAACACAGAAGAGGGGCAACTCTGCGTGCAGAATC
RosBREEDSNP_SNP_TC_19546151_Lg5_01478_MAF20_1682758_exon1	7493	ss475878342	313	5	41.746	1106	5	19546151	19639999	CAGTTAGGGTAGATGTAGAACGATTAGCAATGACATTTTCTGTACATGATGGTAACAATAC[T/C]ATTTAGCTTTATATCAAGTTCTTGGGTTTTTCTTCTTCTTTGCAAATTTTCATTACTTTAA
RosBREEDSNP_SNP_TC_19550690_Lg5_01478_MAF20_382832_exon2	7494	ss475878343	313	5	41.746	1107	5	19550690	19635465	ATATAATTAGAAATGATAGCAAATTTAATATACACAACAAACCTGCCACATCGTGCTGCTC[T/C]TTGGATAAGCTACAACCCGATGCAGTTGAGGACCGAAATTCTGCTTTCACAATGGTATTCT
RosBREEDSNP_SNP_CT_19577005_Lg5_01478_MAF50_1664633_exon1	4309	ss475878345	314	5	42.321	1108	5	19577005	20485628	GAGTTGTAGCATTGCATGATCTTTATTAAGTCCATACCGGACTTCTTCTTTCTATCCGTGG[T/C]GATCAATATGTCATCCATGTACACTTTTAGTAGACTCCAAAACGGTGTCTTGGCTAACTCG
RosBREEDSNP_SNP_CA_19648461_Lg5_00867_MAF30_MDP0000128732_exon1	3639	ss475878346	314	5	42.321	1109	5	19648461	19725644	GAAACTCTCTATACAAAGACTTCCCACTAGTAGAAGTCGCACGAATGTGAGCTTGCATAAG[A/C]TGAGCCAAATCCTCAATAGTCCAAAAAACACCATTGGGTCCACCATAGTCGTGGCTAGCCT
RosBREEDSNP_SNP_TC_19654685_Lg5_00867_MAF20_1623212_exon1	7499	ss475878348	314	5	42.321	1110	5	19654685	19736450	ATCATGGTTGCTGATCACAAGTGCAGGGTGCTTGCCAAGCCGTATGGTGAAGATTGGACCG[T/C]ACTTGTCAGCCATGGATGCTAGGGTTCTGCAAAGTGGGTTTTTGCCTCCAAGTTTGTGGAG
RosBREEDSNP_SNP_TC_19678308_Lg5_00867_MAF30_980776_exon1	7500	ss475878349	314	5	42.321	1111	5	19678308	19760073	ATTTGATAAAAGCTAAAGTTTTATTATGAAATAATTGACTGCATTGGAAATTGCTCAACTC[T/C]TTAGGTTAGAGTTAAGTGGTAAGACATGCGTAAAAAAAATGAAGGAGAAGACGTGAAAAAA
RosBREEDSNP_SNP_CT_19680406_Lg5_00867_MAF40_1632497_exon1	4311	ss475878350	314	5	42.321	1112	5	19680406	NA	CTTTAGGCAACGTGGTATTTTTGTTGATGGTGTTCTTCTTAGTGTTTGCTATTGCTATGAT[T/C]CTCAAGACACCATAGAGAATTAGAGAAGCTAAAATTGTATGAATGATTTGGAATGGAGAAA
GDsnp00867	307	ss475882793	315	5	42.865	1113	5	19698424	20723790	GAGTAAAATCCGACACTTGTGGTTAGACGACAGGATCGAATGGAGTAAAATCCGACACTTGTGGTTAGACGAATAAGTTAATTTGTTTCAGTGTCTTATA[A/C]TTCACTCCTACACGGTATAATCACGTTGTTCCGACACTTCTGTGTATATGCGCCTGTTAAGTGCTCATGTTTATATGGTTTTGTAATTTATTTTCACTTT
RosBREEDSNP_SNP_GA_19699729_Lg5_00867_MAF40_1675010_exon4	5724	ss475878353	315	5	42.865	1114	5	19699729	20725517	TTGTCATCTTCAAACACCTTCGAGATTCTATTTACAAGACTGCTCTTTCCAGATCCTTTTG[A/G]ACCAACCAATAAAAGTGTTGTTGTATTTGGCACATCATAGTCCCTCGGTTTCACAGCACCT
RosBREEDSNP_SNP_GT_20287262_Lg5_RosCOS452_MAF20_MDP0000248907_exon1	6868	ss475883023	316	5	44.591	1115	5	20287262	21045954	GACCAAGTTTATGGCCTGGCTCAGTGCAGAGGTGACGTTGTGGGCACCAAAGACTGCTCAA[T/G]TTGCATCCAAGACGCTGCGAAGCAAATCCGCCAGCGCTGTCCGAACCAAGCAGACGCGCGA
RosBREEDSNP_SNP_AG_20331733_Lg5_RosCOS452_MAF40_1624630_exon1	2622	ss475878356	316	5	44.591	1116	5	20331733	20424135	AAATCCCTTCCCTTTCCGTGTGATCACTCTCCATATTTCCCTTTGTTTCTAGAGAGAGAGA[A/G]AGAGAGAGATAGAGAAAAGATGACTGGTTTTGCAGAAGGAGAAAATGTCACCCTTGATCTT
RosBREEDSNP_SNP_AG_20289532_Lg5_RosCOS452_MAF30_1659924_exon3	2620	ss475878354	316	5	44.591	1117	5	20289532	21043684	TCTCTCTTGCTTCCAGTTGTGATGCTAACTCATTTGTTTTGTTTAAGTCCTGCATTGCAGC[A/G]GCTACTGCTTCCTTATTGCTGTCTGTCCTCTTGAGTTCCTCTAGTAAGTTACTTTTCTCTT
RosBREEDSNP_SNP_TC_20340265_Lg5_RosCOS452_MAF30_1670309_exon4	7522	ss475878359	317	5	44.961	1118	5	20340265	20415603	AATGTAGACACATTACATTTTGATTCATCTTCACATTGTTGAGTAGAGTACGGCTGTTCTG[T/C]GTCCTCTTTGCTTTCAGGTTCTTCTTTCACCATTTTTGACAAATCTTTCTTTGCAGACGTG
RosBREEDSNP_SNP_GA_21365344_Lg5_RosCOS644_MAF20_MDP0000247776_exon2	5782	ss475878361	318	5	46.783	1119	5	21365344	22202765	AATTATTTAATTAATTATACAATTAAGGCAGGCCAGGAGAACCCAAAGTCCGGCCCATATC[A/G]TATTGTCATGAGTCCACGAACTTTGTCATCTGACAGAGTCTCCCTGTTTCATGCGCCAAGC
RosBREEDSNP_SNP_GA_21377879_Lg5_RosCOS644_MAF30_1663809_exon2	5783	ss475878363	318	5	46.783	1120	5	21377879	22215300	TCTCTCCTCCTGTTGGGGACATCCACCCCACAATTGCACTGGACCCCACCATCTGGCCATT[A/G]CTTGAGAACCCAATTGCAATGTATGAATTTGCAGCTGGTGCTGAGAGGACAAAGGTCCATA
GDsnp01612	469	ss475882794	318	5	46.783	1121	5	21378132	22215629	GTATAGAGCTTTTGGATGGGACGTTTGTGAAAAAANGGACAGGTTGAGAAAATCTCACTTAGACTTAACAAGGCGATCAAAGTTTCAATAAAATTAAGTA[T/C]ATGTAAAGAGTTTTTGGATGGGAAGTTCGTTTTTTTCTTAAAAACAGACAGACATATTGAGAAGATTTCAGTTGATCGAAGTTCAATAAAATGGCGCANA
RosBREEDSNP_SNP_TC_21402981_Lg5_RosCOS644_MAF30_MDP0000400164_exon4	7566	ss475878364	318	5	46.783	1122	5	21402981	NA	ATATACAGGGACTGCAAGAATGTGGCATATTCAGCACGTTTCTTCCGGGTAATGAGGTTCC[T/C]CAATATGGCTTGTTCAGCCATAAAAGTAATGGGTCCTTAATATCTTTTACTGTGCCTGTAC
RosBREEDSNP_SNP_CT_11138812_Lg8_107520_MAF20_107520_exon1	3977	ss475876129	319	5	47.65	1123	8	11138812	NA	ATGTGTCTGTCTTGCCAATTCAGGATAAGGGTACGTATAAGTTACAGGAGTTGGAGTATTG[T/C]TTGATCAATCCTCAAGATAAAGAGTCTCGGGTGAGAATAATTCAGGTCATCCGCATAGAGA
RosBREEDSNP_SNP_GA_11273420_Lg8_RosCOS936_MAF30_MDP0000781859_exon1	5368	ss475879046	320	5	48.547	1124	8	11273420	NA	GTCCTCCTAGTTTCTGAGCCGCCATTCCTCCCAGGACTAATTGGGAACAGGTGTAGCCATA[A/G]TAGAATGTAGAGAGGATGGTGCCTCTGCTGGATTGACTCACCAGCTGCATCGGCTGCTGCT
RosBREEDSNP_SNP_AG_11289162_Lg8_RosCOS936_MAF20_MDP0000165239_exon3	2302	ss475879047	321	5	49.231	1125	8	11289162	NA	CATCTATCAATAATTTATTTTATTTTATATGATGGTGCAAACTTACAGAGTACGGTTATAC[A/G]CTAAAAGTGGATGAGAAAATAGACGTGTACAGTTTTGGTGTGGTTTTGCTGGAGCTAATAA
RosBREEDSNP_SNP_AG_11298510_Lg8_RosCOS936_MAF20_950609_exon1	2303	ss475879049	321	5	49.231	1126	8	11298510	NA	TTGTGTGTTTTATTCCCTGAAATTTGATATGGTTGTGGCTGATTTGGTGGTTTGGATTGAG[A/G]TATGGATTTGTGGGTAGTCCTGGAAATTTCAAAGTTGTTTGCTTTTTAGGGAGTTTACAGT
RosBREEDSNP_SNP_AG_11286204_Lg8_RosCOS936_MAF30_MDP0000165239_exon1	2301	ss475883137	321	5	49.231	1127	8	11286204	NA	GTGATCACCGATGGAAAATAAAAAATTTAAGAAGCTAATATCCGCCTACATTTCCTTCATC[A/G]TATTCCTTTTGTTCCCATCATCGCCGTGCGCCGACGACCTCGACGCGCTACTGAAGCTCAA
RosBREEDSNP_SNP_GT_11338203_Lg8_RosCOS936_MAF50_MDP0000274626_exon5	6748	ss475879053	321	5	49.231	1128	8	11338203	NA	GCTCTGCTGTTGCTCATGGCTGCTCGGTTAATAGTACTACTGATGATAACAAGAAGAAATT[T/G]ACTTTCGACAACTTTGGATCCTTCTTTGGCCCCTCGGAGCGTGTCATGGCCAAGAGAGTGC
RosBREEDSNP_SNP_GA_24545181_Lg5_01304_MAF30_MDP0000610390_exon1	5898	ss475878395	322	5	49.964	1129	5	24545181	16924893	TTAAATAGGTGCCCTACTAAAGCATTGGACAAGAAGACTCCATTTGAAGTGTTTAGTGGCA[A/G]AAAGCCTTATGTGAAACATCTGAGAGTATTTGGCTCAGTGTGCTATACTCACATTCCTCAA
RosBREEDSNP_SNP_GA_15274311_Lg8_00354_MAF30_148978_exon1	5578	ss475883283	323	5	51.033	1130	8	15274311	NA	GAGGAATCGGCCGCTCTCTGCATCAATTCATCGAGCAGGAGGTGGGCAATTCATCCGGGTC[A/G]CCGCCCTCTCCCCACCTCAACCTCCCGCCGGCCAGAAAAGGCGAGATCAAATCCTCGCCGC
RosBREEDSNP_SNP_CT_15277675_Lg8_00354_MAF10_1648872_exon2	4171	ss475879086	323	5	51.033	1131	8	15277675	NA	ACATGCCTAATTCTTTTATTTTCTTACACTTCAGGTTAACCAGGATGTGGAAATGTATGCT[T/C]GAATGTCATAGTAGCCAGTGCCTAGCAATTAGAGAAGCCAGAGGTTTAGGTCCTATCGGAT
RosBREEDSNP_SNP_GA_9698192_Lg8_RosCOS2185_MAF40_MDP0000200579_exon1	6719	ss475879030	324	5	52.105	1132	8	9698192	NA	GACACTGTTTTTAAAGATGACGAGCCTACTGCTATTGACCACGATAATATTTCGTTGAGCC[A/G]GGTTGATTCTTCAACAAGCACAGTTCTTTGCGATTCAAATGTAAATACTGAAAGTAATGAA
RosBREEDSNP_SNP_AG_9709301_Lg8_RosCOS2185_MAF50_MDP0000126398_exon2	3501	ss475879033	324	5	52.105	1133	8	9709301	NA	TTTCTGATTTGACATTGTTCTTAGCAGCATCATCCTCTGCATGATCATCAAGCTCATCTTG[A/G]AGCTGTTTAGCTTGCTTCTGCAGCTGCTTCACATATTCAATTGCATCCCCAAGAATGGAGG
RosBREEDSNP_SNP_CT_9717153_Lg8_RosCOS2185_MAF20_MDP0000405748_exon1	5300	ss475879034	324	5	52.105	1134	8	9717153	NA	TAGTTTAGCTAGCAACTCCAGAGCAGTCATCGGAAAGAGTTTGAACTAAACAAGGAGGAGA[T/C]TGAGGAAGCTCTTGAAAATCCATCTTGCTATTTAAACCTAATTTGGCTAACCCTTCAGCTG
RosBREEDSNP_SNP_GA_25113506_Lg5_00373_MAF20_1648847_exon1	5921	ss475883024	324	5	52.105	1135	5	25113506	23267237	CTGCGCAGTCATCCTCCACCATGTGCTTGATGGTCTGCGACTCCATAGCAACCGCCTCGTC[A/G]ACCTCGAACGCCTCGCCGTCGGAGCTCTTCAGGGTGATCATCTTCTTCTCTGCGGCCATCG
RosBREEDSNP_SNP_AG_25120947_Lg5_00373_MAF40_25601_exon2	2782	ss475878400	324	5	52.105	1136	5	25120947	23259796	TACATATGCAATTAGTGCTTTCTTTTGATGATTTGGGCGCAGGGGCAAACATTTATTGGGT[A/G]GTCCAATGCATTTCATTTAATTTCAAGTAAATAAAGGAAGTTCTCCAATGGCCAAGAAATC
GDsnp00806	294	ss475882796	324	5	52.105	1137	5	25126012	23255031	CAACTCTGTCTGGATCAGTCTTCCCCCAATAGCTGCCGCTGGGCTACCAGTGTTGGTTGCAGTTGGAAAGGATGCAAAAGCCGCTGGTGCAAAAGCTGGT[T/G]GTATTAAGATCAAAACAAGTGCAGAAAGCGCAACAAATGCTCCAGTGGTGATGGCCTGGACACGTTAGGAATATAAACTTAAGTTATCTGCTCAAAATAA
RosBREEDSNP_SNP_GA_25131275_Lg5_00373_MAF20_MDP0000570588_exon2	5922	ss475878401	324	5	52.105	1138	5	25131275	23269101	AGAGAGAGTTTCGAGGGACTTATATGTGAATTTCCCTTTTTATTATTCAAAGTTGTTGAGT[A/G]GGGGTTGTGGTTTTGATTTTCAGTTGACAGAAGACTGGGGAGAGACTTTGTTCTCAGCACT
GDsnp00373	202	ss475882797	324	5	52.105	1139	5	25134947	23272650	TTGGGAAAGTTACATTCCTTTTTTTTCTTTCTCCTTTCTCTGTTCATCTCTATCTCTCTCTTTCTCCGCCTACCAGATATGGATATAAGATTCATAGACA[T/C]ATTCATTCTCGAATTCTGATTTAGAATTAAGGGTTGAAAAGTAGAGAGAAAATAAGAGACGGAATTGGGGAGGGTGGGGTGGACGGAAGAGATAGAAGAT
RosBREEDSNP_SNP_GT_25806753_Lg5_MDP0000612011_MAF20_MDP0000612011_exon4	6940	ss475875988	325	5	55.614	1140	5	25806753	24045045	GGACCATGTAGGTATTCATTTACTTGACATGATCACGAGTTTGTGCGACTATAAAACTATA[T/G]AGCTGGGTGGAATCTACATTCCCCGACTCTAAAATCAGAACAGAATGAGCAAGTTAAATGC
RosBREEDSNP_SNP_CT_26877863_Lg5_02729_MAF40_MDP0000273487_exon4	4563	ss475878404	326	5	56.349	1141	5	26877863	NA	CTTGCAAACGATGCCCCTTAGTTATCACCTTCCTTGCAGCCGCAATACTCCTCCAGACATA[T/C]GACCCATTAACAGTGACCAGGGCATTAAGAAATTCAGTGTTTGGGAAGTATCGTGCCTTAA
RosBREEDSNP_SNP_AC_26970454_Lg5_02729_MAF30_1664955_exon1	2055	ss475878406	326	5	56.349	1142	5	26970454	27757915	AACCCTCAGAGAGTGAGACTGTCACCTTCCCGAGAGTGTAAGCTAGTGCCGAACCAGCAAC[A/C]CCAGCACCCACAATGATAACATCCACACCTGCACCTATGTCTTTCTGCAGACACATTCCAT
RosBREEDSNP_SNP_CT_26979906_Lg5_02251_MAF30_MDP0000189791_exon1	4568	ss475878408	326	5	56.349	1143	5	26979906	NA	TCACCTACTTGAGCACCAAATGACGCACATAGAAGCACTTGCCTCTCGTGAAGAAGGAGAG[T/C]ACGAGACTGGAAGCAAAAAACCTAAGGATAAATCGACCCCAATTGCCAATGCAAGAAGAAT
RosBREEDSNP_SNP_TC_26990664_Lg5_02251_MAF30_12707_exon1	7743	ss475878410	326	5	56.349	1144	5	26990664	25049252	CTAATTCTACAATCCTCATTGGATTATAGAATTCTAGTAAATTGCTTTGTGTGTTTACCCT[T/C]TAGAAAGTTTGTACGGAAAAAAAAGGAGGAAGGAAAATGATCATCTACGATGAAAATGGCC
RosBREEDSNP_SNP_GA_27675794_Lg5_01601_MAF50_24107_exon1	6009	ss475878412	326	5	56.349	1145	5	27675794	25541076	AAGTCCAATCCTCGACGGAGTTTTCGATCCAAGAAACCCCAATATTCATCTACAAAACTTA[A/G]TTCTTTGAATACCCTTTATTCCATTACTCACAAAAATTCAGTCTTTCTTCTTATCTTGTTC
RosBREEDSNP_SNP_AG_27680788_Lg5_01601_MAF20_4787_exon1	2875	ss475878414	326	5	56.349	1146	5	27680788	25541675	AAATTTATGACTAACTAGATGGTAGAAGATGGATTACACTCGAAGAAAACTCCCCCATTCC[A/G]ATCCTCTCCTAAAAGTAAAAGTTTTCTTTCATGTTTAATCCTCTTCCAATCCCCCTCAAAT
RosBREEDSNP_SNP_CA_27695983_Lg5_01601_MAF20_484932_exon1	3736	ss475878415	327	5	56.543	1147	5	27695983	25580693	CAGACCACGCCATCTCCCGCGCAAGATAGCCGCCAACACCTCTCTGCCGCTAAAATACACC[A/C]GCACACCTTGTCGCCACTTGCTTCTTCACCTCTGATTCTCTGAACAAAGCCTTCGCTCTCA
GDsnp01601	465	ss475882800	327	5	56.543	1148	5	27697924	NA	AATGAGAGAAATTTTGTGATTGTTTGACCTTTAGGCNGNAGAGAGAGAGGTTAGTGACTGTTTTCATTNTATTAAGTGTAAGACACTGATCCTTCAATCT[T/C]CTTGGGCAGTACTTTGGATCGACTTTTGTCCATGACGGAAGCAGTTCGCCGATGTCACCACCCCAATACATTGATCCGTATGAACTTCTGGAAGACGAAA
RosBREEDSNP_SNP_CT_27698167_Lg5_01601_MAF40_357203_exon2	4584	ss475878416	327	5	56.543	1149	5	27698167	25578509	GAACTTCTGGAAGACGAAAGGATTTCTCAAATAGCACCACGTGTAAAGTGAAGCACAAGTC[T/C]TTCTCATAACTTAGAATCCAAATACAGGTTCCGGCCAACTATTTTCTAGGCTCTTGTTTAT
RosBREEDSNP_SNP_GA_27700882_Lg5_01601_MAF30_1688320_exon1	6012	ss475878417	328	5	56.544	1150	5	27700882	25575794	TGTGCATACGAACAAAATCAATAGAGAAATGTAGGTAGAAAGATTGAGAGGATACCTGAAG[A/G]CCATGCTCAAGGCAGTAAAGCTCCCAGCAGGCATTGCCGACCTGGATACCGGCCTGACCGA
RosBREEDSNP_SNP_CT_27703600_Lg5_01601_MAF40_286143_exon1	4585	ss475878418	328	5	56.544	1151	5	27703600	25573076	CATCATATTTAAAACTCCATGAAGGCCAGAACAATGATTACGCTCAAACACATTTTAATGC[T/C]ATCTTCCCATCATCCTTGATTTCTCAAGTGTTCCTCCTTTATTGTGTACTCCTATCTGGTG
RosBREEDSNP_SNP_AG_27828226_Lg5_01859_MAF40_MDP0000440636_exon2	2881	ss475878423	329	5	56.845	1152	5	27828226	25687814	GTGAATTATTGCATGTGCCCAAGCAATGATTGGGACCTTGGTACGTATAACCAACAATCGA[A/G]CAATCATTTGTAAGCACTTAATGAACGCCTCTGCCCAGCCGTTATGGGTATAAACATGGGG
RosBREEDSNP_SNP_AG_27841836_Lg5_01859_MAF30_MDP0000320931_exon2	2882	ss475878425	329	5	56.845	1153	5	27841836	25701424	GTTTAAAGAAATTGATGAAATAGAGAACAAGCTTACCTCCTTTCTCGGTCAACCTTTTACA[A/G]AGGTTACGATTGGACAGAAGAGAGAGCTAGTTGCAAGATTAAACTCCTTGCTTAAGCAAGA
RosBREEDSNP_SNP_CT_27846347_Lg5_01859_MAF30_MDP0000320931_exon4	4590	ss475878426	329	5	56.845	1154	5	27846347	25705935	TAGCTGGATTCGTCGCGAGGCCAATGTTGTCGCTCATCGCCTTACGTGTAGTGATCTTGGA[T/C]GAACTGGTGAGAAGACTTGGATTGGCGGGCCATCAGATCTTCTAATGGATGTATTGTTGGA
RosBREEDSNP_SNP_AC_27848920_Lg5_01859_MAF10_535309_exon2	2066	ss475878427	329	5	56.845	1155	5	27848920	25708508	TTTTGTTGCAGATTTGATTCCTTGAACTTGAATTGGATCACTCTTTGGTGCAGTGCTTATT[A/C]AGTCTTTGTTGCGCATATCAACCGTCATAGAGGACTTCCTGCTATCAAATTATAATTTGGT
GDsnp01859	558	ss475882801	330	5	58.611	1156	5	27859690	NA	TCAAATTCTTGCAGCTCGAATGATTTCTTCTTTCAACGCTCGAATGTCTGCAATTGTAAGCNATTTATACAAGGNTTTGCAACAATCTATTCATCATTTT[T/C]AGTGGGTCACTGCCGCGATGCCTGTTTCAAGAAGTTCAGGTTCGAAAATGATGCTCTCGNTGTATCAATTTCATCGATTTTGTTCCTAATCTTGTAAATT
RosBREEDSNP_SNP_CT_14557542_Lg2_00987_MAF30_27239_exon1	4137	ss475877219	330	5	58.611	1157	2	14557542	NA	TGGTGCCCTCTTTATTGCTTTGAAAAAAGGCTTACATTGATCGATGGACCACGAAAGGAAA[T/C]GGTTGAGCGCAGCTGCTTGTCCGATCAAGCTTTGGATCTCCTTCAAGGTAGTTAGAGACTT
RosBREEDSNP_SNP_CT_30331070_Lg5_01751_MAF30_1662486_exon1	4687	ss475878431	331	5	59.21	1158	5	30331070	27922609	CTGCTTCATCTCAGCTTTATCTATACAAATACGCTTCAGGCCAGGCCATTTAAATTGAAAC[T/C]GAACAAACATGTAGCTTAATTTGTTCACTTACAAAATATTCACAATATCCTGCAGCTAGCC
RosBREEDSNP_SNP_TG_30355439_Lg5_01751_MAF20_86485_exon1	8583	ss475878432	332	5	59.68	1159	5	30355439	27976600	CTCGATTCCGGCGCTCCGGGACCGTCATCTTCAGTTGATCAGGTACTTCTCGCGCTTCTAT[T/G]TACTTACTCTATGTTTGGAGACAATGGCTAGTCTTCAACGACCAACATTTTCCCACATGGT
RosBREEDSNP_SNP_CA_30366787_Lg5_01751_MAF20_1650615_exon3	3771	ss475883507	333	5	60.171	1160	5	30366787	27965252	AAGGATGGTGATTCCTATATATTCATGAACATTAAATACTTGATGGGCACTGACAAAGTGC[A/C]AGAAAATACAACTAGAGACCCATATCTTGGTTACACCAGTTAATGATAAAGAAATGAAAAT
RosBREEDSNP_SNP_TC_31334004_Lg5_01539_MAF20_10645_exon1	7863	ss475878434	334	5	61.621	1161	5	31334004	28736631	ATGCTTTGATTAGTTTGTCGATCTTGGCCTCAATTTGTGACATAAGCTCGGATCGATAGGG[T/C]CTTTGAGTTTACTTTATGGTCATGTTCTAGGCTTGACTGCAGGACAATGCACGGCGATGGT
RosBREEDSNP_SNP_GA_31342659_Lg5_01539_MAF40_533208_exon1	6144	ss475878435	334	5	61.621	1162	5	31342659	28745286	CCTTCTGTACATCCTCAAAATTATTTCTTTTTTCTCATCAACTCCCTAATCCTGATTACTT[A/G]ACTTCCTAATCCCATGTTTTCGTTTCTGGCTTTATACTTTCAATCGAGCCTGCTAATCCCA
RosBREEDSNP_SNP_CT_31358728_Lg5_01539_MAF30_493619_exon1	4717	ss475878436	334	5	61.621	1163	5	31358728	28761355	AAGAGGACCTCGAGATCAAGCTCCGGAGGATTCTCGAAAATGTACCGGTTCGCGTCAGTAA[T/C]ACCTCCGGTAGCTCCGCCGGTTCGGGCTCTGGCGACTTCCATCAGGTATTATATTTGGATG
RosBREEDSNP_SNP_AG_31365126_Lg5_01539_MAF20_1662415_exon5	2977	ss475878437	334	5	61.621	1164	5	31365126	28767753	ATTTATGCATGGAAATTTCTTTAACTCTTATGCAGGGGTTCTCCTAAGTCTTTCAGTGCCC[A/G]TGTTGTATGATAAGTATCAGGACCACATTGATGATAAGCTGCATGTAGCAAACAGAGTAAT
GDsnp01539	442	ss475882803	334	5	61.621	1165	5	31366126	28768831	ATTGTCATTCTGGCTCTCTATCCTTTTGTTAATCTTTCTAAAATAAAAAATTGCACCTGTCTATCTAAAACAGAAGAAAACTCTCTCGCACGAAAGAATT[A/G]TTTTAGATACCATGTTTTCACTGGGATTAGTTTTGGGTAATTAGTAAACTGTACGTATTTCAAACAGAGTATTATTGTTTTAGTTTGTTTTCACTTTGAT
RosBREEDSNP_SNP_TC_31372866_Lg5_01539_MAF40_1647540_exon1	7864	ss475878438	334	5	61.621	1166	5	31372866	28775493	ATCCACTTGCAGCTACTTGGTTTATGGCTTTAATTTGAGCAGCGGATCCTACTCTTCAAAC[T/C]GAAATACCCACATTAATGGCCAATCTGATTCTAGAATTGAATAAATCGGCAGATAAGAATA
RosBREEDSNP_SNP_CT_32907222_Lg5_214893_MAF30_214893_exon1	4784	ss475875991	335	5	64.164	1167	5	32907222	29356584	CATTGCCTTCCACTGGTGGTGCTTCACCAAAGCTCTTGAAGTTGAAATTAGACCCCATCTT[T/C]TAAACTTGAAAGCTAGCTGTGCAAACAACTCTATATGTACATCCAATTCACTCAGTCAGCC
RosBREEDSNP_SNP_GA_33260850_Lg5_RosCOS1238_MAF40_541294_exon1	6213	ss475878453	335	5	64.164	1168	5	33260850	29710211	ACAAGTTTCGACCTTCTTCTCACAAGGCATCGCGAGAAGCAATCCTGCACGTAATAGCATC[A/G]GCAAGTGACGATATCCCTAGCTCCACGCTTGTTATCTTATAGTGCTAGAAGAAAAAAAAAT
RosBREEDSNP_SNP_CT_33263993_Lg5_RosCOS1238_MAF50_1680075_exon1	4801	ss475878454	335	5	64.164	1169	5	33263993	29713354	AGTCGAAGACATTTAGTGTGTGCCTTGCGAGGAATAACATGACGGGGTCGGATTCTAGCCC[T/C]TTTATCTCGGCTCTTGAGCTGGAGTACTTGGATGATTCAGTGTACAATACCACAGATTTTA
RosBREEDSNP_SNP_CA_33278360_Lg5_RosCOS1238_MAF50_1638127_exon1	3803	ss475878455	335	5	64.164	1170	5	33278360	29727721	CAAATTGTTGTGTTCAGTATATAAAGATCGGAGACACCCGGTTTCCGCAATCTCGTATTGA[A/C]GGCTACCTGGACTGTTGTATCGAAGTTCAATTTTCGTAGTTCTTCTTGATCAGCTGTGGCG
RosBREEDSNP_SNP_CT_593777_Lg3_RosCOS3033_MAF40_413775_exon1	5106	ss475883237	336	5	68.378	1171	3	593777	NA	GAGTTTCCACCGCGGTGGCTACCCCGCGGCGAGGTCCATGGTGTCATGATGTGAAATAAAA[T/C]AGCACTCAAATTAAACCCTCTTATTGACAATTGTAGTAAAGATGTAAGTAGAAATTGTTCT
RosBREEDSNP_SNP_CT_648575_Lg3_RosCOS3033_MAF50_181891_exon1	5146	ss475877462	336	5	68.378	1172	3	648575	NA	AATCTTAAAGAAAGAAACTACGTCGCATTTGGAATCATTACTTACAATGACTCAATGACAA[T/C]GGTTAAGATATCGCGAAACAAACAATACAAACTCTTTAAGATCCATGCCGGGATCTTATTA
RosBREEDSNP_SNP_GA_6188555_Lg14_02706_MAF50_MDP0000173208_exon10	6532	ss475881017	336	5	68.378	1173	14	6188555	NA	CAGGTGGACTTTTAATTGAATCATTTATGAGAATTGCAAAGATTAATTGTAAGCTGGACCA[A/G]CCTATGAAGCTGGTGTAACTTGCTCAGGTGTGTATTAATGTTGACCACCATTTTCTCCTCA
RosBREEDSNP_SNP_TC_34513161_Lg5_RosCOS2737_MAF10_487971_exon3	7968	ss475878464	337	5	73.175	1174	5	34513161	32110542	TGAGGGATTTGGATGGTTTTGATAAAGGGATAAAGAAGGAATTCATTCATGTCCGGATTGA[T/C]ATCAGTGGTTCGCCGCTCGAATGCCCTGGTTTGTTTCTATTTAAGATCACTATAATTATTT
RosBREEDSNP_SNP_TC_34451670_Lg5_RosCOS2737_MAF50_MDP0000297138_exon7	7966	ss475878457	338	5	75.05	1175	5	34451670	32120305	GAAGAAAAATAGAAAGGGTGAAGAATTTTCAAGTGCAAGAATTACCTGAGCTTTAAGAATC[T/C]GAGAAATGCTGGAGTCTGCACTGAAGAACAGCAAGTGTTAAATTGACCTGGCCACCTAGAC
RosBREEDSNP_SNP_CA_34488739_Lg5_RosCOS2737_MAF30_1623562_exon4	3816	ss475878461	338	5	75.05	1176	5	34488739	32086120	GCATTTTGGTGGATAATGGGGTAAACATTGGAGCGTTGAGGCAGGGTCTTACTAAATACAC[A/C]GAAAATGTGAATACATCTGAGAAGAACAAGCAGAAATGGCGCACGAAATTCTCCAAAGGTT
RosBREEDSNP_SNP_GA_6990148_Lg10_127967_MAF40_127967_exon1	6579	ss475876203	338	5	75.05	1177	10	6990148	NA	TTGAGAAGGAAGGCAAAAATTCAAAATTGAGATTGAAATTGAAACCCTAGCTTAGCAAACC[A/G]AACAGCAATGGAGAAATCAGGGGTGTCATCGGTACCGTTGAGCTCCGATGGCTCTCGAGAG
RosBREEDSNP_SNP_AG_25747601_Lg9_327827_MAF50_327827_exon2	2807	ss475876185	338	5	75.05	1178	9	25747601	NA	ATATAAATTTTGCGGCCACAATTTGAAAATTCCGGATATTGCAGTATGAAGAAAAGAATCC[A/G]GAAGATCGATTTTGGAAGCTATCAAGCTCTTCCAGGTCCTGCCATGCCGAGACAGGTGCCG
RosBREEDSNP_SNP_GT_35405804_Lg11_MDP0000171530_MAF20_MDP0000171530_exon15	7034	ss475876288	339	5	75.602	1179	11	35405804	34679999	TTTCGGATTATCAGCGGTTCCCTTGAGTTGAGACCTCGCGGACATGCTTAAGAGCTTACCG[T/G]AAGTAGCCTATAGTCAAGGGCTGAGCACCGGCTGCTTCTCGTAGCAGCAAAGCAAGCCTGT
RosBREEDSNP_SNP_AG_35413950_Lg11_MDP0000171530_MAF40_MDP0000171530_exon5	3086	ss475876289	339	5	75.602	1180	11	35413950	34688145	TTCTGTAAATGCACTCGTCTAAAAAGCTTTATGAGACCAGTGTGAAGATTAAAGTCCTCCA[A/G]CTAAACCTAAAACATTCAAATTTAAGCTACAAGATATTATTTCATTTTGTTGACAAAAAAG
RosBREEDSNP_SNP_CT_23203278_Lg5_RosCOS1210_MAF40_670036_exon2	4410	ss475878375	339	5	75.602	1181	5	23203278	36301499	GCGAGTTTTTATTTTAAACCTTGTATATTATTTGTATGCAGGAAGACACCACAAGGATACA[T/C]GAGAAGGAAGAATGTAATGGTAATTCTGGGAAAAGAGTTATTGTAGAACATTGTAATATTA
RosBREEDSNP_SNP_GA_23212514_Lg5_RosCOS1210_MAF40_1687970_exon6	5848	ss475878377	340	5	76.203	1182	5	23212514	36292263	ACTTTGTTTGCGGAATTTGAGATTGTATGTGCAATCTCTCTTGCAGCCTCAATCTTCCTCA[A/G]TGTAATAAATGCCGGATTGTTTGCAATAGCTTCACCAATCAGCTTGGCACTTGTCGCCTCT
RosBREEDSNP_SNP_CT_2609621_Lg10_00839_MAF20_1656281_exon2	4542	ss475879631	340	5	76.203	1183	10	2609621	37704586	GTTGTTGAAATCTCTGCCTTTCACAGCCAGGATCTCGGGATGGAACCATCCAGTGCTTTAT[T/C]AAGAGGGACAAGTCTAATTTAACTTACCACCTTTTCCTTTGCCTTAGCCCTGGTAAGATTC
RosBREEDSNP_SNP_GA_48384030_Lg15_MDP0000137362__MDP0000137362_exon1	6431	ss475876553	341	5	77.58	1184	15	48384030	37860342	GGGCAACCTAATTAAGCCAAGTGCGATGAAAAGTGTTCATTTCTTCATCAGCACTGTGGCC[A/G]CATTGGCATTCGCAACCTTCCTTGTCTCTGCCTACGATCCCAGTCCTCTGCAGGACTTCTG
RosBREEDSNP_SNP_CT_35228619_Lg1_00495_MAF10_1639494_exon2	4862	ss475876945	341	5	77.58	1185	1	35228619	NA	GCCATCCCATAAAGCCATGAACTCAGTTTTCATGTTTGTCAATGCCTCGTGATCTGTAGTT[T/C]GGCGCTGACCCAAGAAACTATCAACCTCATCAATAAAGATGATAGCAGGCTGGAGTTTATA
RosBREEDSNP_SNP_AG_36487489_Lg5_00100_MAF50_MDP0000220692_exon2	3117	ss475878465	341	5	77.58	1186	5	36487489	NA	AAAATTTACTCTGTTTTTCGGCGTTTGGTTTTGCGCAGGGAGATGCTGTGACTGAAGATGA[A/G]GTGGTCAAAGCGCTAGTTGGGGTGTTCTTACATCCAAAATATACGATTCCCTTGATTGGAT
RosBREEDSNP_SNP_AG_36490942_Lg5_00100_MAF50_1653247_exon2	3119	ss475878466	342	5	80.254	1187	5	36490942	NA	TTCTAAAGGGTATTGGGTTGTCTTTGAGGATATAGACAAAGCACCATCTGATGTGCGTTCC[A/G]TTATATTACCTTTACTGGAAGGTGCAAACCTGTTTGCAACTGGGAACGGACAGGTAAGAAA
GDsnp00100	100	ss475882804	342	5	80.254	1188	5	36529703	38396959	TGTATGAATGACCTTCAAATTTAGAGTTAGAAATNAANCGGCTCCAATTATAAAATTTTTACGGTGAAAATATATTACTTGGAAGTGAGGAATGAGCTCA[T/C]CATGAAGTGAGAAATGCAGGAATTATTCGTAAGACATTAGGAAGGATGAAAAAATTACTTAGTAACGCCCTAAACCTTTGGTGTGATATATATCCCACCC
RosBREEDSNP_SNP_CA_36546287_Lg5_00100_MAF40_1662719_exon2	3837	ss475878474	342	5	80.254	1189	5	36546287	38380075	TTGGATTCCAAGTAGTCCTTATACGTCATTTCACGATAAAAGGGTGGGTTGTGCTCGTCTA[A/C]AAACTCAGGTGCAGGCCTCACAGTTGCTTCCAATGATGGTCCAAAAAAGAAGGGTAAACTC
RosBREEDSNP_SNP_GA_2471400_Lg5_00179_MAF30_MDP0000285776_exon9	5907	ss475878167	342	5	80.254	1190	5	2471400	8281728	TAAGCCCGGGCCATTAGACCCAAAAGTTGCACCGACTAGATTCAATTGATTCCACGATTCA[A/G]GAAATAGAGCACGCGGTATATAGACAAACCAAATCAAATCATGCGCATGCAACCACATGTC
RosBREEDSNP_SNP_AG_364496_Lg10_01789_MAF50_MDP0000180014_exon3	3116	ss475879588	343	5	80.909	1191	10	364496	NA	CATGTTTAGTCACTTGCACTTCAATGGACTAAGAACACTCTATCAGAAAAAGATGGTGACT[A/G]GTTTGCCCAAAATCACAAACCAAACTAAGGTCTGTGAGAAGTGTGTCATAACAAAACAACT
RosBREEDSNP_SNP_GT_37429382_Lg5_02674_MAF30_475767_exon2	7047	ss475883112	343	5	80.909	1192	5	37429382	NA	TTTTAATTCGGATAGTGTTGTTGGAACTTACTGTGATTCCCAATTATTTATGTAAACATTG[T/G]AGGGATGAAATTGAATGAATGTAAATTAGTATGTTTAGACACAAACTTGTATTTATTAGTT
RosBREEDSNP_SNP_CT_37469684_Lg5_02674_MAF40_324963_exon1	4915	ss475878479	343	5	80.909	1193	5	37469684	39263274	CAACACCACCGCACAGGATTTCTAAGAGATCGATCGAGAGCTGATCATATAATCATATCGC[T/C]ACGATCAATCAAGATTTGAAGATGACTCCAGCTAATCTGGCAGGGCAGTTTGGCGACACAA
RosBREEDSNP_SNP_CA_37473253_Lg5_02674_MAF20_488977_exon1	3844	ss475878480	343	5	80.909	1194	5	37473253	39266843	GTTGAGATGGAGGGAGACGCTAATATCCTTGACAGTGTGTTTTGCTGTGCCACAGGCGTAA[A/C]CGTGGCCCTTCCTGCACCAATCCCTCATCGCTAGTTCATCCCAAAGTGCGTGCATGCATGG
RosBREEDSNP_SNP_CT_361822_Lg6_00347_MAF20_335316_exon2	4890	ss475883511	344	6	0	1195	6	361822	361943	AGTTATTTACTTGTTACAGATGTGAAAACATAAACATTTTCTTCTCCCGCTCAATTTCATA[T/C]ACTAGTACACGTGATTGTATTGTAGAAATCAAAGGATAAAAAGGGGGAAGGAAATGTAGGT
RosBREEDSNP_SNP_AG_372637_Lg6_00347_MAF20_1663629_exon1	3132	ss475878481	344	6	0	1196	6	372637	379388	TCTCATTTTTCTGTTGAACAACCTTCATTGAAGATATGTCATCTGGTTGTTCAGCCTCCTC[A/G]GGGGCAACTTGCTTTGGTTGTTCAGGAGTGGAAACCACTGTTGCCAAATTATTCTTGGTTG
RosBREEDSNP_SNP_GA_392356_Lg6_00347_MAF10_1648995_exon1	6357	ss475878482	344	6	0	1197	6	392356	392476	GGAGCCCCGGGATACCAAGGTAGTCTAGTGTGTCTCCCTGGTGAACATTGATGATAAGTCA[A/G]AAGGAAAAGAAAGTTAAAAATAACAATTCACCTCGTATGTTGCTCACACCAAACTATATAA
GDsnp00347	190	ss475882806	344	6	0	1198	6	409383	423868	AGTGGCATAATAATCCCTGGCCATCAAATATTTTTGTTTTAGATTGTTTTAATATCAGAAGTCGTTGGTTTCTAAAACATATTGAAGCAAGTAATCCAGT[T/C]AATTTGATTATAACATTGCTTCCTTTGTTGTCTTTACAGCTAGTAGTGGCGNGTAAAGCGCTTGTTTGCGGAGACACTAGTTTTGATGAATTCCACTGCG
RosBREEDSNP_SNP_AG_1264562_Lg6_02169_MAF10_1671782_exon1	2361	ss475878485	345	6	1.043	1199	6	1264562	701862	CAAAGAAGTTATCAATGTTCTTATTCAGTACCAAACGTCCAACTGGCTGCAGGGGAAGAAT[A/G]TCTTCAGGCCAGGTCTTAGTAACATCAAGTGGGTCAAAGTCAAATCTGTCTTCATGATCAG
RosBREEDSNP_SNP_AG_1266965_Lg6_02169_MAF20_461300_exon1	2362	ss475878486	345	6	1.043	1200	6	1266965	699459	GAGAGAGAGCTTGATGGAGAAGGTAAGAGGTGAGCAAAGGAAGGGGGTAAGCCACTCTCTC[A/G]GGCGGGCAATCGAAGGATGAAATGCAAGCAAATTTGGGGTATTTATAGACGTTGAGTTTTG
GDsnp02169	639	ss475882807	346	6	1.454	1201	6	1296582	NA	AAGACATGAGTACATATGATATAAAATACTTGGATGATGACTCGGAGTGGGTCTTGTTAACATGTGATGATGATTTAGAGGAGTGTGTTGATGTGTGCCG[A/G]TCTTCAGAGAGCCGCACAATTAAGCTCTCTCTCCAGATATCTCGTCATCACTTGAAAGGTTTCATAGGTAGACCGTCATGATAGTAAGATGCTTGTCTGA
RosBREEDSNP_SNP_GA_1307443_Lg6_02169_MAF30_MDP0000296767_exon13	5475	ss475878489	346	6	1.454	1202	6	1307443	1281049	TAGGTGTTCAACCCCACCATAACCATCATAATTTGCAGGATCCATTTTGAAGTACTGGAAC[A/G]AAGAGAGAAACTGTTAATAATAATTTTAAAAATATCTAGCCACAATGCAATAATTTTTTGG
GDsnp01087	348	ss475882808	347	6	2.114	1203	6	1640609	1572678	GCCCTCCGAAAGTCAGAAAGTTCAAGATACAAGAAATTAAACATGTTGCAGCAGAGGAAGCCAAGTGTACAGAGAAGAGTCTTCCTACCAAAACATGATA[T/C]GCAAACCATATCATGTTTTCTTTTTCTTCCCTTTATTTTTTTTTTATTTTTTTCTTTTTGGCATGCAAGAGATCATGAAGAGGAAAATTCCTCACCCAAT
RosBREEDSNP_SNP_TC_2497711_Lg6_RosCOS777_MAF20_1623312_exon9	7681	ss475878490	348	6	2.972	1204	6	2497711	2050476	TTCTGTTTCTTTCTTCTTCTTTTGGTACATAAACTTCCTTGCATATATTCAAATCATCCGA[T/C]TACAGCTTGACACGAAAAGAGAGCAAATTATGAAAATCGGGAAACAGGGAAAACGAAAAAG
RosBREEDSNP_SNP_AG_2553338_Lg6_RosCOS777_MAF40_MDP0000172990_exon2	2800	ss475878493	349	6	3.496	1205	6	2553338	2127422	AAATGCTTCACCTTCTTCCTTTGTTCATTTTCAGTAGCTTTATGGTCTCTATAGTACGGGG[A/G]AAAAATGCTTCAGGCCGAACACAAAAAGGCTGGAAAACAGAAAACAATGCTTGCATATCCG
RosBREEDSNP_SNP_GT_2991122_Lg6_RosCOS408_MAF50_1685757_exon2	6977	ss475878499	350	6	4.369	1206	6	2991122	NA	TAAAGCAGTTTCTGTACAGTCTATTGTATCTTTAATTTAGAATACCTTATTTAATTTGCAG[T/G]TGCAACCCAGGCTCTTCTACAAAGCTGTCTCACTTTTGGGGCGTTCTCATTTGTTATTGAA
RosBREEDSNP_SNP_CA_3033678_Lg6_RosCOS408_MAF40_98216_exon1	3769	ss475878503	351	6	4.495	1207	6	3033678	NA	CCAAATTGTTTCTAGTTTTGACACCAAGCAAATCCTTGAGGTATACAAAACTCTATTTTAG[A/C]GTAGCCTTAGTAAATATATCAACAGTTTGATCCTCATATTTGCAATAGAGTTAATCAATCA
RosBREEDSNP_SNP_GA_3299580_Lg6_02819_MAF40_MDP0000254459_exon3	6195	ss475878506	352	6	4.861	1208	6	3299580	NA	AAATTCTCATTAACTGTATATATCTTTTGTGAATTGTTGTAGACGAAGTAGCATCAACGTC[A/G]CTAATTTTTTCAACAACAAACACCACTTGTAAAGCATCCCTTTCTGAATGAAAATACGAAA
RosBREEDSNP_SNP_TG_3891842_Lg6_01747_MAF20_451241_exon1	8654	ss475878508	353	6	6.834	1209	6	3891842	NA	TGCCAGAGGCATACAACTGCGGGTCCCTCTCTCTCCCATCTTCTTCTTCGAAACCTGCATC[T/G]CTCTCATAACTCCTCTCTCTCTCTTTCTCTCTCTCTCCTGTGCGGCTTGGTGGATATGCAG
RosBREEDSNP_SNP_GT_3916226_Lg6_01747_MAF50_MDP0000498820_exon2	7055	ss475878509	354	6	7.454	1210	6	3916226	3756979	CGCCCACAACTATTCTCTTTCACTATTCCTCGCTCCCTCCCTCGGCCGGGAAACTTCATTC[T/G]CCGCCGGAAAACCGCTTTGTCTCCGGCGAATAGCATCATAATCCGTCGGAAAACCGCTTTG
RosBREEDSNP_SNP_AG_3922847_Lg6_01747_MAF50_1431_exon2	3170	ss475878511	354	6	7.454	1211	6	3922847	3782341	TTCTGTGTAAAGAAGCGATGCTTCTACACACAAGTTTAGAACTTGAAGATTCGTATTATTC[A/G]TCTGCTGATTTGGTGTCCCATGATAGCATTAAGATGTCTTTTGTGAGATTGATGCGCTTTC
RosBREEDSNP_SNP_CT_3942180_Lg6_01747_MAF40_1636047_exon1	4952	ss475878510	355	6	7.91	1212	6	3942180	3763008	AAGGTCATCATGGCGGTCTTCTAAGATCCCGGATTTTCTCTCGCTTTCCGGCCAAACGGAG[T/C]ATAAGAGCCCCTCGGATGCGTTGGACTACTACTCTTCACGCCCGCTTTGTTCACGCTGTTG
GDsnp00181	129	ss475882811	356	6	9.228	1213	6	4130950	3972683	TGAATAAATCAAATNNAATTAATAATTAAAATTANATAATAAGGTATNACAAACTGAAAAGAGTATGTGAAAATCATTTTTTGGTTCTTGAACACTTTTA[T/G]ACTCAAATAGGCTCCTAATTTGTAAAAACATTAGGAGGTCGTGATTCATTTTTATCTTAAAGTAGTTACGTGTAAGTGTTGACATCTCAACACTGAATGG
RosBREEDSNP_SNP_CT_4161930_Lg6_00181_MAF40_1640456_exon1	4974	ss475878516	356	6	9.228	1214	6	4161930	4044063	CCAAGGCTTTTGCTGTATTCCCTCTGCTGTTTCTACCTCCTGTCGAGCTCGCCATTCTTCC[T/C]CTGTGTTCCTACTTCGGAAAGCGCTTTCTTATTTTTGCCCTTTTAGTTGATCAATAAGTAA
RosBREEDSNP_SNP_AG_4554020_Lg6_00501_MAF50_384165_exon1	3213	ss475883898	357	6	10.702	1215	6	4554020	4422283	CCTTCCCATCTTCCCTCTTTGCATATGACAATCCTAATCTAGATTTAGCTTGCCTTAAATC[A/G]CCAATACCCGAATTAGTATCCGGGCCTGCAAACCCGCCCATAACGGGCGCTAGAGGTGGTC
RosBREEDSNP_SNP_GA_4558281_Lg6_00501_MAF50_MDP0000230322_exon5	6420	ss475878517	357	6	10.702	1216	6	4558281	4418022	TGTAAGGCCTGCTCAAATTGCAACACCAAAATCATTGAAGAGGGCATAACAATTTCGCAGA[A/G]TTTCTGTGAAGTTGAATATAAAAAATAAACGAAACCAAAGATTTCCAAGAATCATACCATG
RosBREEDSNP_SNP_TG_4566174_Lg6_00501_MAF20_1633548_exon2	8670	ss475878518	358	6	10.994	1217	6	4566174	4410129	TTTCTCTGCTGATTTCTCCAGGTTATCCAAATCACGAAGCATCTTAGCAATAGTTTCTCCT[T/G]GGGGTTTTGCACCTTCTGGGATTGCTTTTGGCAACGCATTTGATGGATGAACCGATTCAGT
RosBREEDSNP_SNP_TG_4569133_Lg6_00501_MAF10_1633548_exon1	8672	ss475878519	358	6	10.994	1218	6	4569133	4407170	TGTTACTGACTCTGATGCACTCAGTTTAGAAGCCTCCATCTCTGCTCTGATTTCTGCATTC[T/G]CAGTCTCAAGCCGTCTCACAGCTGCATTTGCGCGGTCCACTTGACCACTGGCCTTTCTTAG
GDsnp00501	229	ss475882812	358	6	10.994	1219	6	4577900	4398903	TGCGAGGATTCCGAAAATTGGTAAATTGTGTCCGTTTATTGTACATCATGTGATTAGAAATTATTTTAAATTTTTTATTTAAAATTGAACACAAACAGTA[T/C]CTGACTAAAACTGATTTCACGATATACAATGAACAGATACGATTTACGAATAATTGGAATTCTCACAAAAAAATTCTGAAGAGGATCATGTTGGCATTCG
RosBREEDSNP_SNP_TG_4578702_Lg6_00501_MAF40_241093_exon1	8673	ss475878520	358	6	10.994	1220	6	4578702	4397601	TTTGCACGAATAAGAGTAGCTCAAAAATTGAAGTTTTTTGGACTGAATTAAATATGTACAA[T/G]AGAGACTTGTGGCACAATTTTTTCAAAGGCAAGGAAATGTAAGAGAACGAAATAATATCCA
RosBREEDSNP_SNP_AG_4594953_Lg6_00501_MAF40_MDP0000189774_exon3	3218	ss475878521	358	6	10.994	1221	6	4594953	NA	CACTCCAAATAACCGCAATCCTGAAACCAAAAGGCCTGCCTCGATGGTTTGTAAGAGTTTG[A/G]GACAATTACCAATGCATACACCAACTGACAAGTAAAAGCATAATAATGTAAATAAAAGAAA
RosBREEDSNP_SNP_AG_4782504_Lg6_263940__263940_exon2	3226	ss475875996	359	6	11.592	1222	6	4782504	4612380	CTATAACTCACTCTTCACTAACTACAATTTGCTCCACATCAACAAAGTCACATACCTCGCC[A/G]GCTTGCACCATAATAACATGAGGTGTGAATCCAACTCCGCAAGCTCCTGCACACAACAAAA
RosBREEDSNP_SNP_CA_4870030_Lg6_325347_MAF40_325347_exon1	3876	ss475875999	359	6	11.592	1223	6	4870030	NA	GCGTGCACGCGCCGCCCAACACCGTGTGGTCGGTGGTGCGGCGCTTTGACCAGCCCCAGGC[A/C]TACAAGCACTTCATCCGGAGCTGTAACGTCGAGGAAGGGTTTAAAATGACCGTCGGGTGCA
RosBREEDSNP_SNP_CT_4993076_Lg6_MDP0000075705_MAF50_MDP0000075705_exon1	5036	ss475876000	360	6	12.196	1224	6	4993076	4834932	TTTTAGTGACCAAAATGAAAATTGTAATTTCAAGGAGCATAACCACCATGACCACCATCCT[T/C]ATCATCCCCACCACCTCCTCCATATGCACCTCCGTGTGCTCCATCATAGCCAGTGCCACCA
RosBREEDSNP_SNP_CT_4993274_Lg6_MDP0000075705_MAF10_MDP0000075705_exon1	5038	ss475876001	360	6	12.196	1225	6	4993274	4835130	CCTGCACCTGCTCCTCCAACTGCATAACCTCCCCCACCACCACCATGACCACCGCCACCAC[T/C]ATATCCTTCACCATGTTCGCCATTAGCTCCATAGCCTCCACCAGCACCACCACCTTCTCCA
RosBREEDSNP_SNP_GA_4993668_Lg6_MDP0000075705_MAF20_MDP0000075705_exon1	6448	ss475876003	360	6	12.196	1226	6	4993668	NA	CTACAACTCCATACCTACCACCACTTCCTGCACCTCCACTGCCACCATAACCTCCATAACT[A/G]GCACCTCCATACCCTGATCCACCACCGACACCAGTGCCATGGCCTGCACCATAGCCAACAG
RosBREEDSNP_SNP_CA_5180646_Lg6_00082_MAF40_MDP0000693038_exon1	3885	ss475878523	361	6	12.27	1227	6	5180646	NA	CTCTTGATTTAACCCTCTACTCGTTTCAAGATCATAACATCAAGAGCTTTCTTAATTTGTT[A/C]TAGTTCTTTCTCTCTAAATGCATCACGACGCTTACACGATGATCCAATAGTATTGATCAAG
RosBREEDSNP_SNP_AG_7877366_Lg6_01954_MAF40_1673771_exon1	3405	ss475878552	362	6	12.345	1228	6	7877366	7397274	GTGTGGAGAAACCTGGCCGTTGATTTGATCGTGCACTGTGATGCTGGGCTTTGATCTGTCC[A/G]CTTATGGCAATCTTGGTGGGACACGTGACGACGACTCAAATGGATTATAGTTCTTGTGAAT
RosBREEDSNP_SNP_GT_7892794_Lg6_01954_MAF50_MDP0000224423_exon4	7125	ss475883122	362	6	12.345	1229	6	7892794	7412226	ATTATATCTCAATCATTTTATAAGCATAAATACCCTCAATTTGTAATTCCGGGAAAAAAAT[T/G]GTGAGTTATCATTTATTTTAGCAATAAGAGTTGATGCCAAGATAAGGATTAACTTGGAATA
RosBREEDSNP_SNP_AG_5232792_Lg6_00082_MAF50_1649239_exon1	3251	ss475878525	362	6	12.345	1230	6	5232792	5074320	GGGCCAAATTCTTTTATTATACAAGGGAGTATGGGAGAGGAAAATCAAGCGCAGAACCTCG[A/G]GTTCAGATTTAACCTTTAAACCCTATTGGCATCAAAACCAACACTTTTTGTTCCTTCCCTT
RosBREEDSNP_SNP_CT_5243425_Lg6_00082_MAF50_1622771_exon1	5054	ss475878526	362	6	12.345	1231	6	5243425	5085281	TCATTCGCAAGTATTGTCCGAATATGAAATAGTGGCGACTTCGAGTGTCCACCAGGACCGC[T/C]CCTTATCCACTCCCTCCCTACTCTTCTGCACACAACATTCAAAACAATGGCGGCATTTGAG
RosBREEDSNP_SNP_GA_5249377_Lg6_00082_MAF20_627308_exon1	6466	ss475878527	362	6	12.345	1232	6	5249377	5091233	CACCAAAGATTGTTCCCAAGGCTTTTGTAGTTTGTATTGCCCACAGTGGTGTTACATGGCA[A/G]TACCACCCCCACCTGCCTTTGAGTTTCCTCAAGAAGATTCATCATCTCCCATTTTCTCTCC
RosBREEDSNP_SNP_AG_5253569_Lg6_RosCOS1410_MAF20_1665942_exon1	3253	ss475878528	362	6	12.345	1233	6	5253569	5095425	ACTAGTATTACTACTTTTGGCGGCAGCGTTATTGCAGTAGTAGAATTTTTTAGGAGGTATG[A/G]AATTATTGGTGGTTTCTGAAGAGTAGTCTTGAGCTTGGCTGGTGTAGGGGGTTGCAGAGAT
RosBREEDSNP_SNP_GA_5261397_Lg6_RosCOS1410_MAF50_285277_exon1	6467	ss475878529	362	6	12.345	1234	6	5261397	5103253	TGCAGAAGGACCTTCTTGTCTCTCTGCGTGTGTGCGCGCTTGTGCGTATGCATGTTGGGTT[A/G]GGTGGCTCAGTTGTTAACATAGGTGGCTCCGAGAAGGAACATAAAAACCATTGTCATCAAG
RosBREEDSNP_SNP_GA_5267527_Lg6_RosCOS1410_MAF50_1631029_exon5	6468	ss475878530	363	6	12.589	1235	6	5267527	NA	GGTGGGGATTTTTAGAACAATGGTTACATCCAAAACAACAAAATTATAAATGACTAACCTT[A/G]ATGATATATTTCGTGCTTGCCGGGAAACTAATGAATTTGCTATGACAAATGAGCCAACCCC
RosBREEDSNP_SNP_AG_5271953_Lg6_RosCOS1410_MAF20_MDP0000320813_exon1	3254	ss475878531	363	6	12.589	1236	6	5271953	5113809	AAAGGTCGATGCAATCTTTGTGGAAAACATGGCAACACTCGGTCAAGAGGCGTAGTATGCT[A/G]TCGTCCTCAAACTCCACCAAGCAAATTGCGCATTCTAGGCCGTACTTCTCTATCCGGAAAT
RosBREEDSNP_SNP_AG_5316069_Lg6_RosCOS1410_MAF10_1652356_exon1	3258	ss475878535	364	6	13.176	1237	6	5316069	5157925	AATGATGAACCCTCAGAGACGACGAATGCGGTGGCGAAGAAGAAGGATGGGAGGAAGAGGA[A/G]AAGGGATGAAGTTGAGAGGGAATATGAGGTGAAGAAGTACGGCGTGAAGGAGGGCGAGGAG
RosBREEDSNP_SNP_GA_5287964_Lg6_RosCOS1410_MAF40_498673_exon1	6470	ss475878532	365	6	13.533	1238	6	5287964	5129820	CCCAGTACATTGAAAAGGTTTCTCGTAAAATATTCAAAACCTGAGAAAATAATCAATGTAT[A/G]ATGTCGGACTTTTGACTAGTTCTCGTGGAAAAATAATTTAAGAGGCTGATTGATTGTGTTA
RosBREEDSNP_SNP_GT_5306462_Lg6_RosCOS1410_MAF30_1639402_exon5	7090	ss475878534	365	6	13.533	1239	6	5306462	5148318	TCAATGTTTTCGCAAATTTGTGCCACAAGAAACACTTGAGACTAACATCTGCAGATTATTT[T/G]AATCATTATGCACACATAGTTTAACAAACGATGTACACTAAGGAGGTGGGGAGTGGCTAAA
GDsnp00082	92	ss475882813	366	6	14.855	1240	6	5200956	NA	CCGGATCCAAGACCAGCCCGGATCCGAAACCGGCCGAGTCTGCTCCGGGCATGAACGGCGCCGTCGAGGTGCCTCGACCCCCCGCCGCCGCCAACATCAC[T/C]GTGTTCGAGTTCGGGTCAGTGNCGGCTTCAGGCGATAAGGTCACTCTCGCCGGGTACTGCCCTGTCTCCGAGGACCTGGAGCCGTGCCGCTGGGAGATCC
RosBREEDSNP_SNP_GA_6216549_Lg6_01575_MAF10_1684967_exon2	6534	ss475878536	367	6	15.449	1241	6	6216549	6059450	CTCTTGCTGAGTACATCCGATATGGTGTTCTCAATCTTGACAAGCCTGCAAACCCCTCGTC[A/G]CACGAGGTTGTCGCTTGGATTAAGCGCATCCTTCGTGTTGAGAAAACTGGCCACAGCGGTA
RosBREEDSNP_SNP_CT_6220043_Lg6_01575_MAF40_69973_exon1	5128	ss475878537	367	6	15.449	1242	6	6220043	6061899	ATAATATATGTTTCCCCTTTTTCAGGAACGATGCAATCCATGAAAATACAAAGAAACACAC[T/C]AAGTTGAAGGCGTAAATTTATGCTTATTATGTCGTATGCATGAAATCGATTCGTCATCTTT
RosBREEDSNP_SNP_CT_6224758_Lg6_01575_MAF30_1639972_exon2	5129	ss475878538	367	6	15.449	1243	6	6224758	6066614	TAAATTTTCTGCCCAAAGCAGCAGCAATAGATGACGCCAAAGATGTTTTTCCAACACCAGG[T/C]GGGCCAACAAAACACAACACTGGGCCTCTGGCATCTGGTTTTAGCTGCAACACCCACATAA
GDsnp01575	455	ss475882814	367	6	15.449	1244	6	6229601	6071338	TTGTAGCTGTTTGAGCTCAGCTCTAACTTTATAGCTCTCCAATTACTCTGCTTGCTTGGAAATTATGCTCCTTTTCATGCTCTTTGGTTGCCGAAACCGT[A/G]TCGTTTACTTTTTGCTGCCAAAAGTGTTGCGTATTTTGTTCTTCAATGTTGCCAGTATCAATTTCAAATGCCAACTTTCCTTTTTCCCTTTTCTATGTAA
RosBREEDSNP_SNP_CT_6256664_Lg6_01575_MAF10_1675828_exon2	5130	ss475878541	367	6	15.449	1245	6	6256664	6087830	AAGCTATGGTGTCAGGACTGAAGTTGAAGTTGAGATCAAATCCAATGAGAACCAATAACTT[T/C]CGAAAGAGGATACAGCAAGTTGTTGATGAGGGACTAAAGAAGCTTCAGAAACGCGAGTTTG
RosBREEDSNP_SNP_AC_6615652_Lg6_RosCOS1869_MAF40_1618698_exon6	2227	ss475878545	367	6	15.449	1246	6	6615652	7889302	GCAAATAGATCCACCACCAACAAGTGAATCCAAGCAGAAGCTAATGCCATCTCATTCGAAA[A/C]CATCTTTCCTATACCAGGCAGCTGCACATATAGTAGATAGGCAGAAAAAAACAAAGAGTTT
RosBREEDSNP_SNP_AG_6649895_Lg6_RosCOS1869_MAF10_1678033_exon1	3334	ss475878547	368	6	16.116	1247	6	6649895	6491749	ACGCAATTGCCGCTGCTGTCCTGGCTCATCTGTCTTTTTCTGCGGTTCAAATGACATCTTA[A/G]CTGACAAATAGTCAAGTTCCACACCCATTTCCTGTATACATTCCCTAGGCTGCTGCTCATG
RosBREEDSNP_SNP_GA_6652033_Lg6_RosCOS1869_MAF20_MDP0000306250_exon2	6561	ss475878548	368	6	16.116	1248	6	6652033	6493886	TTTGAGTTTGTTGTCCATTCACTTCATCTTGCAGGTCATCCGAAGATCCATTTTGACTTTC[A/G]ATCACCATATTATGCTGTTCTTGTGGACTTTGTTGCTTGTGTTCTCCCTGTTTATCAGTGA
RosBREEDSNP_SNP_TC_10716817_Lg6_MDP0000302895_MAF20_MDP0000302895_exon2	7172	ss475876006	369	6	17.575	1249	6	10716817	10968833	CTCCCACGCGTTCACTATCAATAAGACCAATTACAGTAACTCTAGCATTGACTTGTACTTT[T/C]CGATAAACCGAATCGCGGAAACAGGTAATTCCAACATCATTCAGGCTAGGAAGCGATCTCC
RosBREEDSNP_SNP_AG_10716913_Lg6_MDP0000302895_MAF10_MDP0000302895_exon2	2287	ss475876007	369	6	17.575	1250	6	10716913	10968929	CATCATTCAGGCTAGGAAGCGATCTCCTAGGGATGAAAAACCGATCAAGAAAATTAAAACA[A/G]TTTGACAGCCACCTAATCATAATTTTATAATTCGTCCATCTTTTCACAAGCTCTTGCAGCA
GDsnp02258	653	ss475882816	370	6	18.418	1251	6	9341917	9250174	AAAACTTTCTTGTCACAATGCTGTGTCAGCACACGAGATGTTAAACTAAAGGCTGTTGACAAAATTAATACAAAAATTCACACGAGGACACAGTTTAGCA[T/G]TATAACTAAATACATGACAAATGCAACCCTCCCAAAATAAAGTAAGCATCTTACTCTTGTTGCTTCTTGCCACCCATTTAGTAAATAAGACCATGTTTGC
RosBREEDSNP_SNP_GA_9344917_Lg6_02258_MAF30_MDP0000143112_exon9	6705	ss475878561	370	6	18.418	1252	6	9344917	9253377	CAACAATTTCATCATTAATACAAAACTGCACCTTTGAGTTTACAACCTCTTTTGTAGTTGC[A/G]CAATGTAAAAACCTCCCAACACCAAATAGCAAAATTAAACTGTTATTTACTATGGATAGTT
RosBREEDSNP_SNP_TC_9378475_Lg6_02258_MAF10_1637701_exon2	8366	ss475878563	370	6	18.418	1253	6	9378475	9287455	ATCGATTGATGAACGTTGCTTTCCTTTGCAGGTCTCCAGAGATGCTGGAGTCTCAGAAAAA[T/C]TGTTGTATAATGTGAGCAAATGTCTTACCCCGACTACCTTTCGTATACCCCTAGCAGTTAT
RosBREEDSNP_SNP_AG_10948075_Lg6_RosCOS463_MAF20_MDP0000124776_exon2	2296	ss475878567	371	6	19.07	1254	6	10948075	11200090	CGCCCCCGGGCATCGGATACAAGGACTTCCGTGACCCGACAACCGCTTGGTACACGTCTCA[A/G]GGAAAATGGCGCATTACTATTGGGTCAAAGCTTAACAAAACAGGCATATCCTTGGTTTATG
RosBREEDSNP_SNP_GA_11841472_Lg11_00037_MAF50_MDP0000176943_exon1	5401	ss475880147	371	6	19.07	1255	11	11841472	NA	AAAAATTCTAATTGGTCAAAGATATCTAGTCCCTACTTTGCTTATGGAGGAAGTAGGCATC[A/G]TGCTACTGATTATGCTAACATTGGTCAAAAACACAAAAAGGCAATGATGGTTACTTGGAGT
RosBREEDSNP_SNP_TC_11991962_Lg6_01366_MAF40_1642277_exon2	7223	ss475878572	371	6	19.07	1256	6	11991962	12876138	ATTTGTGTGTTACCCTTGTTGTCTTCTTGACATAAGTTCAAGTTTTTTATTTTTTTGTTTT[T/C]CATTCAGTGATGTTTTAGTTGGAAAAAGACTAAGGGTATTGATACCTTTGTTTCAATAAAA
RosBREEDSNP_SNP_CT_12001079_Lg6_01366_MAF50_MDP0000173360_exon4	4023	ss475878574	371	6	19.07	1257	6	12001079	12893968	TGCAAGTCATCCCACGAAATCTCACTCTCTTCTCTTCTCTGAAATTAGAGTCTTTATCCCC[T/C]TTGCTTGAACAACTACCACTGCTGTATGAATTTGGTAGTTGTTTACCATTTCGTCCTTGTA
RosBREEDSNP_SNP_AG_16868372_Lg6_02779_MAF30_1638635_exon2	2508	ss475878598	372	6	19.193	1258	6	16868372	NA	AAATTTCTCAGGATAAATGGCTGCAAGAATCATCAACAAGCGCAACTTATTTTCACCAGTT[A/G]TATCCTGCATAAAAATGGCATATAAAGTTTACAGAACACAATGACAATGAATCTTGCATAC
GDsnp02779	719	ss475882819	372	6	19.193	1259	6	16873174	NA	AACTATATAACAAGGTGCTGCATTTCTTTGGCTATATATCAAAAGCCATTGCACCTCCCATTCTGGTAGCATTTACTAAATGTGTGATACAATATTCCAC[A/G]CTGTAAAATTGTCATTGCTATTGTAGAAGCCCTAATCTGAAGCTGCTGACTGGTCACTGCATGGTATTTGATTATTTTTTATTTGACGAGTTACTAAGTT
RosBREEDSNP_SNP_CT_12512364_Lg2_00174_MAF30_141353_exon1	4043	ss475877191	373	6	19.444	1260	2	12512364	11637183	AATTAAAGCTCCTTCACTTAATAGCCCTGCTTGGACTGGAAAGCAAGTATTCAGCATGCTC[T/C]TACCTTCAGGTTTTGATTATGATTTTGCTCCAGATGGAGTTTGTATTCGAAATGGGGAGCT
RosBREEDSNP_SNP_GA_29489711_Lg8_02575_MAF30_10497_exon1	6066	ss475883828	374	6	19.578	1261	8	29489711	NA	TATGCATACAATAGCAAAGCATATAGGTTTATGATTTGAAGAATCATGTTATTATCAAATC[A/G]AATGATGCAGATTTCTTTGAGAATAAGTTTCCTATTAAATCAAGAAATAGTGGGGCTTAAC
RosBREEDSNP_SNP_GA_35430596_Lg10_RosCOS663_MAF50_1657239_exon1	6274	ss475879969	375	6	22.503	1262	10	35430596	NA	GGAAGGGAATAGAAAGAGGAGGCGAGTCCTTATAAAATACCCTGCTCATAGTTGTTGGTCA[A/G]GTACTGGTGTCTGGTACCTGAGAGCTTTGCTTGACAAACAGTTCAGACCAGAAAAACAAAA
RosBREEDSNP_SNP_AG_35432622_Lg10_RosCOS663_MAF50_1658284_exon6	3089	ss475879970	375	6	22.503	1263	10	35432622	NA	GTTAATTAAGAAAACATTAAGCAGTTGCAGTCCCTGTTTGTTCTTTAAACTTGATTAAACC[A/G]TTTATGTTCCTTGTGGGATGATGAAAATTTTTCATTGGCAGCCAGGATTCAAAGATCTTTC
RosBREEDSNP_SNP_CT_35521993_Lg10_RosCOS663_MAF40_1677514_exon1	4872	ss475879976	375	6	22.503	1264	10	35521993	NA	GATCTCCCTTGTCCCCCTAGTTAGTTTTCTAGTGGTTGTAAGGGGTTGGCATTGTCTGTTT[T/C]AATGTCTTTCCTACTTCCCTTATTTCCATTTATGTTTCCTTGTTGCTTACCCTGAGTGGCT
RosBREED_SNP_CT_9329089_Lg14	1832	ss475884010	375	6	22.503	1265	14	9329089	14626727	GAACCCGCTGATCCTCGGAATGATGATTGGTATGTTTCGTTATGCTCGCACTAGTTCTTTATCAACAAAACATGCACATAACACTTTTCCAGATGGTTATGTCTTTATCGTTAGGAATGCCCTAATATCTTAGAGGTCCACATAAGCTACA[T/C]CTTAGTTGCAATGTTTTTGAATCAATGCCTCATCTGTGCTCCTTTTTTTGTTTGTCTCATTCTCCCTCGACTGAAGTCAAGGCTTCGAGATATGACTTGGCCTATCCATTGGATTCTTGACCCACTCCAATTCCATCTCATCTGGAGCAAC
RosBREEDSNP_SNP_AG_7983432_Lg1_54086_MAF20_54086_exon1	3413	ss475875748	376	6	25.819	1266	1	7983432	NA	CCCCTTAAGCTTTGGCCACTTTAGTTTCACTTTTGAAGCAACTCCATAAAAAGTCATATTC[A/G]AAGCTGAATAATCAACTCCAGTTCGTACCACCAACTACAAGAATAAAAAAGTCCAGGTCCT
RosBREEDSNP_SNP_CT_18628780_Lg6_00199_MAF50_MDP0000279487_exon2	4275	ss475878609	377	6	28.69	1267	6	18628780	16086068	GAACCCTTAACCGGATACTTTTGTTGTGTCAATTGGTATCTAAGCCTCAGGTTTTTCGATT[T/C]GATGGCAGAGGAGCGAGTTGCAGTACCAAACCTAATAAGTTGTGAAGATGTGAGTCAAGAA
RosBREEDSNP_SNP_CT_14229849_Lg15_00816_MAF10_929029_exon1	4113	ss475881422	378	6	31.369	1268	15	14229849	16705274	ATTGTGACCCTTAAGCACTAGTACACAGTATTTTAAAAGAGCGACCCAAGCCAACCATGCT[T/C]TCTACTTTGCGAGGGTCGAGATGATTTGATATTATATTTACTAGTTTCGGGATGTAGAAAA
RosBREEDSNP_SNP_TC_18677675_Lg6_00199_MAF20_1629411_exon1	7459	ss475878611	378	6	31.369	1269	6	18677675	16134320	AATTCCTCTACAAGAAATTATAAAACTTTTTTGTTTTGTTTAAATCAAACCATGTAAAGCA[T/C]TAGTTGGAAACAAGAGAACCACTATATATATAGTTGCTTCATGTGAAGGGAGACCATCTAT
RosBREEDSNP_SNP_GT_14216532_Lg15_00816_MAF30_479223_exon2	6789	ss475881421	379	6	32.672	1270	15	14216532	16691957	CTGGCTGGAGGCTTACCTGGTGAAGTGGCCAAAAACATGCATAGTTGTTTCTCATGCTAGA[T/G]AATTCTTGAACACGGTAATTTATGTGATTTATTTTCTTATTTGTTCATTTCAACTGCATTA
RosBREEDSNP_SNP_AG_19563649_Lg6_00787_MAF40_1641089_exon2	2599	ss475878614	379	6	32.672	1271	6	19563649	16954429	CAATTTTCATCAAAGACCAATTAATGCCCTTCCTATTTGAACAGAATATTAATTTGACAAC[A/G]TATAAGGAGGCCAAAGCAAAAACTTTTCAAAGGCTAACAGTTGCATTGCCAGCCCCATCCA
RosBREEDSNP_SNP_GT_19565705_Lg6_00787_MAF40_1641089_exon1	6855	ss475878615	379	6	32.672	1272	6	19565705	16956485	GAAATGGATCTGCAGTGTTCCAGTGCAAAATTGAATCTGAATTTTGCTGCAATTCAGAAGG[T/G]TTAAAAAGGCGCAGAAGAAGCCCTCCATTGGAGGCTCTGATTTTTTGAGTTGAGCTTTTTC
RosBREEDSNP_SNP_GT_19604126_Lg6_00787_MAF50_1666244_exon3	6856	ss475878619	379	6	32.672	1273	6	19604126	16995023	TAAGTTCTAATGTGTTACTGTTATAATGTTATTGTTATTCTTTTTTTCTTCAGCTTCTGCA[T/G]CAACCTTTTCGAGATTCATACCTTCAGTGAAAGCTCGATTTGATTACGGTGCTATGATCTT
RosBREEDSNP_SNP_GA_19608302_Lg6_00787_MAF20_1649029_exon3	5718	ss475878620	379	6	32.672	1274	6	19608302	16999077	AACTATTCCAAAGAGCTGTCGTTTCTGGGGAACTGAGCAAGATGATTAAGCCTTGGGATCC[A/G]TGGTGGTTGAAGCCTTCTGCCAGAACGATATCATTTAGCAAGGAAGGATCCCAACTTATCC
RosBREEDSNP_SNP_TC_19612070_Lg6_00787_MAF20_1627108_exon1	7496	ss475878621	379	6	32.672	1275	6	19612070	NA	GGAGAATGAACATTCGTTTAAGGGAGGAGCAAGATGCTGCTTATAGAGCAGCACTTGAAGC[T/C]GATCAGGTATGTTAATAGTTTAACCTAATTTCATGCTCCCTTTACCCTATCACGTGACAGA
GDsnp00488	227	ss475882823	380	6	33.082	1276	6	19924337	17315312	GGAAGGTGATCGGACCAGTTCAACTTTCCCAACATATCATAACCTTCATCGACAAGTCGACTCAACTCCTCGGTCTCTTCATTCGACGAACTCAGCTCGT[A/G]TTTACGTCCAAAAACTGAGCACATCATGCTGTTCAACGAAGCCTTCCTAAGTATGTCGCGGACAAGGAAGCTGTTGTTACAACTTGTCCAGATAAGGGAC
RosBREEDSNP_SNP_TG_20152587_Lg6_01831_MAF20_MDP0000145289_exon4	8498	ss475878623	381	6	33.891	1277	6	20152587	17543484	GATTGCCAGCATGCAGTTACTGGTTGCAGATGGGTTGGTTTAGGATCTATTTAGCCATCAC[T/G]GTTGGACCAATCAATCTAACACACATAAAAAATTAAAAAGTTGTCCCACAACTACCGTTTT
RosBREEDSNP_SNP_CT_20157372_Lg6_01831_MAF30_MDP0000697014_exon1	4322	ss475878624	381	6	33.891	1278	6	20157372	17548269	ATTCTTACTTGGACAAATATCTTTCAGATGAAGTCTGAATTGCAAATTATCAGGAAAGGCG[T/C]TGATTATATCACTGTATACCTTCAACGAATTAAAGAAGCGAGTGATTATTTAGGTGTTGTG
GDsnp01831	547	ss475882824	381	6	33.891	1279	6	20158004	17548779	GCGCGCCACGTAGGCTTGGTAGTTTTTAGGGTCAACACATATATAGCAGTCATTGGAGATGATGATCCTTTATGATAGCAAAACTCAGCATTGTGATTCG[A/G]GTTTCCACATGTTTGACAACCAGTAGACGAAGTTGNATTTCAAAATCTACAAGTGACAACCATATGATTATTCTTGCCACAAATATGACAACCTTGAGAA
RosBREEDSNP_SNP_AG_20185555_Lg6_01831_MAF20_MDP0000187081_exon6	2615	ss475878627	381	6	33.891	1280	6	20185555	17576452	AAGGTTTTGTACTCGGCCTCTGTGGAACTATGAGACACTGTTGCCTGTTTCTTTGACTGCC[A/G]TGAAACCGGATTTGAACCCAAGTAAACTACATAGCCCGTAATGAACCTTCTTGTATTAATG
RosBREEDSNP_SNP_AG_20428062_Lg6_00472_MAF30_1618489_exon10	2631	ss475878632	382	6	34.615	1281	6	20428062	17811288	TATTATGTTGGCTTTGCACATCTCTCTTTACTTCTGGCCATCAAATCAAATAAATCAAACA[A/G]CAAAAGCTGATCATAGGACTAAACGGGGTATTATACAAAGAAAAAGAAAGTGTGATTATCA
RosBREEDSNP_SNP_GA_20446572_Lg6_00472_MAF40_910234_exon1	5747	ss475878634	382	6	34.615	1282	6	20446572	17831623	AAGAGGAAGTGAGGCCTCTACTAGTTCGGATGATGAGACCGGGGCAACGTGATTGTTCATT[A/G]TTTGCACTGTTTGGTCTGATATCAAGGCTCTCAATGTGGCCATGAAGCCTCTCAGTCCGCC
RosBREEDSNP_SNP_GT_20450460_Lg6_00472_MAF40_1623297_exon1	6871	ss475878635	382	6	34.615	1283	6	20450460	17846863	CCATGGATTCAACAGGAAATGAGTTAGCATTGGTACCCCTAGAACCATCAAGGTCATCTAT[T/G]ACAATTGCAGGAGGGTCTTCCTTGTCAAATGGTCATTCAATGGATTATAGTTATAATAATT
RosBREEDSNP_SNP_GA_20453026_Lg6_00472_MAF50_1623297_exon6	5748	ss475878636	382	6	34.615	1284	6	20453026	17844297	TTTCAGAAGCCATTCATGAACCATCAAACAGCCACAATTTGAGGCCCACGGAGAACATAGA[A/G]CTAGAGGAATCATCAAGTGGCGAGTTATCCTTCCAGCTATTTTTAGCTGATGAGAGGGGTA
GDsnp00472	225	ss475882825	382	6	34.615	1285	6	20455715	17842108	GGAAATGAGCCCCATCAGTCGCCTACTCACGCATTAAAATTCTTTGACTCTTGATGCATTGTGAACACTACATGCACACCAACAGTCAAGAATCAACACT[A/C]GCTCGGTGATAAACGACTGATGCTAACATATCTCTTAGAAATAAGTCCTAACACAAAATTCCCAATGAGCCCCACCCCACACCTCTTGATGCATATAGGT
RosBREEDSNP_SNP_AC_5404288_Lg7_324951_MAF30_324951_exon1	2202	ss475876056	383	6	35.801	1286	7	5404288	NA	GACCCAGCTGTACTTGTTGGTGTTGTTGAAATTCTATTACTCCGTTGTCCCCTTGCTCGTG[A/C]AACTGTGGCGGGGCAGCGGATGAAGCTGATCTCAAATAATAAATCGGCCTAGTAGAGTTCA
RosBREEDSNP_SNP_CT_23581029_Lg11_MDP0000492089_MAF30_MDP0000492089_exon2	4431	ss475876277	384	6	40.581	1287	11	23581029	18883906	GTAAAAATCCGCTTATGAAATCATGGGTAAACTCCGTACCTTGGTTGGACATTTTTCACCG[T/C]GCTCCTTGGCAATGTTCTGGACCTGGATCAAGAAATCACGGCACAGCTCGTAGAGATAGAA
RosBREEDSNP_SNP_GT_23582086_Lg11_MDP0000492089_MAF40_MDP0000492089_exon1	6910	ss475876278	384	6	40.581	1288	11	23582086	18882849	AACTCCCAGCGGAATATCTGGGAGAGGCTGCTCATCATGTCATCAAGCTCATCATCCTTCA[T/G]GTCCAAGAGGGTGTTCACAGTAAATCCAAGCTCCGCTATCTTCGCCGCCGTGTAGTATCTG
RosBREEDSNP_SNP_CT_23582119_Lg11_MDP0000492089_MAF30_MDP0000492089_exon1	4432	ss475876279	384	6	40.581	1289	11	23582119	18882816	ATCATGTCATCAAGCTCATCATCCTTCAGGTCCAAGAGGGTGTTCACAGTAAATCCAAGCT[T/C]CGCTATCTTCGCCGCCGTGTAGTATCTGACCCCATAAGCCTGGAACAAGTCTTCAAGCCCT
RosBREEDSNP_SNP_GA_23582200_Lg11_MDP0000492089_MAF30_MDP0000492089_exon1	5863	ss475876280	384	6	40.581	1290	11	23582200	18882735	TAGTATCTGACCCCATAAGCCTGGAACAAGTCTTCAAGCCCTCCAAGTCCAAGCTCTCTTG[A/G]CGGCCGCAAAGTATAACCAGCCGCCGCCCCAGCGGCTGTGGCTGCTGGCGGCACGGCTGCT
AFL1	2	ss475884114	384	6	40.581	1291	11	23582086	NA	ACAGGGTTGCGCCGCCGAGAGTCCTCCTCCTCAAAGCGGCGGCGCTCGGCTCTGACGGCAGCTTTGATACCATACCTCTCCCCAACAAGCAACTCCCAGCGGAATATCTGGGAGAGGCTGCTCATCATGTCATCAAGCTCATCATCCTTCA[T/G]GTCCAAGAGGGTGTTCACAGTAAATCCAAGCTCCGCTATCTTCGCCGCCGTGTAGTATCTGACCCCATAAGCCTGGAACAAGTCTTCAAGCCCTCCAAGTCCAAGCTCTCTTGGCGGCCGCAAAGTATAACCAGCCGCCGCCCCAGCGGCT
RosBREEDSNP_SNP_TG_21088776_Lg6_155895__155895_exon1	8508	ss475876014	384	6	40.581	1292	6	21088776	18517994	ACATCCGAATGGCCCTGGATGTTGTTATTAGCCGCCATGTACCAGTCGTCTTCAACCTCCA[T/G]CATCGATTTGAAGGTGGACAGACAACCCATCTCGTCTTTGTTCTCGGTGGTGCCGGCAATG
RosBREEDSNP_SNP_AG_21677670_Lg6_00142_MAF50_1685978_exon2	2670	ss475883255	385	6	42.794	1293	6	21677670	19070183	ACTTATATTGTTTTGTCTTGCAGGCCCCGAAGAGAGGTGTGAAACCGGCAGCACTTGCCAA[A/G]AAGAAAACTGTATGTTCTATCACTCTTGAATCTTTCATTTGATTATGAAGTTGCAACTTAT
GDsnp00094	97	ss475882820	386	6	43.247	1294	6	17589823	19098847	TCAAAACTAATAAAACCTTAGCTAATACTTTAAGCAAAGACCTAAATAAATCTTGTTACACACAAAAACCATGTGTTATGGAGAAATTCGTTTTTGGGGA[T/C]TGCACCTAGGCAGATGTTGGACTGGGATTGAACACCAGGACTTCCAAGAAGCTCACTTAACCTACCTCCACTCAGAATGTGGCATTTTTGGCCTCCAAAT
GDsnp00142	111	ss475882826	387	6	44.503	1295	6	21726865	19178485	ATTCAGTAAGTCTCTTACAATTTATTGAAAAAAATAAAAAGCTAAATGAAAGTTATCTATTTTCTGCCTAGGTGAGTTGCAACCTAGGCGGGTCTGGGTG[A/G]GCTAGGCAGTCTAGGCGAACACCTCAGCAGGTTTAGGTGTCATTTCTTAATTTTCAAACACCTAGGCATTAATCGGGCTGGTGGCCAGCCGCCTAGCGCC
RosBREEDSNP_SNP_CT_22247625_Lg6_02165_MAF20_1627766_exon9	4379	ss475878648	387	6	44.503	1296	6	22247625	NA	CAAAAGGCATGCACTCACCACATGATGCTATCACTGGATAGTCTGGGTGCCTTGCTATGGA[T/C]CTTATACTACCTGAACACTTCCCCAAAAAGCATCCTAACAATTTCCCTGTTGTAAAACACA
RosBREEDSNP_SNP_CT_22279636_Lg6_02165_MAF30_MDP0000777702_exon2	4380	ss475878650	387	6	44.503	1297	6	22279636	20892437	TCTGGTTTGCTTATCTCCATTGTAATCTAAAAAAGCTGTTCTTATTTTTGTAGGCGGACTT[T/C]GAAGATGCACTGTCACCAACTTGGGAGAACTTGATGAGAGGGCAAGTGAATCTGAAGGATG
RosBREEDSNP_SNP_TC_23407280_Lg6_01556_MAF20_MDP0000306342_exon1	7632	ss475878652	388	6	45.146	1298	6	23407280	NA	AGGGGTTATTGGTGGGTTGCTTGTATTTCTTTGAGTGGATGGGTTTGCAGGAGCCGTCTCT[T/C]GTTACGCCTCGGGCGTGTTCGGTTTTGTTTCCGATGCTGGGGAGAGCTGGAATGGGGGATA
RosBREEDSNP_SNP_CA_23409284_Lg6_01556_MAF40_441066_exon1	3681	ss475878653	388	6	45.146	1299	6	23409284	21040782	ATTTCTTTCAAAACTTTCAGAAAGGTTATGAGATAGTAGTTGTTTCGTGTCTGGACTGCCT[A/C]AGTTGGAAATTTGAAAAAAGCACCTCCACACCGAAGTTGTTAGGGTGAAATTCTCTACAAG
RosBREEDSNP_SNP_AG_23422688_Lg6_01556_MAF30_344885_exon3	2726	ss475878655	388	6	45.146	1300	6	23422688	21054186	CTCTCTCTGAAGTTGGTGAAGTGTACACCTATTAACAAATACATGCATCACCAGGTATCTC[A/G]CTGCAACTATCAGATGAGCCATCGCAATCTGAAGAAGTTTACAAGCGGGCTTTAGCATTGG
GDsnp01556	447	ss475882828	389	6	45.576	1301	6	23451458	21017074	AGATTAAGAGAGTTAGAGAAGAGATGCTGCGGGAGCAGGCCAAATTAAGGGAGACTCAAGCATGAGCGACTCAGATTGATCTTCTTGTATGTTTGTATTC[T/C]GTTGTTTCCTCTGCTTCTGATTTTGTCTGAGCATTGCTCTCTTGAACACAATCACAATTCTAGAATAATTTAACTTGGCATTCACAGAATAGCTAAGTGC
RosBREEDSNP_SNP_AG_23453666_Lg6_01502_MAF40_1627896_exon1	2728	ss475878658	389	6	45.576	1302	6	23453666	21014366	CCAGAGACCGCATATCAAACAAATTATGCACATTGTCTCTCCCACTGGTCAGTATAACATT[A/G]CCATCTCGGGACAAAGATATAGATGTCACAGCATTTGAATGTGCAGCTACTTCACTGAGTA
RosBREEDSNP_SNP_CT_23462644_Lg6_01502_MAF20_99517_exon1	4427	ss475878659	389	6	45.576	1303	6	23462644	21005388	TTAAATATAATAATTAATTAACGACTAATTAATCACAATCTGAAGCTTCTAATTCCATGAG[T/C]AGTAATAGTAGAAGTGCTTCTTCCTTCTCCTAATTCTTCCTCCCTCTTCCTCTTTGGCAGA
RosBREEDSNP_SNP_AG_23651920_Lg6_220101_MAF50_220101_exon1	2736	ss475876016	390	6	46.572	1304	6	23651920	NA	TATATTCATCTTTACTTGTAAGTGAAAAATCTTAATTTTGATTCTCGCAAAAAGCGAATTT[A/G]AATCATATCATTGCTAGCCCATTATGAAGTTTAGCCCACACCCTACCCCCTTAATAAAGAT
RosBREEDSNP_SNP_CA_16217718_Lg9_RosCOS3080_MAF40_225452_exon1	3601	ss475883565	390	6	46.572	1305	9	16217718	NA	TACAACTCAAGCAATTACGAGCATTTGCAAAATACAAAGAAGACAATCAACTCATATCACA[A/C]AGAAATAAAAGAAAATGAACAAGCTATATATCTATATTCCAATATATATGTTAATTGGCCA
RosBREEDSNP_SNP_AG_16181043_Lg9_RosCOS3080_MAF20_1653925_exon3	2480	ss475879444	390	6	46.572	1306	9	16181043	NA	TTGTCTTTCTTTCCTAAGATCAATTTTTTGTGATGCTGTGTACTATATTGTACCAGACTAC[A/G]ACTAGCTCTCCAAGTGAGACATCAACTTGTTCGTGTAGTTCCAAGTTATTCAAGAGTGCTC
RosBREEDSNP_SNP_GT_16210892_Lg9_RosCOS3080_MAF40_MDP0000193256_exon2	6817	ss475879447	391	6	46.768	1307	9	16210892	NA	CGCAAATACAGATACTTTGCACATTTTCTGTTAGAAACCGATCATCAAGTGGCACCGGCAC[T/G]GGTCCATCAGAATAGCTCAAACTCCTCTTTTCAAGCATTCTAAGCATTTGACAAAAGAAGA
RosBREEDSNP_SNP_TG_16187930_Lg9_RosCOS3080_MAF30_557945_exon1	8466	ss475879445	391	6	46.768	1308	9	16187930	NA	GACTACAAAATGCAGTATGAGGGAGACAGCTAAACCAATCAATTTGCAGATTCAGCATCTC[T/G]TTTCCGTTTCATATCTCCACTGCCAATGCCGGGATATATAGATTATTCATTTGATTTTCCA
RosBREEDSNP_SNP_GA_24209278_Lg6_MDP0000254288_MAF10_MDP0000254288_exon1	5887	ss475876018	392	6	47.324	1309	6	24209278	NA	CTCCATGCGCTGCCTGCAAGTTCTTGAGAAGGAAATGCATGCCCGGCTGCATTTTCGCACC[A/G]TATTTCCCACCAGAGGAGCCCCAAAAGTTTGCAAACGTCCACAAGATCTTCGGGGCAAGCA
RosBREEDSNP_SNP_CT_24460651_Lg6_183359_MAF20_183359_exon4	4473	ss475876021	393	6	47.865	1310	6	24460651	24060961	AAATTTGGCATGATTGATTTCCGTTCAATTATGAGTCAGGATTCTTCAATTGCAGACGATG[T/C]TGCTGGTTCATCGGACGAAGAAGACTGGAGTGGAGGAGAGATAGAGGCACAAGACTCTCCG
RosBREEDSNP_SNP_CT_25205225_Lg6_258116_MAF10_258116_exon1	4504	ss475876024	394	6	49.652	1311	6	25205225	24799168	CCCACGGCAACATGTCGCTTAGCAACAAGCAATCTTCAACTTACCGTATCACTCAAGAGGA[T/C]TGTAGTTGTAGGCTCACTTTCTTTGCTATCCTTTGTGTCGTTCTCTGCCTCAATTTCACTA
RosBREEDSNP_SNP_GA_25319820_Lg6_01444_MAF40_340091_exon5	5938	ss475878667	395	6	50.016	1312	6	25319820	24920129	AATATTACCAAGTGTTATTTCTTACTGAATCTATTGAATTTCAGGTGCAGGGCTGCATATC[A/G]CCTTACATGTCTGCAAATGTTCTCTCAACAAGCTAAGCTCGTTCACAGTTGCTTGGGTTTC
RosBREEDSNP_SNP_CA_25327262_Lg6_01444_MAF10_1660309_exon1	3714	ss475883025	395	6	50.016	1313	6	25327262	NA	TGCCGCCGATCCGAAAGAGCTCGACGAGGTCGTGGAACTGGCCATGGATGTCTCCGCAAAC[A/C]GTGACCGGGCACTTCACCGGCTGTACGTTCCACTCCTCGACCAAGATCGTCCTCGCCTGCT
RosBREEDSNP_SNP_AG_25347258_Lg6_01444_MAF20_1679773_exon2	2792	ss475878669	395	6	50.016	1314	6	25347258	22971286	ATGTGCATATATAAGCTGCAGTGCTTTGAGGGAAGTTGATACTTCAAAGTTACTGTCTGAA[A/G]TTCTTCAGAGTCCACTTAAAGGTCTGATTTTTTATCTGCTCATTTCGAAATTTCGGTTTTT
RosBREEDSNP_SNP_TG_25352404_Lg6_01444_MAF20_366517_exon1	8550	ss475878670	395	6	50.016	1315	6	25352404	22966537	AATGGGATTGTGAGGGCCGGACCTATGCAATTGATTGCTATTTGAAGTTGCTTGTGAGGCT[T/G]TGTCATATCTATGATACTAGGGGAGGTGTAAAAAGAGTTAAAGATGGGGCTTCCCAAGACC
RosBREEDSNP_SNP_AG_25356570_Lg6_01444_MAF40_99284_exon2	2793	ss475878671	395	6	50.016	1316	6	25356570	22962371	ATCAACCATACAATATTGATGTTGAATTCTTTGTCCTGGAACAGTTGTGTTTTGCTGCAAA[A/G]ACCTGGTATGGTGGCTTCTTGGGCCTGATGATCTTTGGAGCTAGTGAAGTGAGCCGGAATG
GDsnp01502	432	ss475882829	396	6	50.535	1317	6	23498571	23025501	TACCATTAGCAGTATATTCTGCTACAACACTTTGGTACTGGCACGGCTGAGCACCATTATCGGAACCTAGCTTTGAAGGATCACAATCAACATCTGAATT[A/G]CATGAACATCGTCCAGTGCATCCAGGCCACTTAACCTTGTCACAGTTGAACGAAGCAAAAAACCGACCATTTTGCGCAAAATTGGGATGGAACGCCATCC
RosBREEDSNP_SNP_AG_25957598_Lg6_01682_MAF20_1661685_exon1	2815	ss475878674	397	6	51.843	1318	6	25957598	23306918	TCATCAAACAAACTCGGATCAGACCAATGCTGATCAGACCAATTCCTTCAACAACAACAAC[A/G]ACAACGACAACGACAACAAAGGTGGCGCTACTGCAACTACTAGAGGTCGTTCAATGAGCAC
RosBREEDSNP_SNP_TC_25999665_Lg6_01682_MAF10_1664107_exon2	7717	ss475878675	397	6	51.843	1319	6	25999665	23326571	CTGCTGTGTTAAGGATCTGAGCTGAAAGGCATTGGTTTTTAGAAGAGTGGCATTGATTGCA[T/C]TCCTTATTTTGTGTAATTGCAGTTGCTATCTTGTTCAATTTGCAAAATTTAGTAGAGTTTT
GDsnp01682	490	ss475882831	397	6	51.843	1320	6	26001752	23328536	GACTAACATTTCAAACTCTTTCATACGGGCGAGTGTCATTTCGCTCTTATATCAGATGTTGACCTGTCATATCTCTTCTTCCTGTGAAATTTAAATTGTA[T/C]AGAGGTTTTCTTATGAGCAACTGCCTGCCATATCATATCAACGGCATCACCAGGCTGGGATGGATACTGATATTCAAAATGATGTACAACTTCCTTCAAC
RosBREEDSNP_SNP_TC_26007783_Lg6_01682_MAF40_604254_exon1	7718	ss475878677	397	6	51.843	1321	6	26007783	23334689	TTCTTTCAGTATCTAGACCTAGAAGAACGAATGGCGAGGCATTGACCCAGACAATAGTGTT[T/C]TAATCGAACTTCTCTACTATCCTCCTCAGTTCTACTGGAAACCAAGCCGAAAGCAATGCGT
RosBREEDSNP_SNP_CA_26013420_Lg6_01682_MAF30_46274_exon2	3721	ss475878678	397	6	51.843	1322	6	26013420	23340326	TTTGCTGGACTTGCTTAAGAAGGGTCATGCCGAGCCTGATAAGAAGATTGGCGGTGGGGTC[A/C]AGGCTTTCCAAGTTCGGATCCATCCCTTGTATAAAAGCAGGTGCTTCTTCCTCATTAGGGA
RosBREEDSNP_SNP_AG_26018605_Lg6_01682_MAF30_1674330_exon1	2818	ss475878680	397	6	51.843	1323	6	26018605	23345511	CGTTGGAGTTTGGCGAACGGGTTCATAAGTACATTGAGGATCACGGTTACGGTGGTGCTTC[A/G]AATTTGTGCAACTCTCTTGTATCGATGTATTCACGTTGTGGGAGTTTGGATAAGGCCTATG
RosBREEDSNP_SNP_GA_26032137_Lg6_01682_MAF40_1654510_exon3	5952	ss475878682	398	6	52.28	1324	6	26032137	23359043	AATAAATCATCAACATCCAATTAGAACATCCAAATCAGATTGATAAAGCGACAACCTTCGC[A/G]TTTTTGGTTTCGGAAACAAGTTGGATGAGCTTCATGTTTTCCTGACAAGATATGCATTCAG
RosBREEDSNP_SNP_CT_27051539_Lg6_327817_MAF10_327817_exon1	4570	ss475876025	399	6	54.904	1325	6	27051539	26651849	AACTGTAAGTTGGAATGAACAATTCTAGCTAGTATTCTAATATCATAGGAAGATAGCTATA[T/C]AGTTTATATGCCTCAGGCCCTCAGTCTATCCACATAAAAGCATATAGCTCAAGGAGTGAAG
RosBREEDSNP_SNP_TC_27104253_Lg6_327817__327817_exon1	7747	ss475876026	399	6	54.904	1326	6	27104253	26704563	CTATCAGGAGTATTTGCAGCTGGAGACAAGAGTTGAGGCCCTCCAACAATCTCAAAGGTAG[T/C]ACTGTTTGCATGCATAATCTTCATTAATAACCTTTCCCAGCTTCCAACTCATCGGTTTGAG
RosBREEDSNP_SNP_AG_27462705_Lg6_RosCOS1040_MAF20_351957_exon1	2866	ss475878696	399	6	54.904	1327	6	27462705	27019065	TAGTGCTGCTGCTGCTGATAATAGTGCTCATGGCTCTGAGAAGAAACAGAAACATTGACGG[A/G]AACACATGGCAACGTGTGATTGACTTGAAATGCCGTCAACTTGGCATGCCAAACCACTTAA
RosBREEDSNP_SNP_GA_27497747_Lg6_RosCOS1040_MAF20_1658681_exon1	6001	ss475878700	400	6	55.158	1328	6	27497747	22790364	GACAGCTACTGAGCTTGTTCGATCCTTCTCTCTCTAGCTTTCTCTCTCTAGGATTCCGTAC[A/G]TCCATGGCGAAGCCACGAAAGCCCAAGAACGAAGACGCCAAGCCTGAAAACTCAGGGTCCG
RosBREEDSNP_SNP_CT_27832806_Lg6_RosCOS750_MAF40_MDP0000163041_exon1	4589	ss475883778	401	6	55.463	1329	6	27832806	NA	CGAGAACCGACGAAGTCCCAGTCAGCTTCTGCGGCTCCCACGCATGCACGTCGCCACATCA[T/C]GCAAATCCGCGCGGCACGTGTTGCGAGAACCACGACGTCCGTCATCGCCACGCGACCGACT
RosBREEDSNP_SNP_TC_28597456_Lg6_319206_MAF30_319206_exon1	7790	ss475876029	402	6	55.98	1330	6	28597456	28185105	TCTCTCTCTCTGCACATGCTGTAAGAACTTCAATATTACTACTGTAATGAGGAAACCTTGC[T/C]GTGAGAAGAGAAAGACGAACAAAGGAGCATGGTCGAAGCAAGAAGATGAGAAGCTCACTCA
RosBREEDSNP_SNP_TC_28598169_Lg6_319206_MAF20_319206_exon2	7791	ss475876030	402	6	55.98	1331	6	28598169	28184392	GTAGATTAAGATGGGTAAATTATCTAAGGCCAAACGTGAAACGTGGCAACTTTGGTGAAGA[T/C]GAAGAGGACCTAATCATCAGGCTCCATGCACTTCTTGGAAATAGGTATACTGCACGTGCCA
RosBREEDSNP_SNP_GA_28598904_Lg6_319206_MAF20_319206_exon3	6038	ss475876031	402	6	55.98	1332	6	28598904	28183657	TGACCCCAATAACCATCGCATAGGACACACACACAATATTGGCCTTACAAAACCATCATTT[A/G]GCTCCAGAAAAGTAAATTATCCCTCTAAACCTGTTAATTCCCAAGGGGATAAAGACTCTGA
RosBREEDSNP_SNP_CA_28599216_Lg6_319206_MAF30_319206_exon3	3745	ss475876032	402	6	55.98	1333	6	28599216	28183345	ATGCTAAATAGGACTAGCAAAAAAGCAGAATTAGTTAGTTCAATAGTTATGTAAATGGAGA[A/C]TTGAGAGAGAAATTAAGAATGTGGTTAGCTGGACGCATTTTTTGCTATGCTGGCTCCAAGG
RosBREEDSNP_SNP_AG_28643044_Lg6_151545_MAF20_151545_exon1	2899	ss475876033	402	6	55.98	1334	6	28643044	29374268	ATGAAGCATCCAATGCATGGGGCAATTGGGCATGTCATAAAATGTAGAACAATTACATAGT[A/G]CATTTAAAAATAAATAAATACACAAATCCCATTCACTATGTTTCATAAATTTTGTGAATCC
RosBREEDSNP_SNP_TC_28643077_Lg6_151545_MAF20_151545_exon1	7794	ss475876034	402	6	55.98	1335	6	28643077	29374301	GTCATAAAATGTAGAACAATTACATAGTACATTTAAAAATAAATAAATACACAAATCCCAT[T/C]CACTATGTTTCATAAATTTTGTGAATCCCTTGGCTAGTTTTGGATGGAGGATAGGGTAAGC
RosBREEDSNP_SNP_GA_28643186_Lg6_151545_MAF30_151545_exon1	6044	ss475876036	402	6	55.98	1336	6	28643186	29374410	AGGATAGGGTAAGCTGCAACATAAACAACAAAGAAAGTGACATTACAAGGTAGAAAAAGAC[A/G]GAAGCTGCAAGGATGTTGGATGAGGACTGATCAGAAATTTGAGAAGAATCGACGGCAAGAG
RosBREEDSNP_SNP_GA_28837573_Lg6_01574_MAF30_1679148_exon3	6052	ss475882968	403	6	56.537	1337	6	28837573	29457602	ACTGATGAAGCATTGTTACAAAGTAGATGCAAATGTACAACCACGTTTATTATAATCCATT[A/G]TATATAACTTTTCCTGCAAATTAATGGGTACATAAATAATACAAAGCAAGAATCTAAGACA
RosBREEDSNP_SNP_GA_28843825_Lg6_01574_MAF20_MDP0000238670_exon1	6053	ss475878711	403	6	56.537	1338	6	28843825	29451350	CCTGCCGTTCAACTGTGTCAGATTCCCGCGCTTTCAGTCGCAAAACCAGAAGAACATGGAC[A/G]ACGACGGCAGCGATGAACCCTGGGAGCAACTAGACGTCGACGATTCGGACCTCATCTCTCT
RosBREEDSNP_SNP_GA_28845868_Lg6_01574_MAF20_MDP0000238670_exon6	6054	ss475878712	403	6	56.537	1339	6	28845868	29449307	AGTGGCTGAGGGTGACAATCCATCGAGCACGAGCCGACCTATCAACCCAGTTGAGATCCCT[A/G]ATGATCAAGAAGTTGGGAAAACAACTGGAGCTAAAAGGCCGAGGCAGCCACTGATTACGAG
RosBREEDSNP_SNP_AG_28848270_Lg6_01574_MAF30_333049_exon1	2903	ss475878713	403	6	56.537	1340	6	28848270	NA	TCGCAATACTTAAGAGACCAAAAGCACGACTGCGGAAGTCCTCAGAGAGCATCTCCTTCCC[A/G]CCAAGTTTCGAAGGGGGGTCAGCTATAGTTGGGATAACCAAAATTCCATCATCCTACACAA
GDsnp01574	454	ss475882832	403	6	56.537	1341	6	28872053	NA	ATATCTTGAGCTTAACCTCATTTAGTTTTCTTTCCGGGGGATNCTTCAATTGCTGATTTCTCAAGCAAATGTTGCCACTTTCCTTTTCCCTATGAAATCA[T/C]GTTTTCTCTGTTATCGTAATGTTACCTATTATCTGTTATAAAAACAGATAATGTTTTGGACCATCATTTACTCCATTTNGTCANAGGCATGAAACGTTCT
RosBREEDSNP_SNP_TC_28873630_Lg6_01574_MAF50_1647083_exon3	7802	ss475878716	403	6	56.537	1342	6	28873630	29743868	CTGGGGAGTGGGTGAAGCTTGTAAATTTGCTATGTGAGGTGCATGCAGGATTATGGCGTTG[T/C]GTTTTGACACCCTTTACGAAGCTTCGATATACACCAAAAGAGGACCGTCTCAAACTTGAGC
RosBREEDSNP_SNP_CT_28988729_Lg6_165001_MAF20_165001_exon1	4626	ss475876038	403	6	56.537	1343	6	28988729	NA	AGGACTCGAATTTGCCCCAGCTTGTGCAAGAAATTCAGGATAAGCTGACAAGGGGCACTGT[T/C]GAGTGCATGATTTGTTATGAAATGGTGAGGAGGTCTGCACCTGTTTGGTCCTGCTCAAGCT
RosBREEDSNP_SNP_AG_30056660_Lg6_02138_MAF20_255064_exon1	2936	ss475878719	404	6	57.584	1344	6	30056660	30442544	TGAGATCGAAATTTACGCCGCCGAAGCTCATAGGGCAAAATATTAATAAGAGGAACATGAG[A/G]GCTCCCAGGATGAGATGGACTACTTCTCTTCATGCTCGTTTTGTTCATGCTGTCGAGCTCC
RosBREEDSNP_SNP_GT_30060279_Lg6_02138_MAF20_505438_exon1	6978	ss475878720	404	6	57.584	1345	6	30060279	30438925	GAAACATATCTTTTAAATTACGTGGATGCAGAGAGATTGCTTCTTTTGATTGAATGGGCTA[T/G]GGATTTTAGTAATCGAGCTATCATATATATGTCTCTACTTACATTAAAAACTAGTAATTAA
RosBREEDSNP_SNP_AG_30075128_Lg6_02138_MAF40_1659860_exon4	2938	ss475878721	404	6	57.584	1346	6	30075128	NA	AAAAGGTTTTAGCTGAAAATCATGGCCTACCGTGTTTCTGTTTTGGGCATTCCACAGGTGC[A/G]GCCATTGTCCTTAAGGTATGGGTTGCCGGAAGCCATTTCTTTCTTGGAATTGCATGAATGA
RosBREEDSNP_SNP_GA_30096085_Lg6_02138_MAF10_1645834_exon6	6093	ss475878723	404	6	57.584	1347	6	30096085	30490203	AAAACAAAATCAAAGCAAATGAAAGGAAAGTAACAAAATTCTCATTTCTCAAGCTGCCATT[A/G]CAGTGAAACTCGTTGTCTATTTAAAGGAAATACGTAGCTAATTGCGGTTTATGCCCCCCTT
RosBREEDSNP_SNP_CT_30102301_Lg6_02138_MAF10_497873_exon5	4677	ss475878724	404	6	57.584	1348	6	30102301	30496419	TTGTTGGAGATGATTGTGCATTACCCCCGCCTCGAGGAATAGCTGGTCGAAGGGGTTTGGC[T/C]GGGACCATTCTTGTTCATAAGGTTCTCTTCCTCTCTCTTCGTTTTTGTCTCAACACTATCC
GDsnp02138	634	ss475882834	404	6	57.584	1349	6	30105757	30499759	TTCTCAAAAAGTACTTTACATCTCGTCTCTGTAAAAGCAGTTGTAAACGTAATTTTTATTAAAAGGTGTTCCCTAGAAATGGCTTGGAAGAGCTTATTGA[A/C]AAAGCGTGCAACAGACTTCTGAGAAAAGCACCTACAATTTTTTCCATTCCAACTACAACCAGAGGTGCTTGATTGTCAAAACACTTTTCTCTCTCCTCCA
RosBREEDSNP_SNP_GT_30122297_Lg6_02138_MAF50_510313_exon1	6980	ss475883257	404	6	57.584	1350	6	30122297	30516415	TCGATGTGGCGCCCGGCTTGCTGCCTCGCCTCTTCGGCGTAAGCCTTTTCCGCCATCGCAA[T/G]CCTTAACTGCTCTCGCGCTTCTTCTTTCAGCCTCAATACCCCAGCAGCCGTGGCGGCAAGT
RosBREEDSNP_SNP_CT_30141206_Lg6_02138_MAF50_95555_exon1	4678	ss475878726	404	6	57.584	1351	6	30141206	30557271	CTTACATGGTATGTGAATGAGAAGAAATAGGTATGAGAAAAAACGAGGACTGAGGGTGAAT[T/C]ATTTTGAGATAAAGAACTCTTTTCTGTTAATGGGATACCTTCATTTTCAAGCATGCCATAC
RosBREEDSNP_SNP_GT_30154941_Lg6_02138_MAF30_1650126_exon2	6981	ss475882969	404	6	57.584	1352	6	30154941	30543536	GAAATTGCAGCACGAGCACAACCCACGAGCCTCACACCAGTTGCAGACCACCGTGAGCTGC[T/G]TATCTGTTAATTACGATTGCAATTGTTAGCAAAGGCAACAAATTTAGTAACTGGGTTATGA
RosBREEDSNP_SNP_AG_30289276_Lg6_MDP0000236390_MAF20_MDP0000236390_exon2	2945	ss475876040	404	6	57.584	1353	6	30289276	NA	GATTGCCGTCGCCATTGGATGTGACGAATCCGACGAGAGTGAGCCTTCCAAGACGATGAGT[A/G]TCTCCGTGGCACGAGGGTGAGTGTGAGGAGGATTGAGGCCATTTGGTGCAAAGTCTACGCG
RosBREEDSNP_SNP_CT_823290_Lg7_01172_MAF40_1641721_exon6	5232	ss475878731	405	7	0	1354	7	823290	783453	AAGTGAAACGATTGGTGGTGGGACAATTAGGATTCCAATGGTTGAAACTTATGTAAGATGT[T/C]TGAATCTCTCTGTAAGTGTTGGCATTGCTCTGTATGAAGCTGCCAGACAGCTAAATTACGA
RosBREEDSNP_SNP_TC_825395_Lg7_01172_MAF50_523397_exon1	8309	ss475878732	405	7	0	1355	7	825395	781348	CCTCCGCCCTTTTCTCTCCTGCTGCAACCCAACCCGCCACCCATACCCTCAAGTCATCCCT[T/C]TTCCCCTGTCACGCTTTCCCTCCTTTGTTTTTTTCCTGCGGTGCTTTTTTTTCTGTTTTCA
GDsnp01172	363	ss475882835	405	7	0	1356	7	826465	780179	AATGAATGAAGTCTGAAATAATGAACCTCCATATATCGATCAAAATTTAGTAGAGTAGAGCAGCAGCAGCAGTGGGACAAAAGACAAATTAAGTTGCAAG[T/G]TGCAAGGACCAAAACATGTTCCAAGTTCTATGCCCCCATCTTTGTTAAAAGTTTCGGTGCCGAAAGGGTGGATATTGGATAAGACACATAGACTGGGGAG
RosBREEDSNP_SNP_AG_831641_Lg7_01172_MAF30_1633901_exon1	3432	ss475883259	405	7	0	1357	7	831641	NA	GGTACGGAGTCAGCTGCGATCCCACAACCGGCCGAGTCGTCGACATTAATCTCCGAGGCGA[A/G]TCGGAGGACCCCATACTCAAGAAATCCGGTCAGTCCGGGTTCATGTCAGGATCTATCTCGC
RosBREEDSNP_SNP_GA_839755_Lg7_01172_MAF50_MDP0000263152_exon1	6659	ss475878733	405	7	0	1358	7	839755	790481	ATATAACTTTTCACATGAATCCCTTCTTTTGGTCACTTCGCCAGCCATACCTCTAATATCC[A/G]CCTGTAGTTCATCAACTTTTTCCTCTAAACTAGTTACTTTGGCTAGAAACTGTTTTTTTTC
RosBREEDSNP_SNP_GA_38918173_Lg2_00995_MAF10_1686082_exon1	6350	ss475877427	406	7	2.577	1359	2	38918173	NA	AACTTCAGATTTCTTTTTCATGGATGATGCATCAATGACACTGACAGACAAAGAACCAACT[A/G]TTTCCTGTTTTTTGGAAGTGGCTCCTCCTGGTAATCCACCTTGCCACAGAACACCTCTATT
RosBREEDSNP_SNP_TC_1112883_Lg7_01997_MAF20_MDP0000296109_exon3	7184	ss475878735	406	7	2.577	1360	7	1112883	139116	GCAAACGCTGTGCAAATGTTGCAGAACATTGATGGCATGTCCAATCAAAATCCTTCAGCTA[T/C]AAAACGAAAAATGAAAGTAAGATCATGAATTATCTATATCTGGTGAAACCATCTCTACACT
RosBREEDSNP_SNP_CT_1145997_Lg7_01997_MAF30_1662911_exon1	3988	ss475878736	406	7	2.577	1361	7	1145997	1097495	TCGCCATAATCATACTCATATACTGGATCTCTTACTGCAAGCGGAGACAATCTCCGGTTGA[T/C]CCGTCGGACCATGACGAGGGCTCCGCAACCATAGAACAAGGGCTTGATGAAGCTACAATAT
RosBREEDSNP_SNP_CT_1191603_Lg7_01997_MAF10_1630190_exon1	4010	ss475878739	406	7	2.577	1362	7	1191603	233698	GCTTCTCGTCGCTAACTTCGACATCCGCCATTGCTGTCTGGTTTCTGGTCCTTGGTCGGAG[T/C]CAGTGGGTGAGCCAGTCTGTGTGGTGGAAACGGACCAAATGATGAAGTGGTAGGCGGTTTT
RosBREEDSNP_SNP_TG_1800128_Lg7_01433_MAF20_MDP0000160892_exon3	8475	ss475883126	407	7	3.652	1363	7	1800128	NA	TTATTATTATTTTATTTTGAACTTTTGTAATTTCATGTTTCTTCTCAGATGAGCATGAAAT[T/G]GACTTCGACCAATATGGGATACTTATAAAAGTAAAATTCAGGTAATTTCAATTTTGTTCCT
RosBREEDSNP_SNP_AG_1802488_Lg7_01433_MAF20_1656688_exon5	2540	ss475878741	407	7	3.652	1364	7	1802488	NA	ACTGCTGCTAGCAAGTTCACGAGAAGGTCTTCTTCAGGAAAGTCGGCTTTTCCAAACCGCA[A/G]ATGAACTATACCAGTTTTATCTGCTCTATATTCAACTTTCCCCTGCTTGAATTCTGCTATG
RosBREEDSNP_SNP_CT_1804847_Lg7_01433_MAF30_MDP0000650449_exon3	4254	ss475883128	408	7	3.66	1365	7	1804847	1754129	CTTAGCTCATACTAAATGACAGATATAATTACTTTGAATACAGAGGTGAGAAATTGAGAAC[T/C]GGAACTACCTTGAGTAAGAACAGCCACTTTAACAGTCTGTCCAGTTCCCTTGGGCAGGTTT
RosBREEDSNP_SNP_GA_1814322_Lg7_01433_MAF40_1688446_exon6	5657	ss475878743	408	7	3.66	1366	7	1814322	1763604	TTTGGTGTCATACGATGGATAACAATTTTTAATAAAAATTGTTTCAGGTTGGTACGGGTGT[A/G]ACAAATGCATTGATTAATGCACGAAAAGCTCTCGATAAATCCTTTGCTGGTGAAGCTGAGG
RosBREEDSNP_SNP_TC_1819499_Lg7_01433_MAF40_782087_exon2	7446	ss475878744	408	7	3.66	1367	7	1819499	1768781	TATTCCTTCACTAATATGGTTGTTATTTTGCTTGTAGGCTTCTTAAACCCGGAGGGATCTA[T/C]ATGTTGGTAAATGTGCAACCTTAAATTGGGTTACATTTTTCAATGCTCTTTCTTTAGTTAA
RosBREEDSNP_SNP_CA_2164889_Lg7_01994_MAF20_587697_exon1	3664	ss475878746	408	7	3.66	1368	7	2164889	2506720	AAGTAGTTGAGCTGCAGGAGGAAGACACACAGAAACCAGAACAGCAGCAACACTCCTACTC[A/C]TTTCATCTTTCGTGGGTAAGCGTTACTTTAGTCACAGATTTTGGTTTCAGCTTTCAATTTG
RosBREEDSNP_SNP_GA_2168133_Lg7_01994_MAF10_1626500_exon6	5792	ss475878747	409	7	3.809	1369	7	2168133	2509964	GTCCTTTCGCATCTCCAACAAAGGCCGCTGGAGGGTACGCCTTGTCCGCCTTCCCCAATGG[A/G]ACTAGCGAGGCCAATGGTTCCGATGCCCCAGCTGCAACCGCTAATATTAACGTGGCAAATT
RosBREEDSNP_SNP_AG_2183945_Lg7_01994_MAF50_MDP0000243088_exon1	2681	ss475878749	410	7	3.831	1370	7	2183945	2525776	TGTGGGGGTGGTGGCAGTGGAGGAGGCTATGGCGGCGGTGGTGAGGGCGGTGTAGGAGGTT[A/G]TGGTGGTGGTGGAGTATTTTGAGGTTGCATGATTGGATCGTGTTGTTAATACTGGTTCTCT
RosBREEDSNP_SNP_CT_2240795_Lg7_01946_MAF10_1661439_exon2	4382	ss475878754	411	7	4.443	1371	7	2240795	2565803	TGAAAGAGCAGTTGTTTTCTTACTTTCCATCGGTCACTCAAGCCTTTAAACCAGTCCTGGT[T/C]TTCTACCCCTTGAATGGGCTCAATCACAGCCTTGCTAATGGCATAACTGAGCCAAGAGTCC
RosBREEDSNP_SNP_CT_2244430_Lg7_01946_MAF30_1661455_exon1	4384	ss475878755	411	7	4.443	1372	7	2244430	2562168	GAGATTGATGCAGTTATGCTGTTAGTTCGTGACTGCTTAGCCAGCGTGACAAGTGGGCCCT[T/C]GGAATTCAAGTATTCTCTTACCATTCTCCATGCATGTAAATCAAATAATGCTGAGAAGGTG
RosBREEDSNP_SNP_TC_2298381_Lg7_01946_MAF20_469801_exon1	7621	ss475878759	411	7	4.443	1373	7	2298381	NA	CTCTAAGCACAACTTCTCCGCTCAGATCCATGGATCCCACTCTCACTCTCAGCTCCATCCG[T/C]ACGTCCTTCGTCTGTCCCATTTGCCGTGAGACCATCTCTGAACTTGAGTAGTGTGGGCTTC
RosBREEDSNP_SNP_CT_38084242_Lg2_10007_MAF10_1660426_exon1	4927	ss475877426	412	7	4.905	1374	2	38084242	NA	ACTACTCCGATGCACTCAAAACCCTCATGAGCCTCACCCAGCTCGAACTCAACAACCTCTC[T/C]GTCGCCAAAGACGTCGGCAAAGCCTTCGGCCTCCTCGCCGGCCTCGCCTCTGACAAACTAC
RosBREEDSNP_SNP_AC_2835269_Lg7_00802_MAF20_1687795_exon4	2068	ss475878762	413	7	5.889	1375	7	2835269	NA	AGCTTCCGAATTCGCCAGTTTTGCATTGATCTCAGAACCATCATAACGATACGCAGTCACT[A/C]AAGCAACCAAAAGCTGTAACATTGACCAAAAACCATCAAACACCATTAACAATTCAGACTA
RosBREEDSNP_SNP_CA_2851448_Lg7_00802_MAF30_MDP0000224757_exon1	3743	ss475878764	413	7	5.889	1376	7	2851448	2916533	CAGAAGCAGCTGCAGTTTCAACAGATCCGCTGACCAAGGAGGATCTCATAGGCTACTTTGC[A/C]TCTGGATGCAAGCCTAAGGAAAATTGGAGGTAATTTATACTATATTATTGCATTATTTTAA
RosBREEDSNP_SNP_TC_2869226_Lg7_00802_MAF50_688320_exon1	7797	ss475878767	413	7	5.889	1377	7	2869226	2933583	TTGTTTCACTTACTTATCATACTTCGTATTGCTACTCCTCCAGCACGATGATAGCGCTCCT[T/C]GTGGTTCAGCACGATTACAGTTTAATTTCAATTTCCGCTTCATCCATCCATAACCATTATA
GDsnp01717	504	ss475882840	414	7	7.276	1378	7	3560537	3623099	CATGTGTTGTTTGTTTTTTATCTATATAAATATTAAGTAAGGGGTTATTTTGTTCCTATAATACTAATTAATAACACTNCTCTTGTAAGAGATTAGGTTA[T/G]TCATGTCTGACACCAAGTCAACCTGTTCACTGTCTGTGTTAATTGGTCTTGTATAGTTGTCTGACACCGAGTCAATCTGTTTATTGTCTGTGTTAACCGG
RosBREEDSNP_SNP_TC_3570969_Lg7_01717_MAF30_144235_exon1	8008	ss475878773	414	7	7.276	1379	7	3570969	3633553	TGGAACTTCAGCATCTTGTGGTAAAAGCGAGTGAATATGTGAATGAGAGATTTGAGGCCGG[T/C]AAGTGTTGTCAGTTTGTTGCTCAGTCGCTCCAAAGACTTCTTGTTTGGAGTCCAATGATGC
RosBREEDSNP_SNP_AG_3576747_Lg7_01717_MAF40_MDP0000670387_exon5	3099	ss475878774	414	7	7.276	1380	7	3576747	NA	GCGGAAAAGAATTGAAGTGAACCATTGATATTTTCTAGTTCCAGTTCCGGTTTGAGAGTAG[A/G]ACCTCACTCTCCAGCATAGGCTCCCAATTCGTAATTACGATAGTTCCGAGAAGCACTTAAT
RosBREEDSNP_SNP_AC_3810018_Lg7_187559_MAF50_187559_exon3	2155	ss475876049	415	7	7.847	1381	7	3810018	3875103	GTTGAGGGGCTAGCAAATGATGCTCACCCCTTGGAGATATGCTGTTTTGGTTCTTATGTGG[A/C]ATGTTTGGCTGGAAGGAATAGGAGGTTCTTTGAGGACAATGAGGAGGATGCAAAGTTACTA
RosBREEDSNP_SNP_AG_3888952_Lg7_RosCOS418_MAF50_1667898_exon1	3163	ss475878784	416	7	8.495	1382	7	3888952	3954036	CAAGATTTCAAAACCTCCTCAATTTTACCACACTTTCTTGCCAACTGAAACAGAAACATGC[A/G]ACTAGTCCTTCAAAAAGCATGCAGAATCTTACTCCCACCGTGTAGCGTTGTTGGCAAGTAA
RosBREEDSNP_SNP_TC_3891341_Lg7_RosCOS418_MAF50_MDP0000862090_exon1	8067	ss475878785	416	7	8.495	1383	7	3891341	3956425	GGAAGCCCATTTGGTTCACTTTTCATATGTGCTACAAGAACACTATAATGTTGTTGGCCGG[T/C]ACTCGAAATGATCAAGATATTGAAGCTTTGGTGACCTTGGAAGAACAAGAGATGACTAGAT
RosBREEDSNP_SNP_GT_4074932_Lg7_108136_MAF50_108136_exon1	7059	ss475876050	417	7	8.934	1384	7	4074932	4140017	CATCCTTATTGCTCATAGCAGCAGCACCATCTCTGCTGCCATTACAAATTTCCATCAACTC[T/G]TCCTAATTCATTTTCTTAGTTTCCTGCATCAGATTTCGGAGATGCATCCAAGTTCATATCT
RosBREEDSNP_SNP_TC_4120885_Lg7_RosCOS3240_MAF30_MDP0000148163_exon1	8087	ss475878786	418	7	9.54	1385	7	4120885	4229875	AGCCTGGGGATGAACTTATACTTCTTTCGGTTCTTCACCAGGTTAATAATCCTAGTACGTT[T/C]GCTGGGAGACTGTGTAAGAATTTTTTCTTTTGTTTTCCTAATAGAACGAAGAAAATAAAGT
RosBREEDSNP_SNP_AG_4127536_Lg7_RosCOS3240_MAF20_1640617_exon2	3185	ss475878787	418	7	9.54	1386	7	4127536	4223224	ATGCAATACTTTCATGCATGCTGTTACCAAACCATTCTGAAGCAAGTATAGCATCAGGACG[A/G]GTATAATCCAACTGAAGTGCGGTTTCTCTTTCTGTATCTGGGGTCCAAGCTTGGTCTACCA
RosBREEDSNP_SNP_CT_4130061_Lg7_RosCOS3240_MAF30_1668323_exon2	4971	ss475878788	418	7	9.54	1387	7	4130061	4220699	ATTTGTTCCCCATCTTGGCATGGAGTTCAACAATCAGACGTTCTTCATCAGGGGTAAATGC[T/C]CCTTTCTTCAGGTTCGGCCTTAGGTGATTTGCCCATCGCAGTCTGCAGCTTTTGCCACAAC
RosBREEDSNP_SNP_CT_4372277_Lg7_01170_MAF40_MDP0000213319_exon4	4990	ss475878793	419	7	9.749	1388	7	4372277	4437362	CGGCAAGTACAGCTGACTGGGGCCTTACATCATTCATTCCTCTAAGTGAGCTTCATCGCCA[T/C]GATAAAGGGTACCTGGTGAATGACGTATGTGTTGTTGAAGTTGAAGTTTCAGTTCGTAACG
RosBREEDSNP_SNP_CT_4377413_Lg7_01170_MAF20_1647395_exon1	4991	ss475878795	419	7	9.749	1389	7	4377413	4442498	AAAATAGAAATACACAGAGGCATATCCACACATTAATGCACAATGCTGAAAATACCTCCAC[T/C]GATTTGGTTAATCTTCCATCAGTAACTATACAAGCAATCTCCAGTATTCGATCAACTTCAA
RosBREEDSNP_SNP_GT_4381600_Lg7_01170_MAF30_MDP0000213321_exon1	7067	ss475878796	419	7	9.749	1390	7	4381600	4446685	CTTCAAATCATTCATGCCTCTTCGGGAACTCTATAACTCTGGTGCAGGTTTTCTAGTAAAT[T/G]ATATTTGCATTGTTCAAGCCAAGATCAATGTCCCGGTTAAAATTGGTGGCCAAGAAACTAA
RosBREEDSNP_SNP_GA_4391386_Lg7_01170_MAF40_138892_exon2	6403	ss475878797	419	7	9.749	1391	7	4391386	4483276	AGAAGAGGTTGTGTCTGGGACATTCACATGGGTGATCGAAAACTTCTCTAAGCTCAACAAC[A/G]ACAACCTTTTCTCTGACGTTTTCACCATCGCTGGTTTCAAATGGTATTATTTTATTTTATT
RosBREEDSNP_SNP_GA_4407205_Lg7_01170_MAF10_1640275_exon1	6404	ss475878799	419	7	9.749	1392	7	4407205	4467457	GTCGAGCAAGTCTGGAGCAGGTTCACGATTAACTTCAGCTTGTACAGCTGCTGCCTTTGGC[A/G]CTTGGGACTTCTCTGAAGTATGGGTACTCGCCTTAGACGCCTTATGGTTGGCAGAAGATGG
RosBREEDSNP_SNP_CT_5842594_Lg7_00658_MAF40_734558_exon3	5095	ss475878809	420	7	10.959	1393	7	5842594	5663501	CAAGCAGTGAACGCAGATTATGTTTTATGGTTTTTCGGGAAGAGATCATTACTCCTGCACC[T/C]GCTTTTCCCCGAATCAAATCTGCAAGAATGAGAAAGGGTCAAAACAACATTAGTTTCGAAC
RosBREEDSNP_SNP_AC_6171256_Lg7_01988_MAF40_1675433_exon2	2216	ss475878817	421	7	13.583	1394	7	6171256	7050039	GGAGGGAGTGGATACTGTTTATTATTAGTCAATCTGAAGTATGAACCAAATGAAGAATCAA[A/C]AGTAGCCCGTGACTTCAAAATCTCTTTAAAATTAGTTCTTTCTCTTTCGCTGCTGTTTTCA
RosBREEDSNP_SNP_CA_32160975_Lg2_00022_MAF10_409827_exon1	3787	ss475883764	422	7	14.38	1395	2	32160975	NA	ACACACTCATCGAGCGGATTAAGGCCGACGCCAAGGCCAATGACGGCGTCGTTTCGGTCCT[A/C]AAAAACGCGCGCTTCGCCGTGTTTTGCATCCTTTTGGCAATGTGTTTCGGGATCGAGATGG
RosBREEDSNP_SNP_AG_7097620_Lg7_01872_MAF30_901782_exon2	3360	ss475878820	423	7	16.016	1396	7	7097620	7073076	CAACAATTCAACAGCACATGCAATGGTGGCAAAACAATGACCAACATACCAGTGATTGATT[A/G]CCAACAATGTCGTTAGGAACCTTTGGCCTATATTTTTCTGTCCAAGTAAAAGTAGAATGCT
GDsnp01872	562	ss475882844	423	7	16.016	1397	7	7111005	NA	TAAATCCGTATTTCACACAAAATGTCTTGGGTTTGATTTCTGAAGCTGGTAAATTGCACGATGATGGCCAAGAAATGCTGAAACGCTTCTGTGAGTCTTG[A/C]TGGCTCTCAAAAGTTACCAACTGGTCCTCTTTTAGAAAAAAAATAAAAAAAATAAACACCATAATACATTATCGTGATTGAGAGTTTCCTATTATGCTAA
RosBREEDSNP_SNP_AG_7113399_Lg7_01872_MAF40_411592_exon2	3362	ss475878823	424	7	16.351	1398	7	7113399	7101489	TACAGACATTCTTTCCGGCAATGACAAGGATTGTGGGAACGCTTGGTCCAAAATCACAATC[A/G]GTCGAGACAATCTCCGGTTGCTTGAAGGCAGGAATGTCTGGTATCGCTCACCTGCTATGCA
RosBREEDSNP_SNP_AG_7131583_Lg7_01872_MAF40_1648950_exon1	3363	ss475878824	424	7	16.351	1399	7	7131583	NA	AATATAGTTGGAAGTTTTTCGATATTCTAGATAAGTAGATCTCTGAAAATGGTAGGAAAGG[A/G]GAAGGGGAGGCTACATTTAGGGACCCGAGTCGGTTATAGACGTGGATTAACTTCAGTTCAT
RosBREEDSNP_SNP_CA_2301322_Lg16_00719_MAF20_1655216_exon1	3677	ss475881711	425	7	16.924	1400	16	2301322	7127466	CAACTGCAGGCTTTGACATGCTTGATGAGTACCTTACATACTTTGATGCCAATGATGACAT[A/C]TCTCAGTATATTGATTTTGATTCTTGTGGCAATGTTCCTGACCAAGCTCCATCTAACCAGA
RosBREEDSNP_SNP_CT_2303403_Lg16_00719_MAF30_1629301_exon14	4406	ss475881712	425	7	16.924	1401	16	2303403	7125384	GCTCCATTATTTGCCTCATGTGCTCTATGTGGTATCGTATCCTTCGTAAAAGTTCTCGAGA[T/C]GTGGAACTTGTCTGCTGAGGATTACATCTCTCCAGGAAGCATAGTATCCTCGGGTAAATCA
RosBREEDSNP_SNP_GT_7265453_Lg7_snpEB106582_MAF30_470278_exon1	7118	ss475878826	425	7	16.924	1402	7	7265453	7434218	TTTAGAAAGAGTTGGAAGTTTTTCTTATTTAGAATTTTAATGATTAGGTTATTGAAAACAA[T/G]CCAGTCCAAATATGTGATGGTTTACGCGTATCAGGTGGGAAGTTCAGAGTAGATCAACAAA
RosBREEDSNP_SNP_TG_7296539_Lg7_snpEB106582_MAF10_MDP0000206186_exon2	8735	ss475883531	425	7	16.924	1403	7	7296539	7465304	CAGTTGCACCTGAGACTGCAATATTAATTAATTTCTTCCATGATTTTGTCTCTTCTTCCTG[T/G]GAATTTTGGACCTTATTAGATACACTACTTAATTCATTGCAAAGGAAAAGCAACTGCAAAT
RosBREEDSNP_SNP_CT_7302589_Lg7_snpEB106582_MAF10_184714_exon1	5197	ss475878829	425	7	16.924	1404	7	7302589	NA	ATTTGCATTATGCTACACCAAACTTAATGTAACACATTTGCAAACACATCAATTTCAACAG[T/C]ATAATGTCTCCCGAAGAGTTCTCCGGCGGGGATGGAGTCTACGTTGCCGGAGACACTACAA
RosBREEDSNP_SNP_AG_7345098_Lg7_02853_MAF30_314779_exon1	3381	ss475878830	425	7	16.924	1405	7	7345098	7513863	GTCGTGGACATGTCACCCTTCGATATTAATCACATTGTCACTCCTACCATGCTATTAATAC[A/G]AAAGCTCTATTTTCTTTTGATAAACTTATTAGACTAGATTCTACTTATCTTGAATGTTTTT
GDsnp02853	731	ss475882846	425	7	16.924	1406	7	7348830	7517673	ACCCCGTGATTGTCACCTTCCTGCAGAACAAGACACATGATGGAAAGTTATGATTTGGAGATGGTCGCTCGGAGGAGAAGATTAATGATACCATGATTTA[T/C]AATACCTGTCAGTAGTTCCAGACATGAAGTCACCCCTATCAGATATCTTTATCTTGGCTCCACTACCCTGCCAAACGAAAGTGCTCTGGTTAGAGTTTCT
RosBREEDSNP_SNP_TC_7972719_Lg7_02619_MAF30_8922_exon1	8302	ss475882971	426	7	19.169	1407	7	7972719	8022926	CATAGTTTTTCTATGCCTGGCCAACAAAAACAATAAATTTATTGTTTGTATACAAACAGTT[T/C]TCTTATTAGACGGTTTGAGATGTTGAATTGTCTTTTATAATTTGATTTCAAATTCTTTTCA
GDsnp02619	699	ss475882847	426	7	19.169	1408	7	7989918	8055203	CAACTCTCGGTCCTTCTTTACGTAGTCTGGTTTAGCAGGATGTGACCAGTTTGTTTGAGGTTCTATATACGCAACCAATTTATTCTGCTCTGTGTAGACT[T/C]TAAGTTTCTTCATCTTCTGATTACCGAAGTTCAGTTTGTTCCGATTAAGCACTTATATGTTAGAAACTTTGAAGATAAGTCCGTTTGGCTGCAAAATTCA
RosBREEDSNP_SNP_CT_7992834_Lg7_02619_MAF50_825086_exon2	5225	ss475878838	426	7	19.169	1409	7	7992834	8051987	TATCTTTATCGTTCAACTACAACACTTGGTAGGCATTTTACCTTAAGAGGCTGTCGAACTA[T/C]AATCATCGCAAACAAAGTCATATCAAGAAGAATTCAGACTTCCTAGTCTTGCTTTAGCCAA
RosBREEDSNP_SNP_GT_8004468_Lg7_02619_MAF40_MDP0000766223_exon2	7127	ss475878839	426	7	19.169	1410	7	8004468	8040353	AATGAAAATGGTGACCGAAGAAGAGTTTCCATTGTTATCAGCATGGGCGACAACTTTTGCA[T/G]ATGTTCCTATAATCAAAGATAATTGCCCGTCTAGAGACAAACTTATTGCCATGTTTCAGGC
RosBREEDSNP_SNP_AG_8026567_Lg7_02619_MAF10_MDP0000322530_exon2	3417	ss475878841	426	7	19.169	1411	7	8026567	8091987	ATTATGAAGGAAATGCTTCAAGACGTCGTCGGATTGATTACTTTTCTTGGAAATCAATTGC[A/G]TTGAGCTTTTCCTCAACAAATTTAGCTCAACGTTCTACATCAAATGAGATGGACTTCAAAA
RosBREEDSNP_SNP_GA_3123393_Lg17_01584_MAF10_1627226_exon3	6140	ss475881994	427	7	21.286	1412	17	3123393	NA	TTACTTGCTATCAATATGCTATATTATTGTCCTTTTCTTTCAGATTGCTCGTCGTTTGTTG[A/G]GTAAGATAATGATTGACCTGAGGAATACTCGCGAAGAAGCCATCAGTGTTGCTGCTGAACC
RosBREEDSNP_SNP_GA_8158759_Lg7_263337_MAF20_263337_exon4	6635	ss475876060	427	7	21.286	1413	7	8158759	NA	TGTTGGAATAGGTGATCCCGGCCAAATTTCAACCAACACTACCTTCCTGTTCAATTCCTAC[A/G]GTTCTCACGTTTGGGGGCAAAAACTGGGAGATGACATACACTGGTGGATCCATTCAGAGAA
RosBREEDSNP_SNP_CT_8158798_Lg7_263337__263337_exon4	5231	ss475876061	427	7	21.286	1414	7	8158798	8207088	TACCTTCCTGTTCAATTCCTACGGTTCTCACGTTTGGGGGCAAAAACTGGGAGATGACATA[T/C]ACTGGTGGATCCATTCAGAGAAAGTTCGATATTAACTGGAGAGAATTTGTCAACGACAACA
RosBREEDSNP_SNP_AC_8295164_Lg7_RosCOS2129_MAF20_452554_exon3	2252	ss475878843	427	7	21.286	1415	7	8295164	8346894	CCATGATATTTGCCTTAGATCCACCATATCATATGTTTTAATGCCATTTGTTGAACTTGCC[A/C]CCAAAGGGCTTGCCAAACTTCCCATGCTGAAATTTGCCATGACCGTAGCCGTGGCCAACCC
RosBREEDSNP_SNP_AG_8315100_Lg7_RosCOS2129_MAF30_MDP0000137911_exon3	3431	ss475878844	427	7	21.286	1416	7	8315100	NA	GAAATGCTTCTGGCGCACGAGATTATGGTTTGTGCATCCGAGTTCAGTTCTTACAATGTTT[A/G]GGCTCCTCCTCCTCCAATGAGAGTATATGTTGAACGTTCTCCACTAGCATCTTGTCCATAA
RosBREEDSNP_SNP_GA_8328792_Lg7_RosCOS2129_MAF10_1658546_exon1	6652	ss475878845	427	7	21.286	1417	7	8328792	8340523	GCTGGAGCCTTCCCGTAATACCTCTTCAGGTTGTTATCCAGAGCAGGACCATCTATGTCAC[A/G]GACATGCCAAACATAATTCGGACCCACAAGGTCGTCTATTGTTGCTTCTTGCCAAGCATGC
RosBREEDSNP_SNP_TG_8490690_Lg7_01780_MAF30_MDP0000876438_exon1	8756	ss475878847	427	7	21.286	1418	7	8490690	8412530	CTTGTCTGCCCACGCATATTCCTTCTCAGCGACACTCGTCACCTTAATTTGATCATTTCTC[T/G]GCGTAGCCGAAGCAGCAGCTGTTGCTGCTCCTGTTCTCACTCTCTCTCTCAAGGGCTTCTT
RosBREEDSNP_SNP_AC_8493130_Lg7_01780_MAF10_439501_exon1	2256	ss475878848	428	7	21.32	1419	7	8493130	8414970	TGAAGTCTGTTATGCAGAAGCTAAACATACACATAAGTCTAACATAATAAAGCGAAGTTCC[A/C]ATTTCCAACATGTTTCCCCTTTATACAAAAGACTGGCAAAACTAGTTCAGATTAACTGGTG
RosBREEDSNP_SNP_CT_8516136_Lg7_01780_MAF10_346779_exon1	5248	ss475878850	428	7	21.32	1420	7	8516136	9042301	TGCTGCTGGGGTTTATCTCTCTCCTCCTCACTGTCTTTCAGAACAGGATCACCAAAATCTG[T/C]GTGAACCCTAAGATTATGGACAAGTGGCTGCCATGCAAACTCCACCATGACGGTCATCTGG
RosBREEDSNP_SNP_AC_8520200_Lg7_01780_MAF30_525134_exon4	2257	ss475878851	428	7	21.32	1421	7	8520200	8964875	AAGCAATATTCGACGAGGGTATACGCTCGGGACTTATTGGTTGGGCTCAGAAGGCAAAGAA[A/C]AGGAAGGCGAGCAGCGTCGACGGATCTGGATCTACCTCTGGTTCCTCCGTGGGAGTTCAGC
RosBREEDSNP_SNP_GA_8529100_Lg7_01780_MAF20_1643257_exon1	6667	ss475878853	428	7	21.32	1422	7	8529100	9055265	AGATTGTGAAGATCGATAAGGAGCTCAATGTTGTGATGATCAAAGGTGCCCTGCCCGGTAA[A/G]CCCGGAAACCTTCTCCGCATTGCTCCTGCTAAAATTGTGGGCAAGAACATTCCCAAGAACT
GDsnp01780	528	ss475882848	428	7	21.32	1423	7	8540486	9066529	TTAAACATCTGCATAATAGACGCAGAAATGACGAAAATTATGCAGTGTTATGTCCACTGCAGTTTGGTACANTATAAGGCCACTATTTTAAGGAGCAATA[T/C]ATAAAAGCTTACTGGAGTTAATGCAACATTATAAAGCATTTTGTTATAACTCAAACTAATCCATTTGCCTTTCAGAGCAATTAAAACATTAAACCTTGCC
RosBREEDSNP_SNP_CT_9273339_Lg7_RosCOS2471_MAF30_MDP0000221553_exon1	5282	ss475878857	428	7	21.32	1424	7	9273339	9724008	TGATTCAAGAGGCCGAGACTTATAACTTTGACACCCTTTCTCCCAGCTTGAACAATGGCTT[T/C]CTCAATCAAGCTATTGATAGCTCCTTTCTGGAATCGCAAGTAGTACTGCAATATTTGTATA
RosBREEDSNP_SNP_GA_9280656_Lg7_RosCOS2471_MAF20_MDP0000308925_exon1	6697	ss475878858	428	7	21.32	1425	7	9280656	9716691	CATCACTCCTCCATTTATCTAGCATCACAGCGGAGGCTGTCGAGTCCACTACTAAACTTCT[A/G]AAGTATATATATTCTGATCCGCTTACTCTGGCCCCTGAAAAATCATGACCTCACAATACGT
RosBREEDSNP_SNP_GA_9346488_Lg7_RosCOS2471_MAF20_MDP0000232592_exon9	6706	ss475878861	428	7	21.32	1426	7	9346488	9769733	AATTGTTTCTTGTATATATAAAATACAGCAACGGCTAGAGGGTTCTTATTGTAATAGTAGG[A/G]AATTGGTGATACTTTCATCTTCCATGATTGTGAACCACTTGATCTTGTTGGGTGTTTGCCA
RosBREEDSNP_SNP_TC_10815888_Lg10_218016_MAF50_218016_exon1	7173	ss475876210	429	7	24.553	1427	10	10815888	NA	TACTGAGATTATAATTGTGTTTAATTGTTATCTTTTGCAGTACTGCTAGTGCTGTGACCGT[T/C]AGGAGCACCATCCGAAGGCTGAGGGAGCAGACCGAGAGTTAGAGCTGCATTATTCTCTTGT
RosBREEDSNP_SNP_CT_31561537_Lg13_27726_MAF20_27726_exon1	4728	ss475876428	429	7	24.553	1428	13	31561537	NA	TAGTTGAAAACTGTCGTTTCTGGATGAGGAGATGCAGCACCATACAAGAACAGCTTAATTT[T/C]CTAGTCTCCTCTATGACTCGGATGAGGAGATGCAGCATCTGCCGCCTCCCGTCTAGCTCGG
RosBREEDSNP_SNP_CT_11001915_Lg7_01882_MAF40_507164_exon1	3973	ss475878862	429	7	24.553	1429	7	11001915	11617849	AGTGGATTTCGGAATATAGGCCAAATGGAATTCTACAATCTGTTGCGAAATCTCCAGTTTC[T/C]TGGTGTCGACTCTGCACCTCCTACTCTGTGTTTCGGGGCTGCAGGCGGCAGCGGTTCATTG
RosBREEDSNP_SNP_GT_11012131_Lg7_01882_MAF30_MDP0000138110_exon3	6741	ss475878863	429	7	24.553	1430	7	11012131	11682025	AAATGCTGTGAACATAACCTTGGACAAAGACCAGAGTATGAAAAAGGCAGAGTCTATGCCC[T/G]ACCCCATATTAGCTGAATGCCCTTCCCCTAAGAAGCAGTTGGGAAAATCGTCGGGCAAATT
RosBREEDSNP_SNP_GA_11014276_Lg7_01882_MAF30_MDP0000138110_exon10	5352	ss475878864	429	7	24.553	1431	7	11014276	11679880	ATTAGGGCAAACAACAGATTCTAAGCGAACTCATGAGCCTCGTAAGGATGTAAGGAAGCGG[A/G]ATAATGATGGTCCCTTGAAAATCTATCCTGATATGGGCGGTGGTAATAGATATAAAATCCA
RosBREEDSNP_SNP_TC_11018166_Lg7_01882_MAF20_1660002_exon2	7176	ss475878865	429	7	24.553	1432	7	11018166	11675990	CAATTAATCTTCCTCTGGATTTGAGATGTTGGCCCTCCAGACGAAGATGGAACATCCTCAA[T/C]GCGGGAAACAGTATAGCAATCATATAGGTGCTCATTCCTGCTTCCGACTTCAATAGGTTCC
RosBREEDSNP_SNP_GA_11025706_Lg7_01882_MAF40_MDP0000125099_exon1	5355	ss475878866	429	7	24.553	1433	7	11025706	11668450	AGAGGAATGTTCTGAAGTGTGAACAGAACTGGACGAATTGTCTACTAAAATGGTTTCAATG[A/G]AGGAGGAAGGTTGAGTAATGGGAATAGGCACATAAGCACAAGATGGTGATGAAGATGAAGG
RosBREEDSNP_SNP_AC_11050637_Lg7_01882_MAF50_55306_exon1	1880	ss475878869	429	7	24.553	1434	7	11050637	11703138	TATGACGAGTAAAACTTTAGAAAGAATTCAACCAACGCACAAAATAAACACTCAAATATGA[A/C]GCTTGATTTGAAAGGGCACTGGTAAACCCAGCAGTTCTTAGCAACCACTACAATAACCTTA
RosBREEDSNP_SNP_CA_11564586_Lg7_266124_MAF10_266124_exon2	3531	ss475876067	430	7	25.25	1435	7	11564586	13050743	CTCTGGTCTTTTGCAGCTTCCCACACCAATATCTAATATTGCAACTCACGTGGTTATCAAC[A/C]CGAAACTCAGTGCTTTGGGATTGCACTTGCATTTTCAGAGGTTCTTTGATAGTCCTTCCTT
RosBREEDSNP_SNP_AG_11718356_Lg7_155896__155896_exon1	2320	ss475876070	430	7	25.25	1436	7	11718356	12383863	GTACTCAAATCAAGTGCTCTCTCAAAAAATGAGCCAGCGCGTTCCTAGCTGGGATCTTGAT[A/G]AAACTACTACTACTCCACCTGCTCCTAGGCTCTCTTCTCGCTCCCACTCCCTTCACACAGC
RosBREEDSNP_SNP_CT_22024068_Lg5_RosCOS3072_MAF30_MDP0000753788_exon2	4371	ss475878365	431	7	27.77	1437	5	22024068	NA	ATCAAAATAAAAAGGTTTTGTGGGATAAAATCATTGAAAAGTTTCATGAAAACTGCGACGA[T/C]GGCGGGAGGGACGATGATGGTGTCTACGATCGGTGGAAGACTATCAACAAAGCATGCACTT
RosBREEDSNP_SNP_TC_25161760_Lg5_00373_MAF40_46352_exon1	7689	ss475878403	431	7	27.77	1438	5	25161760	NA	CCATTTGAAGGTTGGAATCCTTGAGTTTCAGGAGCGTGGAAAAAGCCTTTGTTTTTCCCGC[T/C]AAGTTAGAAATAAATTGACGAAGAAAATTGATCTTGCCAAGCGAGGATTGCAATTGCTTCT
GDsnp02840	728	ss475882852	432	7	29.033	1439	7	13961772	NA	TCAAATTGGTACACAAAATTATGAAGGCACAAAATTATCAAATTGCAAGACAAAGATGGTCATGAACTCTATTGGGAGGTAATTTAGTAAGCAAGACAAA[T/G]ATGGATTCAAAATGTCCCAGCAATTCATGCAGTTGCTTGAGCTGTAAGGAATTTAATTCATATGCTTCAACCATCCTATTTTCCATGGAGTAAAGAAACA
RosBREEDSNP_SNP_GA_13966219_Lg7_02840_MAF50_MDP0000253028_exon1	5506	ss475878880	432	7	29.033	1440	7	13966219	NA	CTACTGATTAAAACTATTTCAGGTACATGATGGCGTTACCAACGACTAAGAATGGGAGCAT[A/G]AACTACCGATCAAATCTTCTACACTTTGTTGGTTTGTATGGTACAATTAAAGAATATGTTA
RosBREEDSNP_SNP_CT_21621987_Lg11_289238_MAF20_289238_exon3	4359	ss475876276	432	7	29.033	1441	11	21621987	15097130	CTAACGTTGTTCAATTGAAGCACTGTTTCTTTTCAACTACTGACAAAGATGAGCTGTACCT[T/C]AATCTTGTCCTCGAGTATATATCTGAAACTGTTTACCGGGTCTCAAAGCATTATATCAGGA
RosBREEDSNP_SNP_CA_42962604_Lg15_RosCOS1842_MAF30_1656150_exon1	3863	ss475883667	433	7	31.342	1442	15	42962604	NA	CATAATTTTTTTTTAATATTCTGTGTTTTTCTCTGATTAATATTGTTTTATCTTAATTTTA[A/C]TGTTTTTTTTCTTTTCCTTGTGTTCTATCAGGATGATGAGTGATTACAAGGTAGAAATGAT
RosBREEDSNP_SNP_CT_42966846_Lg15_RosCOS1842_MAF50_1620415_exon4	4983	ss475881585	433	7	31.342	1443	15	42966846	NA	GGATCGTGTCAAAAATTGTCAAGCCTACCTGCGAGCCACGGAAGTTATAAGAAGCAACTAC[T/C]GAGAATTTCATAGGATAAAAAGGTGATGGTAAACCAAGACCTATACTGTATGAACAGTCTG
RosBREEDSNP_SNP_GA_42969130_Lg15_RosCOS1842_MAF40_1620415_exon2	6396	ss475881586	433	7	31.342	1444	15	42969130	NA	GGTGGTCCAAATGGTCCACGTGAGAATCGCCCGATACGACAATCTCACCTTCCTCTACATC[A/G]TCTTGCTGGAAAACACCAAGAGACTTTTAGTGAAATAGCGCACACAAACAACCCAACTATA
RosBREEDSNP_SNP_AG_42989883_Lg15_RosCOS1842_MAF10_1681181_exon6	3198	ss475881589	433	7	31.342	1445	15	42989883	NA	AATCATCAAGGTTAACTTCGGAACCATAAAGGTTGAGCAATACTATACCTGGTTTACCGCC[A/G]TTCAGCACATTACTTTCAGCAGGCTCCACTCCATATATCTACCATGATTGCAAGAGATTCA
RosBREEDSNP_SNP_CT_43012110_Lg15_RosCOS1842_MAF40_9800_exon1	4984	ss475881590	433	7	31.342	1446	15	43012110	NA	ACACCAATTTCAATCCCTCGAACACAATCCCTGGTCTCTCGACGGAGATTTGGGAGAAGCT[T/C]GGTGGTCGACTCGGTGACTGACTCAGTTATCCATGGATGTGTATCGTTGACTTGAATCGAA
RosBREEDSNP_SNP_TC_43023511_Lg15_RosCOS1842_MAF20_MDP0000233332_exon6	8097	ss475883669	433	7	31.342	1447	15	43023511	NA	GTGCTCAGTCCAAGTCTTGCTATAAATCAAAAGGTCATCAAAGAAAACCAACACAGATTTC[T/C]TGAGGTATGGTTTGAACAGATCATTCATTAAATTTTGAAAGGTAGCTAGAGCATTAGTAAG
RosBREEDSNP_SNP_AG_43026385_Lg15_RosCOS1842_MAF30_MDP0000173835_exon1	3199	ss475881592	433	7	31.342	1448	15	43026385	NA	GGTCATTGCAGATAATGAGGTCACGGCGGAATTGCTCGAAATACACTGGAAAGCGAGTTTC[A/G]AGAGTTAATGGAAGTTGAGTGGTGAAAGCTTCAGTGACCCCAGAGTGAACGGACGAGTTGA
RosBREEDSNP_SNP_TC_17113143_Lg7_02657_MAF20_462738_exon1	7416	ss475878882	433	7	31.342	1449	7	17113143	17538168	TTCTTGGGTTCTTCCTTCTTTGGTTCCTCTTTCTTAGGCTCTACTGCTGGTCCTACTGAGA[T/C]TATATGTGTTTGCCAGTATTTGCGCAACTTGCTCACTACAGTCACTGGGTCCACGCTTCCG
RosBREEDSNP_SNP_GA_18336417_Lg7_237066_MAF30_237066_exon1	5666	ss475876082	434	7	33.928	1450	7	18336417	NA	TCAGTGTTAGACTGGCAGATCTTGAATTCCCCCGCTTCGGTGTTGGACTGGAAGAGTTTGT[A/G]CCCTTCCTCTTCAGTGTTGAACTGGAAGGGTTTATATTCTACATCTTCAGTGTTGATCAAG
GDsnp02875	735	ss475882855	434	7	33.928	1451	7	19079059	18907853	TGCTCACCCGCACCTCCAGTATGGACATGGTTTGTGCAAGACCGGGTAGATAGTATATTGACAACTTAACTATATTCATAATGTATAAATAATGTCTCGT[T/C]ATTGTACTGTCATATGGTGGAGATACATTGTATTAATTGGTCTTACGCGCAACTTAGGTGCCTAAGTGAGCATTTTCACGTTCTCTAATACTCAGTATTT
RosBREEDSNP_SNP_GA_19500458_Lg7_00871_MAF20_MDP0000625344_exon4	5712	ss475878893	435	7	35.516	1452	7	19500458	19345441	ACAAGTTCATCGTTAAGAAGCAATTTACGATTTACAAGTCTCCCTGCCTCACACAACTACT[A/G]GCATCATATAAAGCAATACTGTTGCATCTTACCCCTCTGAAGTTCTCCGAAATCTTGGCCA
GDsnp00871	309	ss475882856	435	7	35.516	1453	7	19500629	19345390	AAGCATTTGCAATCCTGTGAGCAAATCTGTGCCTAAAACAGTCGCGACGCTGACCCGAAATACATCAGAGCTTATAAATGAAACTACAATTCTCACAAAA[A/C]ATCCCATTTCTGTAAACTTATGTATCTACCATTACCATTGCTGAAAGGAAGAACGCCAAAATTCCACACAAGTTCATCGTTAAGAAGCAATTTACGATTT
RosBREEDSNP_SNP_GA_14828864_Lg1_01500_MAF20_MDP0000245016_exon3	5557	ss475876755	436	7	37.723	1454	1	14828864	NA	GATGATCAGAAAAATACGATTAACATGATTACGGAGCTCTTCACATCTGGAAGCCTAAGGC[A/G]GTATGTTCTATTGATTCCTTCTCATTGTCTTTGGATTGCTTGACTACATTATATGAAATCA
RosBREEDSNP_SNP_GT_21096889_Lg7_MDP0000194603_MAF20_MDP0000194603_exon9	6877	ss475876084	436	7	37.723	1455	7	21096889	20944571	GGGACGCGCTTCAGGATGCGATTTGAGGGTGACGAATCTCCTGAAAGAAGGTGTCTCCATG[T/G]CTCTCGCCGGTTATGGTCACTAATGTTCTTAATACTAAACTTGATTTTAAATTTCTACATA
RosBREEDSNP_SNP_GA_21096895_Lg7_MDP0000194603_MAF30_MDP0000194603_exon9	5773	ss475876085	436	7	37.723	1456	7	21096895	20944577	CGCTTCAGGATGCGATTTGAGGGTGACGAATCTCCTGAAAGAAGGTGTCTCCATGGCTCTC[A/G]CCGGTTATGGTCACTAATGTTCTTAATACTAAACTTGATTTTAAATTTCTACATATTTTAA
RosBREEDSNP_SNP_AC_21298099_Lg7_02600_MAF30_1621358_exon2	1994	ss475878897	436	7	37.723	1457	7	21298099	21136619	GTATTGACACATATTTGACCATCCAACGACTAATTGCATTTACTAATCCATCTCCATGTCA[A/C]TGAATCACTACCATACATCAGTAACCAACCCAGAGGCTGTCAAAGTTTCCATGAATCTATA
RosBREEDSNP_SNP_CT_21308179_Lg7_02600_MAF20_MDP0000217912_exon1	4345	ss475878899	436	7	37.723	1458	7	21308179	21126539	AAAAATGCTATATAGGCACTTCGACATAATATTTCCAATGATCAAAGATGACATGGATTGC[T/C]CTCGGCCTCTATTTCTTAAACAATCTAAAAGCTGAAGATATAAAACTTCTAATATGTACCT
RosBREEDSNP_SNP_AG_21310787_Lg7_02600_MAF20_MDP0000217912_exon7	2652	ss475878900	436	7	37.723	1459	7	21310787	21123931	ATTATCTCTGTTAAGATTATGTAGTTTTAAGTTGCATATTGTTTATGGGCAGACGCCGGCT[A/G]GAATCGGAAACCTAAAGAAGCATTTCAGCAATGCCTGTAAGACAACAAACATACATTCTTC
RosBREEDSNP_SNP_GA_21319195_Lg7_02600_MAF50_145089_exon2	5781	ss475878902	436	7	37.723	1460	7	21319195	21115523	CGGGACTGGCCCATCAGGGTCGTCAGCTGCCATATATGGAAGTGGCAGGAAAACTTTCCCC[A/G]TGGGATTTGCCCAGGGGACCCTTTTCGAATCACCACCAGCATGAAGCAATAATATATGCCT
RosBREEDSNP_SNP_AC_21324274_Lg7_02600_MAF40_1643274_exon2	1995	ss475883132	436	7	37.723	1461	7	21324274	21206872	GTAGCATATGTACTCATCAATTTGGGTTGTGAATGTACAAAGAAACTCTTAATTTCCAATT[A/C]GGATATGGTGGTATCCTTTTGTGAATAATGATAATGTTGACCTTTTATTCATGAACGAAAA
RosBREEDSNP_SNP_TG_21327381_Lg7_02600_MAF40_1619074_exon1	8511	ss475878903	436	7	37.723	1462	7	21327381	21203765	AAATGGATTTGTTTCAACAACATATCTTTGTTCGTGTGAGGAAGGAGGAGAGTTGTAGCCA[T/G]ATCAAACTCCCTTAACCTCTTAAGTGCTTGGACATAGGATTTATGGCCTTTAGTTGCACGT
RosBREEDSNP_SNP_CT_22928473_Lg7_RosCOS1514_MAF20_1679436_exon1	4401	ss475882972	436	7	37.723	1463	7	22928473	22392636	AATTTGGTCACTGTTTTTTCAGATAGGATGGATTAATTTGAAGAAATAGAAGATTGTCCTT[T/C]TGGTTATTTTGGTTTTTCTTTACTATGATTCTTCTTTTGCACAATCAATCAATCACTTTTG
RosBREEDSNP_SNP_CT_22935327_Lg7_RosCOS1514_MAF30_231895_exon1	4403	ss475878907	436	7	37.723	1464	7	22935327	22385782	CAAGAACCTCAAGATTCATTAGCGGTGTGTGCGATCCGCAGCAGAATATGCCCAAACAAAT[T/C]CTCATGTGCAAATTGCTCTCTCATAGTCACCTTGGGGTCTTTTGGACTAATGTCCAAGAAC
RosBREED_SNP_AC_23834728_Lg7	1798	ss475884124	436	7	37.723	1465	7	23834728	23386179	CTCTGCAGCCTGTAATGGAGAGGCTAGTTCAAGGACCCATTAATCCCTGTGTATGTTTATATGTTGTTATTTTGCTCAATTTGTACATACCCTTTATTTTTCTTTAACCCCCTTTTCTTGCATCAAGAAATAGACTGCATTTACTCCTCTA[A/C]ACAATGCTCTTTGCATTCAATACAATGTATGTTATTTTACTGGAAAAAAAACTATAAATTCCTCTTTTATATCCTTTTCTGCTTCCACTTTTATATTCCAACTTTCCCACTTCAAAGTTGAATTCTTTTGTTTAATTAGAAAAGGGTAGGT
RosBREEDSNP_SNP_TG_23836260_Lg7_328020_MAF20_328020_exon3	8538	ss475876090	436	7	37.723	1466	7	23836260	23384647	TCAACTTAAAAGTCCAGTGCCAAAGGAGAGCTGGGCAGCTGATGAAAGCCATCCTTGCATT[T/G]GAGGATCTTAGGCTAACTGTTTTGCACCTCAACATTACATCTTCACAAGACACTGTTCTTT
RosBREEDSNP_SNP_GA_24338969_Lg7_01756_MAF20_358510_exon1	5892	ss475878912	436	7	37.723	1467	7	24338969	23883333	CCAACAACTCATAAACATAAACAAGAACAATGAAAGGGGAAGAACAAATACCGGTGAAGAC[A/G]ATGAGATTCGGCTTCTCCGCCTCGATCATGCGGCGTACAAAGGCGGTGGTGTTGAGGTCAG
RosBREEDSNP_SNP_GT_24358333_Lg7_01756_MAF10_1622723_exon1	6924	ss475878913	436	7	37.723	1468	7	24358333	23902623	GCTCTTTAAGCAACCATCTTGTGCTGTTATTAACAGTATAGATTTCGATCTTATGTTTATC[T/G]TAACACAATGGAATTTAAGAACAAAGCCAGATCTCATGGAAATTCCACATTCTAAACTAAA
RosBREEDSNP_SNP_GA_24383712_Lg7_01756_MAF30_893148_exon1	5894	ss475878914	437	7	38.18	1469	7	24383712	23928239	TTGCTGGAAGGTGAATCACTGAAGGCTCAAGGGCTGAAGCTGATTTGATTACAAAACATTG[A/G]GAATTTGAGAGAATCGAGCTTCGGATTACTTCGACGATGTCCGGTCGAATGCTGAAGAAAG
RosBREEDSNP_SNP_CT_6963744_Lg8_RosCOS3599_MAF30_220179_exon1	5173	ss475878992	438	7	40.307	1470	8	6963744	24458673	GCGAAAGAAGCCAACCACCTGTGTGAAGCTTAGAAAAATTCCGGAGCAACATTGCCTAAAA[T/C]GGTAGACATCAAGGAAAGCATGTTGTGGTGTGAAACACTCGAGGGTGAAAGCGTCGAAACT
RosBREEDSNP_SNP_GA_6987166_Lg8_RosCOS3599_MAF50_MDP0000622743_exon3	6578	ss475878994	438	7	40.307	1471	8	6987166	24318735	AATCTCAGCGTTTCAATTCTCAATACGACGGCGCCTTTGGTGCCGTTCAGTTCGCCGCAGA[A/G]CGGGTCAGGTAAGGAGGGTTCGGGTGGGTTGAATTACAAGGAGCTGAGGAGGGCAATGGCT
RosBREEDSNP_SNP_AG_6989961_Lg8_RosCOS3599_MAF40_1632734_exon1	3355	ss475878995	438	7	40.307	1472	8	6989961	24315940	TGATATTGATGACAGTAGTGATGTCCAGATTGCACCAGAAGCTCAAGCAATTGATGACAAT[A/G]ATAATGTCCAAATTATCCCTGAAGATCGAAGAATTGATCAACCACCGGAGCCATTGCGTGT
RosBREEDSNP_SNP_TC_6994454_Lg8_RosCOS3599_MAF30_MDP0000210032_exon8	8258	ss475878996	438	7	40.307	1473	8	6994454	24311447	ATGGAACCTCATTATAATTGAAAGAGCAACCAATCTCCTCTGCAATTGCTGCAGCCGGAGC[T/C]TTTATTTTCTGATAGTCTGCAGAAATTCAAATAGTAAAGCATCAACTAACAAGAAGTAAAA
RosBREEDSNP_SNP_TG_25190375_Lg7_00699_MAF30_MDP0000285463_exon1	8549	ss475878917	439	7	43.735	1474	7	25190375	25572639	GATTTTCCGGTCTCAAGAGGATTAATATGGCAGCTGAAGGTGGTGGAGTTGGAAAGAGCAA[T/G]GGATGTAAAGGTTCTATATGCAATGCGTGGCTGCTCCCTTGCAAGAGTGGGTGTTATTGCA
RosBREEDSNP_SNP_AC_25194017_Lg7_00699_MAF10_266250_exon1	2039	ss475878918	439	7	43.735	1475	7	25194017	26001391	CAGTAGACCAAGAGATCGAGAATATAAACCCGAAGATGTATTCAAAAGTCGATCATCATTG[A/C]GAAGGTGACCGGACTTGCACCCGTTTCATGTGTCATCGACGACAGAGAACTCCATCTGCGA
RosBREEDSNP_SNP_CT_25206470_Lg7_00699_MAF30_MDP0000300347_exon1	4506	ss475878921	439	7	43.735	1476	7	25206470	NA	TCGACGGCCCGATCATCCATTTCTTCATCGCCACCTTTCTCCTCCCTTTTATTGCTTTCTC[T/C]GTCACCATCTCTGCCTCTAGCTCTGTCATCATAAATGGTGAATTTCTCAACCTTGAACATG
RosBREEDSNP_SNP_GA_25209129_Lg7_00699_MAF50_257331_exon3	5925	ss475878922	439	7	43.735	1477	7	25209129	26016628	CTTAATCATTCCCATAACCTGACTGAATTACCAGACTTTTCAAAACTCCCACATATTCATC[A/G]ATTGATCCTTAAAGGCTGCAAGGGTTTGTGTGTGGGTTACCATTCGTTAACACAACTGAAG
RosBREEDSNP_SNP_GA_25223845_Lg7_00699_MAF50_1660767_exon1	5927	ss475878923	439	7	43.735	1478	7	25223845	26031344	GAAAAAACTAAATACAAATAATTATAAATTAATATTAAAAAATACACAGTAATTTACGACC[A/G]AGAACTCAGTCCACACGCGGGAAATCGGATAATTCTACACGGGTTTTAGGCGACGGAATAC
GDsnp00699	278	ss475882860	439	7	43.735	1479	7	25233624	26041001	TCTCGAAGCCAGAGTGGAAACTTAGTTTAGTGTTCAGACCAGCAGCCCATGCTGCAGACCTGCATGGCTGACAACCTGAAGAAAAACATTTTATCATCAA[T/C]AATAGTGACAGATATAAGGAAGGGAAAAACAAAAGATGGAAGACAGGAAATTTGGATAGCAAAAGATTAGAAAATGTGATGAACATGCAAAAGAATTAAA
RosBREEDSNP_SNP_CT_25399014_Lg7_02291_MAF10_30521_exon1	4515	ss475878925	439	7	43.735	1480	7	25399014	25776163	TCAGCACCATTAACGTGTGTGTCCACTTCCATCTCTTGCCCTGTATTTGATTCAACCAGTG[T/C]AGTATCAAGGACCGTGTTCTTGCCTATACTCTCTTCAGGTTTCAAGTGCAGGTCCTTTTTG
RosBREEDSNP_SNP_CA_25439273_Lg7_02291_MAF40_MDP0000308968_exon2	3716	ss475878930	439	7	43.735	1481	7	25439273	NA	TAGTTGCACACACCTCAAAATGCTTGTCTATCCATGTGATCTCCTCCAAAGAATTAGAATG[A/C]AGTGATTCCCCTGAACTGTGAAAACTAATTGTCTTCGCGTTCTGCAGAAGTCTCAAGCTAC
RosBREEDSNP_SNP_GA_22544298_Lg1_RosCOS1157_MAF50_MDP0000295917_exon5	5830	ss475876822	440	7	50.015	1482	1	22544298	NA	CTGGGCTTGCAGATTTCTTATCATTCAACTGGTTTATTTGTTTCTCAGCAGAAATATGTTC[A/G]GGATTTGCTAGCTCGAGTGGACATGAGTAACTCTAAACCTTGTGCTACTCCTTGTCTTTCG
RosBREEDSNP_SNP_TG_22565017_Lg1_RosCOS1157_MAF20_601265_exon1	8524	ss475876825	440	7	50.015	1483	1	22565017	26471922	ATTGGAACTTTACAAAATCTTCCCAGAAGATTAACCTTTCCCTTCAGTTTCTTGGGCTTCT[T/G]GTGAATTGGGTAAAAGGGTAATGCCCAAAATTAACTGTGGTTAGTTTGAGTTTTTTTTTTG
RosBREEDSNP_SNP_GA_22567735_Lg1_RosCOS1157_MAF20_1644689_exon11	5833	ss475876826	440	7	50.015	1484	1	22567735	26474640	TTACTGTTCAACCATAATGATCATAAAGACTCTGTACAAATTTGAAACATGAGCACTTGAT[A/G]GAAACTTAAAAACGTGTGATGATGATTGATGGAAATGCTATCACATGCTAAATATCAAGTC
RosBREEDSNP_SNP_TC_22570796_Lg1_RosCOS1157_MAF40_1644689_exon1	7603	ss475876827	440	7	50.015	1485	1	22570796	26477701	GGAGATGGGGCAGTTGGAGATCGGAGATCCTACTGATTGCTTGGGTTTCTCTAACCAGCTT[T/C]TGGCTTTTAACTGCGGAGGTGCACGGCGTACGAAGTCGACGGCTGAGATACGTTGAGTCCG
RosBREEDSNP_SNP_TC_22575578_Lg1_RosCOS1157_MAF40_1665191_exon3	7604	ss475876828	440	7	50.015	1486	1	22575578	26482483	TTGATGTAGCTCCTTTGTCTGCCAAACTCATTGATGGGATAAATCAAAGTGCAGCAAGACG[T/C]AGAGCGCTAATGCTTTTCTGCTGTTCATACTTGAATGCAAATGCAAAGGTAGACAATCTTT
RosBREEDSNP_SNP_AG_22846134_Lg1_MdExp7_MAF40_1635125_exon1	2704	ss475876829	441	7	50.52	1487	1	22846134	NA	TGCGCTTTTCAACTTGTTTGCAAACTTGGGTTTCTATTTCTTCCTCCTTTTTCTGGCAGTT[A/G]GGTCCGGAAAGACCCGTTTTTCAGGCGTTTTCTAGTGATGGGTTCTTGCCTAAGTTCTAGA
RosBREEDSNP_SNP_AG_22864266_Lg1_MdExp7_MAF50_1639944_exon2	2706	ss475876834	441	7	50.52	1488	1	22864266	26870596	GATGCCATTTCTGTTAAACACTAATCACCATTCTGTACCTGATATGTCACAGGACGTTCAC[A/G]TTCTCGTTCACGCTCACCACGCTATCCATCAGGTTCTAGAAGTCGGTACCGCTCAAGGTAA
RosBREEDSNP_SNP_GT_22868522_Lg1_MdExp7_MAF40_1631180_exon5	6897	ss475883423	441	7	50.52	1489	1	22868522	26874852	ATTATGTCATTTCTCTTTTTTTTTTTGGTTAGTTGTACTCTGTAATCAGTTCGTAATCGAG[T/G]ATTATGTTTGAAATTAAATTTTCGACAACGACTTAGGCCGTAATGATGTTATTTTTTTACA
RosBREEDSNP_SNP_CT_1234889_Lg2_01134_MAF20_1633035_exon1	4036	ss475876957	442	7	53.852	1490	2	1234889	NA	GTACGGGGACGCATCGGGTGACGCGCCTCCGCAGAGTGAATTGGTGGCGAGGACTCCGGCG[T/C]AGAGTCGGACCAGTATTCTGTACAAGTTTTCGTCTGATTATAAACTGAGAGAGCAGTACAG
RosBREEDSNP_SNP_GA_27534464_Lg14_00052_MAF30_1639446_exon2	6004	ss475881154	443	7	54.823	1491	14	27534464	NA	CGGCTTCATCATGCCACTGCTCCGCCAACTCAGCTTCACTCAAACCAGAAACATTACGTGC[A/G]GTTGATCCACAGATCTCACAGGTTCTGCAATCATATATATTTAGTACGAAAATTGAGCAAT
RosBREEDSNP_SNP_AG_27541443_Lg14_00052_MAF20_20273_exon1	2872	ss475881156	443	7	54.823	1492	14	27541443	NA	TCCAAACGCACAAAAACATCAAACAGAAAATGGCGGCGATTAAATTACCAGAAAAGGGTTT[A/G]CGCTTGACGCAGGGGTCGAGCTGATTACACCACCTTAGCCGGCACGACTTTCCAGACCGAC
RosBREEDSNP_SNP_AG_27545714_Lg14_00052_MAF20_1649685_exon1	2873	ss475881157	443	7	54.823	1493	14	27545714	NA	TATATCTGGCTCTCTGTTCTTCCTTTCTCACAATCACAACCAAATCATTCAGCTCAGAGGG[A/G]AAAAAACCGTGAAAATTATCACAACATGTTGAGCCCCTTCAACTGTGCCACTTTTAATCAC
RosBREEDSNP_SNP_GA_9982432_Lg9_02031_MAF10_MDP0000277628_exon1	6729	ss475879398	444	7	56.529	1494	9	9982432	NA	TGGCCACTTCACGACCATCCGCAAGCTTGCCTTTATAGACAATGCCAAAGCTCCCAGCACC[A/G]ATCTTGTTTTCGGTTGAGAAATGTTTGGTGGCAGTAGAAAGTTCTGCCAGGTGAAATGACT
RosBREEDSNP_SNP_AC_2919674_Lg4_244093__244093_exon1	2073	ss475875902	445	7	59.207	1495	4	2919674	NA	CATGTTAACACCTTGATCATAAGCTCCCATTCCTTTTAAATTACGCACAATCTGCAGTAAA[A/C]AAGAACCAAATTCCAATTAAGAACTGGGCACCAAAAAATCCACAACCTCGAAAGCAAACAG
RosBREEDSNP_SNP_TC_3332227_Lg4_MDP0000187714_MAF40_MDP0000187714_exon5	7933	ss475875903	445	7	59.207	1496	4	3332227	27228226	CGTATATGTTGTTTCCGTCTTGTAAAACATATTTAACGTACCATAGAAGCTGTTCAGGTCT[T/C]GCGGTTCATATTGCTGAATACTTTCCATTATAAAGAGCTGATGGGGACGCCCTTGTTAAGG
RosBREEDSNP_SNP_TC_2918149_Lg4_327960_MAF30_327960_exon2	7809	ss475875901	445	7	59.207	1497	4	2918149	NA	ATCTACAATGAAAGAATTTCTTGTCAATATATATACATATATATATATAGATATAGTATTT[T/C]CAAGATGCACATAAGTCGTCCATCAACCCACCACCATTCAACATGGAATGGCCAGCTTAAT
RosBREEDSNP_SNP_CT_2785691_Lg4_RosCOS2404_MAF30_54757_exon1	4591	ss475877858	445	7	59.207	1498	4	2785691	NA	ATTGCCGTTGTGGGTGCGCATAAAAAACAGTGTCTTATTTAACATTAGCCCCTGACATACG[T/C]ATTCGGGTGTGACAATTTGCTTTTTTGCATTGTTTTTTTTTTTTTGTTCTAATTCTACTGA
RosBREEDSNP_SNP_GA_2780935_Lg4_RosCOS2404_MAF40_MDP0000943251_exon2	6017	ss475877857	445	7	59.207	1499	4	2780935	NA	GTAGCCAAGTGTTGTTTGTGAAAATTAAAGCAGTCGGTAGTCCGTCCAACGACAATTGGGT[A/G]GCTGACGTCACTGCCGGCAGATTGAACGGCCAGATTCCATATCCTTCTTACTCCGTTATTT
RosBREEDSNP_SNP_GA_2797918_Lg4_RosCOS2404_MAF40_523766_exon1	6023	ss475877861	445	7	59.207	1500	4	2797918	27382675	TGCCCCACGCCGATGATAAAAGAAATAAGTAGATACAATGAGCAGCTGGAGTGACCCTAAG[A/G]GTATGACGCTCTTAATTTAACATACTACTGCTTAAAAAAGGGGAAGGAGAAGAAGCAATTC
RosBREEDSNP_SNP_GA_3527816_Lg4_266048_MAF30_266048_exon1	6268	ss475875907	445	7	59.207	1501	4	3527816	NA	GCATCTTTTCAATAGTGAAATGTGAACCCTACCTTTGTTGTAACCACACAATGTGAACACC[A/G]ACTTTTCTAGTTAGGATTTCCATACTTCATTTATTTCTTTCTAGTTCTTTTCTTCATGAGT
RosBREEDSNP_SNP_CT_3527787_Lg4_266048_MAF30_266048_exon1	4865	ss475875906	446	7	60.582	1502	4	3527787	NA	GGTGCTTTAACTTCATATGTTTGTACTGTGCATCTTTTCAATAGTGAAATGTGAACCCTAC[T/C]TTTGTTGTAACCACACAATGTGAACACCGACTTTTCTAGTTAGGATTTCCATACTTCATTT
RosBREEDSNP_SNP_GA_3527698_Lg4_266048_MAF30_266048_exon1	6267	ss475875905	446	7	60.582	1503	4	3527698	NA	TTTGAGAATGCGCCGACACAAACTTACTGGCTACGTAAATTAAATTCAATCCACTTTGTTT[A/G]TTGAATGCCCTTCAATGATTGGGGCCTGGTGCTTTAACTTCATATGTTTGTACTGTGCATC
RosBREEDSNP_SNP_GA_3527551_Lg4_266048_MAF30_266048_exon1	6266	ss475875904	446	7	60.582	1504	4	3527551	NA	TTGATCATACTTTCTTGTGCATCTGAAGTAAGCCCTGTAAATGCGATTATATAACTGTTAA[A/G]GAGTCCGTCTGGTAACGTTTTTTAAACACTTTATTGTAAAACGTTGTCATAAAAGGAACGA
RosBREEDSNP_SNP_AG_26207129_Lg7_01516_MAF50_1678315_exon4	2822	ss475878932	446	7	60.582	1505	7	26207129	27558647	TATGAGATAATGCCACATTAAGATCTAGATCTCTACGCTGAAAGTTTGAAGTCGAAATCTG[A/G]GGATTAAGAACTTCGGCTTTTTGTAACTTCTGCTCGGCAACCCCTTGCGCTGTTACAAGCA
RosBREEDSNP_SNP_AC_26215685_Lg7_01516_MAF50_297285_exon1	2045	ss475878934	446	7	60.582	1506	7	26215685	27567203	GGAGAATGCTTATATTTTGGAGATAGAGTGAAAGAAAACTTGGAGATAACAAGGGATAGCA[A/C]AACCTTTAGTTCAACCATGGCAAGGTTTTTGCCCAAACATGTCCTAGGCCCCAACCCAAAT
GDsnp01516	435	ss475882862	447	7	60.843	1507	7	26243336	27572410	TCTCCTCTTTTCCTGACNATCCTTGCCATCCTTGTTCACTGCTCTTGCGTTGAATGATCTTTATTAAGTGGCAATTTTCATTTTTGACACTTGTGATAAT[T/C]TATGTAAAAGATGCTTGTGTTGATCAGTTGATCTGTTTATGTACATCAAACCTCAATTCATAAATATTATGCCCTCTGATCTATCTGCAACATTATTTTT
RosBREEDSNP_SNP_AG_26226971_Lg7_01516_MAF20_1677467_exon1	2824	ss475878935	448	7	61.595	1508	7	26226971	27578489	TTGCTTTTTTAGTTTAATTCTGATTTAGCTTTCTGTTAAGTGCCCTACCAGAAAATACCCC[A/G]TAGTGTTACTTCTGGGTGTTAGGAGCATTCAGTGGAATTCAATCAACGTAAACATGCTTAA
RosBREEDSNP_SNP_TC_27353737_Lg7_MDP0000159463_MAF10_MDP0000159463_exon18	7760	ss475876095	449	7	63.548	1509	7	27353737	28001677	CAGCTTTAAGGCAAAATTAATGACACCTAGAAACTCACAATGTGTCCAGATTGATGATGCG[T/C]CCCAACTCAATAGCTATTCTCCCACTAAAATAGTTCCTTGACAAGTTCCTGAAGGTTCAAT
RosBREEDSNP_SNP_TG_27355074_Lg7_MDP0000159463__MDP0000159463_exon11	8562	ss475876096	449	7	63.548	1510	7	27355074	NA	TGAATTTAAACTCCAAAACAAAAACTTACAGGATCTCAAAGCTTGTGCAATTTCCAATGTT[T/G]TCTGGGATCGTGCCAGTCAGATTATTGCCTCTAACATCACTGTTAAGCAGATCAAGAAAAA
RosBREEDSNP_SNP_TG_27352323_Lg7_MDP0000159463_MAF20_MDP0000159463_exon26	8561	ss475876093	449	7	63.548	1511	7	27352323	28000263	ACCGAGTGTAGAGTCGCTTAATTGCCATGGGTCGGGAATTCTTTAGTATACACTTGTACAC[T/G]GTACTAGAAGCACCATAACCTATAATATACTTCTCATTTAGATTCTCAGTAATTCTCATTA
RosBREEDSNP_SNP_CT_27987569_Lg7_327620_MAF30_327620_exon1	4595	ss475876098	450	7	65.864	1512	7	27987569	28381352	TACAAATCAGCTTCAAAAACGAAAGAAAGCAGTACGTGTGCTGAAGCAGCTAACCTAAAAT[T/C]ATTCCAACAAAAACACACAAAAATAACTAATTAATTAATATGTTGCGATTCGTGAGTCATA
RosBREEDSNP_SNP_CT_27987642_Lg7_327620_MAF40_327620_exon1	4596	ss475876099	450	7	65.864	1513	7	27987642	28381425	AACACACAAAAATAACTAATTAATTAATATGTTGCGATTCGTGAGTCATACCCTTAATCAG[T/C]ACTGATGATATCCGTTACAATGGAAGCATTGATTTCGCTTCTTCTTTCCCGAATGAAGATC
RosBREEDSNP_SNP_TC_28181089_Lg7_24822_MAF30_24822_exon1	7778	ss475876103	451	7	66.386	1514	7	28181089	28297233	ATAAAAATATTAAAAGTAAAATCACATTATTATATTTTTCAGGAGGGCCCAAGGCCTTCCC[T/C]TCTCCATTGATTGTCTGTCAAAAACCAGCACGCTCCTGCCCAAAAAGTCAAACCCCCATAT
RosBREEDSNP_SNP_CT_28181556_Lg7_86363_MAF30_86363_exon1	4603	ss475876104	451	7	66.386	1515	7	28181556	28296766	GCCTTAACTCCCCTCTCCATTTCGCCGCCGCTAAGGGCCACAACGAGGTGCTTTGTCCGTC[T/C]TCTCTTCCCCTTTTCTTTTCTGGGTTGGTTTTTGTTTTCAATTTTTTAGCTGGGGATTGTT
RosBREEDSNP_SNP_GA_28185327_Lg7_225906_MAF30_225906_exon1	6029	ss475876105	451	7	66.386	1516	7	28185327	28292995	GCCTCCTGTTTTTGTTCGGCTGGCTGCATGGTGGATTTCGGTATTGGCATCACAGTGTAAT[A/G]TTCTCTTATGGTATTTCCGGCGGCTGTAAAATTTGTATGTTTGGAATATACATTGATTGTA
RosBREEDSNP_SNP_GA_28185338_Lg7_225906_MAF20_225906_exon1	6030	ss475876106	451	7	66.386	1517	7	28185338	28292984	TTGTTCGGCTGGCTGCATGGTGGATTTCGGTATTGGCATCACAGTGTAATGTTCTCTTATG[A/G]TATTTCCGGCGGCTGTAAAATTTGTATGTTTGGAATATACATTGATTGTAATTGAATGTGA
MdBFTa	744	ss475884085	451	7	66.386	1518	7	28187250	28291074	AGAAGCAATCATCCGAAAACAAAAGTTAGTTATATAACAGTAGTACTATCAATATATATTATCTTCATGTAGCAAATAAGTAATCACAAAGTATTGGTGAAATTAACTTACTAAGGTATAAGCAGTCCTCATATCTTCACCTCCGATCTCG[A/G]CGCGAGGTTTAGCAGCAATGACAGAAGGCATGAGCTCATGTCCATTAGCAACTTGTCTGTTTGGGTTGTAAACTACATTCAGGTTCACAGTTGGGGTGAAGATGTCCACAACCTCTCCTATCACTCTTCCAAGAGTTAGTGGCTCCATC
RosBREEDSNP_SNP_GA_28729913_Lg7_267794_MAF20_267794_exon1	6049	ss475876108	452	7	66.791	1519	7	28729913	32076194	AGAGGGAGAGAGGGAGAGAGGAGAAGAAGATGTCGTTCTTGAGAAGGAAAGGGCCATCTGG[A/G]TTCTCATCATCTTCCACAGCAGAGGAAGTTACTGAAGGGATTGATGCCACTGGTCTCACCG
RosBREEDSNP_SNP_GA_28729951_Lg7_267794_MAF20_267794_exon1	6050	ss475876109	452	7	66.791	1520	7	28729951	NA	TTGAGAAGGAAAGGGCCATCTGGGTTCTCATCATCTTCCACAGCAGAGGAAGTTACTGAAG[A/G]GATTGATGCCACTGGTCTCACCGCCATTGTTGTTGGAATTAAATAGAATTCAGTTTTTGTT
RosBREEDSNP_SNP_CA_29324841_Lg7_327291_MAF40_327291_exon2	3754	ss475876111	453	7	68.44	1521	7	29324841	32671121	CCGGGTCGGAATCTCACAATCTGGCGTCTCCAACCTCCGTCCTCCACTTCAGAAGCCAACC[A/C]AGCATTGAAGACGCTGGCAAGCCCCAAAAAATTCAGGTGTTCGACCGAGTCGATGAGGACG
RosBREEDSNP_SNP_CT_29324859_Lg7_327291_MAF20_327291_exon2	4638	ss475876112	453	7	68.44	1522	7	29324859	NA	ATCTGGCGTCTCCAACCTCCGTCCTCCACTTCAGAAGCCAACCCAGCATTGAAGACGCTGG[T/C]AAGCCCCAAAAAATTCAGGTGTTCGACCGAGTCGATGAGGACGAAGACGAAACCGAAACCG
RosBREEDSNP_SNP_CA_29324875_Lg7_327291_MAF30_327291_exon2	3755	ss475876113	453	7	68.44	1523	7	29324875	32671155	CTCCGTCCTCCACTTCAGAAGCCAACCCAGCATTGAAGACGCTGGCAAGCCCCAAAAAATT[A/C]AGGTGTTCGACCGAGTCGATGAGGACGAAGACGAAACCGAAACCGGTACGAACATTTTATC
RosBREEDSNP_SNP_GA_29325151_Lg7_327291_MAF20_327291_exon2	6062	ss475876114	453	7	68.44	1524	7	29325151	32671431	TATGAAGGACGATTTCAGCGAGTTGTACCGAGACACGTACGACACGTCGTTGTCCCATACG[A/G]CGTCGCCTATGTTCCAAGGGGATGACTACTTTCAAGACATTTTGTTTGGTTCCGACCCTCT
RosBREEDSNP_SNP_AG_29604863_Lg7_236985__236985_exon1	2922	ss475876115	454	7	69.807	1525	7	29604863	NA	TCTTACCGCCGGTGAGACGGGAAGAGGGTTGTGTGAGAGGAGTCTTGATTTTCGTGTATAT[A/G]ATCAGACGGATGACGTGGTGCACTAAACAACTTAAAATATTTTTTCCAATTTCACGAAGGG
RosBREEDSNP_SNP_TC_29604961_Lg7_236985__236985_exon1	7812	ss475876116	454	7	69.807	1526	7	29604961	32951242	ATATTTTTTCCAATTTCACGAAGGGAATTCCATGCTTGATAGAGTTCGGGAGATTTTCGAA[T/C]AAGAAAGCAAGGTAGTTAGTGCTCATGACGTCAGTCTCTGCCGAATACAAGCCATGCAAAG
RosBREEDSNP_SNP_GA_30627770_Lg7_MDP0000176078__MDP0000176078_exon2	6120	ss475876119	455	7	75.834	1527	7	30627770	NA	AGAATCAGCAGCAGCCACGCTCACAAGGTGTTTGCGGAAATGCCAAAACCACAAATCAGAG[A/G]GTAACAGGAGTTGTGGATCTGATAACGAACTAAATTAACTGTAAACCAAATAATACAAGTA
RosBREED_SNP_GA_31135974_Lg7	1840	ss475884124	455	7	75.834	1528	7	31135974	34501049	AAATACACAAAAGCTTATAAATTGTTTATACCAATCCCTGAGGAGATCGACCTTACTTGAGCCATTCTATACTACAACACTTGTTCTCTTGCAAGAATTTTCTATGGTTTAACCCCTTGTTTTACAAGTGGTAAAATCGCTATCATCATCA[A/G]CATTTGTCTGTACATAAGAAGATATATGTGGAGGAGCATGCCTCAATCAAGAAGTAAGATTCTCTCTCCTTCTATTTTCATCCCCTTCCCTCACCTCCTCACACACTTTGTTTTTTGTCTTATTGTCTTTATAAAAAAATTAATATCAGAT
RosBREED_SNP_GA_30021_Lg8	1839	ss475884124	456	8	0	1529	8	30021	NA	TATTAAGAGGTGGAGAAGATAATGGCGTGCAGGGTGGGGTTAGTGGTGGGTTAAGTGGATCATTGGAGAGGGGTTGAGATATGTCAGGGAATGAGTCTATGTCAAATTGTAATAGTGATGATGTGTTGTTGGATGAAGGATTAGGTGCAAC[A/G]GAAGTCTCTAACTGATGGTAAGGGAATTGGTCTTCAAAAAAGAGTACATCATGTGAGACAAAAATCTTTTTTAAGGTAAGATCAAATAACCTATAACCTTTTTTACCATAAAGGTAGCCAAGAAAATGCAACGACATGCATGGGGATCAAA
RosBREEDSNP_SNP_TC_266256_Lg8_00301_MAF20_1674145_exon1	7734	ss475878941	456	8	0	1530	8	266256	NA	AAGTTGAAAAAACCGAATCAAAATTGTGAAAACGTATTTTGGTCATACAAGCAAGAACATA[T/C]AAATACTAGAAATCTCCGTCGGGTATGGAAGAAGTAGAATGCAACTCTCCAAAAAAAAAAA
RosBREEDSNP_SNP_CT_282703_Lg8_00301_MAF10_516988_exon1	4609	ss475878942	456	8	0	1531	8	282703	NA	TTCAACCTCGCCAATCCAAAATCTCCAATCTTGGCATTGGGAATCCGAGTCCAGCAACACA[T/C]TGCTAGGCTTCACATCACCGTGAATCACCGGTGAGTCACAAACATGGTGCAAATACTCGAG
RosBREEDSNP_SNP_TC_25032480_Lg4_00136_MAF30_1626114_exon1	7686	ss475878121	456	8	0	1532	4	25032480	NA	TTCCCACTCCCCATTTTGCATTTTCCCAACCACCATTTCTCCACATTTCCATCTCTCTTTT[T/C]GTTTGCGTTGTTTGATGGGAAAATGAGAGAAAGAATGGAAAGATTCATTCTTCTTCCTTAC
RosBREEDSNP_SNP_GA_619607_Lg8_00175_MAF10_MDP0000339553_exon1	6533	ss475878944	457	8	0.99	1533	8	619607	842572	TGGCTCTTCAAACTGGTTGCTCTCGTCCATCAAATCAGCAGGGAGATTCTTCAAGAACCAC[A/G]AGTGGTTCTTTATCTCAGGAATGCTAATTCTCTGTTACACGCATGCACATCCGTAAGCACC
RosBREEDSNP_SNP_CT_626221_Lg8_00175_MAF20_MDP0000312559_exon17	5132	ss475878947	457	8	0.99	1534	8	626221	835958	TTCTTCATCTCCGAGCTCAGTTGATCCAGCTTGTCAATAATTTGGTTCGTTTGCAGATGCG[T/C]TTTGTCTCCTGCAAGAAGCATGTGCACTCTATGTTAGAATAAACATAAACCAATAACAAGT
RosBREEDSNP_SNP_CT_637380_Lg8_00175_MAF30_MDP0000312559_exon8	5142	ss475878949	457	8	0.99	1535	8	637380	824799	GCAAGAAAAAGCCAAAAGTGATCGTCGTCCAAGCAGAGATCGTGAACTGCAAGACAGCCAG[T/C]GTTGGGTCGTGGCCGATTGAGGAAGACACACGTGGAATGTTTTGTCTACACGCCTGATTTA
GDsnp00175	126	ss475882864	457	8	0.99	1536	8	666945	891106	AAATGCAATCTTCAACACCACAAGAAATCAAGAAATTGGCATGTCATGAAATGACTCCAAATGCTGATCACATAAATAAAACCCACGAATATCTGTTAAA[T/C]CAACGGATTTTAATGAAAACATAAGCTGACCTCNATAGTCAATCTGGAAGCCCCTGCCTTACAACAGAAGCCAATCTTTATATCANTCATTCATCTTCCC
RosBREEDSNP_SNP_GT_718350_Lg8_01670_MAF10_1633492_exon1	7117	ss475878954	458	8	1.104	1537	8	718350	NA	ATCTCATCAACTAATGCATTAATTAATTAGAATAATTACCATATTTGGCAGGGTTGAGAAT[T/G]ATATCAAGCAGTGGATTGTAAACATCCACGTAGACGATTTTACTGCCAGACAGGGCGGAGC
GDsnp01670	488	ss475882865	458	8	1.104	1538	8	752208	NA	TTATCCAATTTTTNGTCAACTTAAGTCANATGACACATTTTAAAGGGCATCGTCTTGTCTTGCCTGTAAGCCCTTAACGTTGCATATAATTTACGAATCT[A/C]AAGTCTAATTTACCCTCAAGGTTAACTNCATACACTATATCTTTGAAAAANTTAGTACTTAAACTATGAAAAATTATCAGTTTACCTTTTAAAATGTGTC
RosBREEDSNP_SNP_AG_1238322_Lg8_00487_MAF20_17999_exon1	2348	ss475878959	459	8	1.683	1539	8	1238322	1927346	TGGAAGAAGAGGTGGAAGGGAATCGGAGCTCACCGGAGAAGGAGAGTGGGGGAGTTCAATA[A/G]AACCCTGATTTTTGAGGAAGAAGATGAGGGAAGGGGAGTAGTCAGGAAGAAGAAGGAGAAG
GDsnp00487	226	ss475882866	459	8	1.683	1540	8	1278622	1475832	AGCAGTTTTTTAACAGAGTCTGACAACAGACAAACAGAACAAACAAAAGAGATTCTACTACGAGTAGCTGAAGACTAAGAAGCCAAACATCATTAAAACC[A/G]CAGAGTCGCAGACACACACGGATGATCTACATTTTCATCAAAATTTTAATCATGTACTCATTTTCATAAAACATACATAATGAGAAGTGAAAAAGAATAT
RosBREEDSNP_SNP_GT_1286510_Lg8_00487_MAF50_MDP0000306147_exon5	6775	ss475878963	459	8	1.683	1541	8	1286510	1467644	GAATCATGTAGTAACTGATGTTTCATATGGCACCAAGGATGCTGGATTGAATACTAACCCG[T/G]GTAACAAAGTCAAGGTTTCCACATCTAATGGCAACGATTTTTCGGGAGATGCAGTCTTGGT
RosBREEDSNP_SNP_GA_1316702_Lg8_00487_MAF30_MDP0000392194_exon1	5480	ss475878964	460	8	1.807	1542	8	1316702	1512020	TCGCCGGAACCACGCCGGAGAACCGATTGAACGAGAGATTGATGAGCTGGAGGCTAGAGTC[A/G]GCGGAGAAGTTCATCGGAATCTCCCCGTAGAATTTGTTCGACGAAAGGTCGAGGTACCGAA
RosBREEDSNP_SNP_CT_1323911_Lg8_00487_MAF40_1687140_exon1	4071	ss475878965	460	8	1.807	1543	8	1323911	1504811	GCTATAGCGAGGGAAAGGTGCCTCCTACCGCGAAGCAGGAAGAGTACAAATTCAGAGAATA[T/C]GGAAGCGAGGCCGAAGCCATGAAACACAAATGCAAGTGCTTTACATTGCAATCCGACAAGG
RosBREEDSNP_SNP_AG_1584365_Lg8_00419_MAF10_629423_exon1	2476	ss475883279	461	8	2.499	1544	8	1584365	1779154	ATTTCGATCTCGGCGAATCGAACGAACCGAAAGACCGACTTGACACCCTGAGTCAATGCGG[A/G]TGCATTTGAAACTCGCTTCGCCACGGCTGCGCGGTTGGGCTGGGCTTGGGAGTCGGGATTT
GDsnp00419	213	ss475882867	461	8	2.499	1545	8	1615449	NA	TGCAGTCGAACCGCGAATCGGCGCGGCGGTCCCGGATGCGGAAGCAGCAGCACCTGGACGATCTGACGGCGCAGGTCGCCCAGCTGCGGAAGGAGAACAA[T/C]CAAATCCTGACCAGCATAAACATCACCACCCAGCACCACATGAATGTCGAGTCGGAAAACTCGGTCTTGAAAGCGCAGATGGCGGAGCTCAGCCAGAGAC
RosBREEDSNP_SNP_AG_1622557_Lg8_00419_MAF40_220069_exon1	2482	ss475878970	461	8	2.499	1546	8	1622557	1824750	TTCTATACTGGCCTGACCTTTAAATTAATGAATTTTTGTAGAAACATTTGGAATACATTGA[A/G]AATGGATTAGTGAGAGTCGTATGCGTAATAGAGGGCTAATTGTTGTGGATTGGATGGGCAG
RosBREEDSNP_SNP_AG_1632544_Lg8_00419_MAF40_MDP0000270476_exon5	2485	ss475878972	462	8	2.703	1547	8	1632544	1814278	CTGATGCAGGAAATATTACCAAAGAAGCAGGACCTCTTAGCATGACCTTCACAATACCTAT[A/G]GTCAATGCTTCAAGGCTTCTGGTAAGATTTTCTCTTGACCTTCTAAAGACCTAACCGGATG
RosBREEDSNP_SNP_CA_1674505_Lg8_01632_MAF20_237370_exon2	3607	ss475878973	463	8	3.098	1548	8	1674505	1852007	ACTCGACTGATCATTTCTCTGTCTTTCGATCGCTTTTGGATTCAGATCCTTTTGAATTTCA[A/C]GTTGAAGTTAGTTTCTGGGAATTGGATTCCGGAACCCTTAGAATCTGTGGAGAATCGGTAA
GDsnp01632	477	ss475882868	464	8	4.097	1549	8	1625279	NA	CGGGGCAATCTTTCTCTGTCACCACNTTTTCTATTTTAGGAAAGTAGTTTGTTGGATTTGGTTTGGTTTGGTTGATCGCCAGGGTAGATTGTTTGGCAGT[T/C]GAGTGTGCAGCTTTACCTTATCTTATGTTTACCCTTTAACTTTGNTTTGTTTTTCAATGNTAAAACCTNATGTGTCATCGTGTCATCTATTTTAGTGTTA
RosBREEDSNP_SNP_TC_6209800_Lg8_RosCOS1254_MAF30_1639968_exon1	8216	ss475878982	465	8	6.851	1550	8	6209800	4947606	GTAGAAATTAGGGTTTTACAAATTATAATTTGGGTGTGTTAGAGGAGATAAAGGGAGCTAC[T/C]TTATTTTCTGGAGAGTTCTTTCCCTTTATCTGTGTTTCTTGTTCTTCTAGTTTTTGGGTTA
RosBREEDSNP_SNP_TC_5120857_Lg8_01378_MAF50_29486_exon1	8158	ss475878975	466	8	7.445	1551	8	5120857	NA	CACCTCATTAGCCCATGACAAGCCGACTCCTAGCCCCTGCCAACCGACGTGCCGTACCACC[T/C]CGATGGATGTCCCGTGGCAGCACCTCCCAAGAAGAAGACAAAGATAATTAAGTTTTTCTTA
RosBREEDSNP_SNP_GA_5157399_Lg8_01378_MAF30_MDP0000188682_exon2	6455	ss475878977	466	8	7.445	1552	8	5157399	NA	CTGCTTGTAAATTCCAGAGAGTCCACCAATTCGAAGATTTCCAAACTTGACTACACCAGCA[A/G]ACCCCAAGAAGTATATATTAGGTGCTGCCCATCCTCCATAGTACCTATACAAACAGCAAAA
RosBREEDSNP_SNP_GA_5159668_Lg8_01378_MAF10_MDP0000150374_exon1	6456	ss475878978	466	8	7.445	1553	8	5159668	5682994	AGAGGATCACAAGGTTTTGGTGACTCCTTCCAAAGAAGAAGAGCATGGAGAAGAAAGCGTC[A/G]CAACCGGATACAATTGGACGGAAGAATGGTACCCTCTTTACCTCACCCAGGACCTGCCTGA
RosBREEDSNP_SNP_CT_5166014_Lg8_01378_MAF30_1645550_exon1	5050	ss475878979	466	8	7.445	1554	8	5166014	5689340	AGAATGCCGGCAAGGTTTTCGAGCAAGATATGGGATTTCTATCGTCGCAGAACGAGATACT[T/C]ATGAAAGAAAAAGTACCAACCAAAGAGCTGTACCTGAACCTGAAATCTTCAGACACTTGGG
GDsnp01378	408	ss475882869	467	8	7.504	1555	8	5127854	NA	GAGAAGGGTCGAAGATGGGATCTTTCTGTTGGTAACAAGATACAGAACATGGTCGGCACTGTGTCCAAGTGAGACTGCTGCCGGTGTCGAATACAAGCGA[A/G]AGTTGCTTCTGGGGAGAGCCCAAGCCGACACTGACGATGTAGTTTCCAGAACCAAGTACGCTGCCGGACTGGGCGGGAATCACTGTGGCGTCAGAATGTG
RosBREEDSNP_SNP_CT_8429416_Lg8_01550_MAF20_MDP0000306160_exon1	5244	ss475879014	467	8	7.504	1556	8	8429416	8202580	AGAAACGATGGCTCCTAACATGTAAGTAGCGAAGAAGTGTTACTTCTAGCAATGTCAACGG[T/C]ATTGTCAATACATCGATATACACGAATCCCCACAACACAACGCTGCCGACTTATAGTATAC
RosBREEDSNP_SNP_AG_8440063_Lg8_01550_MAF30_MDP0000169265_exon3	3441	ss475879015	467	8	7.504	1557	8	8440063	8213316	ATGTGGAAGTTCCGGAAGTGGTGCTTCGAGCTGAAGAACCTTCATCACTTGTCCGGCTTTT[A/G]GCCTTCCCTTGCTGTTGGGATGAGTGCACCATAATCCGATAATCAACAAGCATTCCATTTC
RosBREEDSNP_SNP_TC_8448146_Lg8_01550_MAF50_556385_exon1	8320	ss475879016	467	8	7.504	1558	8	8448146	NA	AGCCTCAGGCCCTCAATTGTATGGTAACTGAAAATAACCAACCTTGCATTTCATCTTTCGC[T/C]GCCTGTCCATCAGCTCTGTTCATGAAAGCTACAAAGCCACAATTTCTTTGGCGCCTTCGCT
RosBREEDSNP_SNP_GA_8456044_Lg8_01550_MAF50_1659733_exon3	6663	ss475879018	468	8	7.686	1559	8	8456044	8229208	CCTTGGATGGGACCAATTCCAAGCTCTGATCATCCACATCACTAAATTCAAAAGAATTCTT[A/G]GTCAAAAGATCAGAAGGAATCAACAGATCAAGCTGATCAGCCTTGGGAACCAAGAAAATCA
RosBREEDSNP_SNP_GA_8812926_Lg8_MDP0000607144_MAF40_MDP0000607144_exon6	6681	ss475876126	469	8	8.962	1560	8	8812926	6320594	CATACGATAGAAAGTTAATCGCATGTAGATGAGCAAGAAGCCTTCCTAATAGCTGTAGCCT[A/G]TACATATATGCGGCAGGTAAACAATGAGATATAATTTCATTCTGTCTCGTCCACCAGCCGG
RosBREEDSNP_SNP_GT_8871869_Lg8_01614_MAF50_1645946_exon3	7138	ss475879021	470	8	9.323	1561	8	8871869	8679155	CTAGTAATTTATTTGCATCATTTTGGTGAACTTTAGGTTTCTTTTGCAATTGTGTTCTTCC[T/G]GCTGGTCTGAACGAAACAAAGGTTCAGCAAGTAAGATCAGACGGGGTTTATAACGGAGACA
GDsnp01614	470	ss475882871	471	8	9.71	1562	8	8882856	8668668	CCTCCCTATGCATGTACCCACTACCTGACTAATATCGTTTGCCGTTTTTACCTTCACGCATCCTCGTTACTTTTTTGTTATTGATTTTCTTTTATTCATA[A/C]GATTTAACAATAAAAAAAGTAAGAGAGATGTGTGAAAAGTAAAAATAAGTGCCGATAGCATCACCCTTCTCAAATTTNTCTAGATCGATAAATTTGTGAC
RosBREEDSNP_SNP_GT_8898659_Lg8_01614_MAF40_9871_exon1	7141	ss475883539	471	8	9.71	1563	8	8898659	8652365	TTCTCCATGCTCGGATGCAGGGAAAGGCTTGTGGCTTGTGACATAAGCAGCTATAACTGCT[T/G]TTTAGAGATTTCTTCCAGGTTTTCTGCAAAAGTATCAGAGGATTAATTTGTGTAAGGTATT
RosBREEDSNP_SNP_GT_8904555_Lg8_01614_MAF50_MDP0000243374_exon4	7142	ss475879023	471	8	9.71	1564	8	8904555	8646469	GATTTATGTTCAAGTCTCCGCCGCTGTTTTCTGCGCTTGTGATTAGTTTTCTTCTCGGAAC[T/G]GCTTATTCCGTTGAGGTGAGTTACTTATGCTTGCTCATATAATCTCTTACTGGCTTCTGAA
RosBREEDSNP_SNP_CA_8908991_Lg8_01614_MAF40_223797_exon1	3937	ss475879024	471	8	9.71	1565	8	8908991	8642033	AATTCAGATGGCTTCAGCGATGCTGTCCTTAGCTTCCGTCTCGCCGTCGGCTTCTCTGTCC[A/C]ATCACGAGACTCCCAAGGTACTACCGCTCTTTTAATCGTTTCGTAATTAATTCCGATTTTC
RosBREEDSNP_SNP_CT_8972436_Lg8_26661_MAF30_26661_exon1	5272	ss475876127	472	8	9.96	1566	8	8972436	8740984	CCAGATAGTGTTGAGGGAGGAAGGGAGGGAGAAAAAACATGAACCAATGGAGTGTTTGATG[T/C]ATATCTGCTGGATTTGGAGTGAGAATATGAGAATCTTTTCTGTAATTTGTTGGCAGATTCT
RosBREEDSNP_SNP_GT_10521769_Lg8_snpCO066276_MAF40_MDP0000915422_exon1	6735	ss475879038	473	8	13.194	1567	8	10521769	10198155	AGAGATGACATTGAAACAAATGTCAAATAGTAGCTCGGCTGTTCTTACAACCGTGCCTCAA[T/G]CTATTGACAAGTATGATCTGTCTGGGCAAGTGGCCTATCCTAAGCATCACAAGCAATCAGA
RosBREEDSNP_SNP_GA_10528682_Lg8_snpCO066276_MAF30_334135_exon1	5329	ss475879040	473	8	13.194	1568	8	10528682	10191242	TTCCTCTCTCCAATCGCACCCTCCAAAGCCCTCACCACCAACATCCGCAAGTCCCAGACCC[A/G]CTCTGCAAATTTCTCGTCGGTAATGGCGTCGGTTTACAAGCCCGAAGAAGCCAGGGTCCCG
snpCO066276	8782	ss475892397	473	8	13.194	1569	8	10530618	10188951	GGTTACGTTTGCTAATAAAACTGGAGTTAGTACAATGATAGGAATTTTTGATAGATTAGATGACAAGAACCAGAGTCAAGTCACTACTTTCACTTTGTGACAATTATGCCTTGATGATCCTCCATATTAACTCTAATGACTTCTCATGGGTGATTTTCTGTGGGTTGTCAGCTGTATGTAGCAAACTTGTTCTCCTGCTCGGGATGCTGGAGCCGGTTATGTGGCATGGGGCCACTCCACCCTTGTTGGACCAGTAAGTGGATATGTAAATTTAGCTTTATGATGCGTAGTTCCATTTGATCTTTGCTCGAGCCATTCACCATAAAGTTGACGCATACTGCACATCTCCTATACTCCATTTACTTGTTTAAAGTTCCCCCCTTTCTACTTTTTAGTAAT…
RosBREEDSNP_SNP_CT_33380919_Lg14_MDP0000223968_MAF20_MDP0000223968_exon11	4804	ss475876481	474	8	14.211	1570	14	33380919	NA	CATTACAAGGTAATCAACTTTCTGGGCCTATCCCATCCGTGATTGGCCTGATGCAGGCTCT[T/C]GCTGTCTTGTAAGTGCTTAACTGTATACTTCTGGACCTTGTAGAGTTTTATTAAGTCTCCC
RosBREEDSNP_SNP_GA_33382549_Lg14_MDP0000223968_MAF50_MDP0000223968_exon20	6218	ss475876482	474	8	14.211	1571	14	33382549	NA	AACTCGATGCATTTGTTTTGCAGAGACCTTTCAAATAATCAGCTCACAGGATTAATTCCTC[A/G]AGAGCTCAGTCAGCTACAGAACATGAATTTATTGTAAGTTTTACCGATCTCCATAATTTTG
RosBREEDSNP_SNP_AG_12927423_Lg8_01132_MAF50_1636207_exon2	2371	ss475879056	475	8	14.629	1572	8	12927423	NA	GATCATATCATTCAAACCACAAGCATATCATTTTAGAAAAAGTCGTTATGCTGAAAGCGCT[A/G]TACATGCATGTTATGACAATTGAGAAAGATTTTGAAACGCGCGAGTCCAAACATTTGGTTA
GDsnp01132	352	ss475882876	475	8	14.629	1573	8	12927616	11308982	ATGCGGTAAAAAGGTCTACTGGTCAGTCTGGAGAGTCCGAGAGATTCGCACCATCCCATAGTTTATTAAACGTCTCCTGCTACATGTTACTACTACACGC[A/C]GAGAGATGAAACCCGTCAAAATGAATGGAATTAACATAACGAAGGGCGGATCATCAACTGCTTGCAGAAACACAACTCTTACTCAAATTGCAGCACACGA
RosBREEDSNP_SNP_TG_13348417_Lg8_RosCOS689_MAF20_1684268_exon1	8431	ss475883139	475	8	14.629	1574	8	13348417	11544055	AGCAGCTCATATTTCAGATATTTGTTATACAGAAGCAGTTTTGTGCACAATTTTTCTGTTT[T/G]GGATTTTCAACATGTTGTTTCCCTTATTTAGTTCTTTGGTTAAGTATCTAATGTCAAAACA
RosBREEDSNP_SNP_CT_13728010_Lg8_RosCOS256_MAF50_1635260_exon1	4090	ss475879066	476	8	16.447	1575	8	13728010	11744862	GATGTTGAAGCCCTGTCGTAGAGATCGGGCCATTTTTGGTTGGAGCGAAAAACTTCGAGGT[T/C]GCCTCAGGCGAAAGCGCAACAATGGTTCCCGTGACGAAAAGCCCAACCGCGTAAGTACGAG
RosBREEDSNP_SNP_TC_13739176_Lg8_RosCOS256_MAF30_MDP0000312450_exon2	7295	ss475879067	476	8	16.447	1576	8	13739176	NA	ATGGCGAATCGGGGACTGACATTTGTACAAGATTCAGGGAGCTGGAGAAGCTACTTGTTCA[T/C]GCTTCAAGTAAAGTTTTTTGGGAATTTGGGCTCCAAATTGAAGGCAATTCTGATGGAATGC
GDsnp00584	246	ss475882874	476	8	16.447	1577	8	10880474	11871199	TTATTTAGTTCTTTTTGTTGATTAATTGAGTGTGATCCCAATGCTAATCTGGATTTCTATAATTGATTAATGTTCGTTTTCTGCGTGCTTATAGATTTAC[A/G]TTTCAGCTGGATCTCTAATTGATTAGTGTTCGTTAATCTGGATTTTGAATTTATTAGTGTTCGATTTCTAACAAAATCAAAGTGTTGTAAATAGAAAGTT
RosBREEDSNP_SNP_CT_14285661_Lg8_RosCOS761_MAF10_490231_exon2	4114	ss475879072	476	8	16.447	1578	8	14285661	11875823	CTGGAAGAATCACTACCTGTGATTTCACAGGCTTTCAAATCTGGATCTGAAGTCTCAAAAA[T/C]ATCAGCGGTAGCTATGATATCATACTTCTCTAGGCTTTAGCTTCATATGATTTCTGGTTGT
RosBREEDSNP_SNP_TC_10458271_Lg9_MDP0000190889_MAF50_MDP0000190889_exon2	7166	ss475876172	477	8	16.447	1579	9	10458271	NA	TCTGCCCAAATGTGTCAATGGACTTCCTGTGAACAGGCTGCTTCTGGCCAAGCTTTCCACA[T/C]CCTCTCTTCTTTGTTTCAATGACTGCCACTGCACATTCTGTCTGAGTGGGAGATATCTGCC
RosBREEDSNP_SNP_CA_22815170_Lg4_02025_MAF10_399900_exon1	3676	ss475878073	477	8	16.447	1580	4	22815170	NA	CTGATTCTATGATTTTGCATTTGACTCCAACCAACAAGCATGCTTAGAGGATATATACCAT[A/C]AAGTATAACAGTCAGTAGACGCTCATACCACCACCAGCACATACAAACACAAAAATGCAAA
RosBREEDSNP_SNP_CT_23268494_Lg4_MDP0000230529_MAF20_MDP0000230529_exon18	4416	ss475875937	477	8	16.447	1581	4	23268494	NA	TTCAATTCTTACTATCTTCGCCTTCGTTTCTCTAGTTTTTTTTTTTTGTCATGCAGTTATT[T/C]AAGGTTTGTACTTGTAAGTTCTTTTTCTTTCCTTTACAGATTGGTCTTCCTGGCTTTGATT
RosBREEDSNP_SNP_GT_23268502_Lg4_MDP0000230529_MAF20_MDP0000230529_exon18	6902	ss475875938	477	8	16.447	1582	4	23268502	NA	TTACTATCTTCGCCTTCGTTTCTCTAGTTTTTTTTTTTTGTCATGCAGTTATTCAAGGTTT[T/G]TACTTGTAAGTTCTTTTTCTTTCCTTTACAGATTGGTCTTCCTGGCTTTGATTCTATGCCT
RosBREEDSNP_SNP_AC_14288481_Lg8_RosCOS761_MAF30_366358_exon2	1915	ss475879073	478	8	16.569	1583	8	14288481	11878643	TGGCCCGGTCCTTCCTGAAATTATTTCTCCCACCTCCTCCTCTGCCTCCTCTCCTTCCCCC[A/C]CTTCCCCTTTGATTTCCGGCATTCTCTCCGTCTTCACCTTCGGCATTATCGTTGTGTTTAT
RosBREEDSNP_SNP_GA_14295970_Lg8_RosCOS761_MAF20_1624572_exon1	5524	ss475879074	478	8	16.569	1584	8	14295970	NA	TAAACAGTACAGTAATGAACACCACTTTTGCATAACATTCCCTGCCACTGATACTGAGAGC[A/G]TTGTCCAGAACTTTCCACACCAGATGATTCTGGAACAGGTGGAGGAGGTGAATGGGGAGGA
RosBREEDSNP_SNP_CT_14298908_Lg8_RosCOS761_MAF40_MDP0000306801_exon2	4116	ss475879075	478	8	16.569	1585	8	14298908	11889070	ATTGTTGATGCATCCCCATAGACATGATTGCCATCTGATGCTACCTGCTCAGAGCTAACCT[T/C]GCAGCCTCTGGTGCTAGATTCAGTATAACCTGTACTTGATTTAGATTCATCACCAGTTTTA
RosBREEDSNP_SNP_GA_14278506_Lg8_RosCOS761_MAF20_1680712_exon5	5523	ss475879071	478	8	16.569	1586	8	14278506	11879035	TCTTCAGGAAGCTGTTTCTCATCACCTCCAAATCATGACATTGTGAACAAGTAAGAACTAT[A/G]CACTCTCTTTAAACCAGTTACAATTTTACTGATGTAATCTAATCTAACTGAAAAATTCTCT
RosBREEDSNP_SNP_CT_14333819_Lg8_RosCOS761_MAF50_60479_exon3	4118	ss475882974	478	8	16.569	1587	8	14333819	NA	CGATGGCTCGTTGTCCACATCAGTTTATTGTTATAATTTTATCAAAACTACCCCTTAATGA[T/C]TAGTAAAATAATTAATACTATTCCTTAATTTTAAACTGTCTTTTCACATTTTAAACTTACT
RosBREEDSNP_SNP_GT_14528619_Lg8_00639_MAF20_865874_exon1	6795	ss475883281	479	8	17.345	1588	8	14528619	12693759	CATACCACATGTCTGGATGCATCTGCCACAGGACAAAGCCGCCCGACTCTGCTGCTTTGTT[T/G]GAATTCTTGTTCCGTACAACCCTGTTGGCTGTTTCAAACTCTGAAGCGATCATTCTCACCT
GDsnp00639	261	ss475882877	479	8	17.345	1589	8	14529223	12693655	AGCTAAGAATCTCTCGGTTTGGTGGCGATTATGATCTCATTGTGCAGTTATCAGTTTCTTAATGTAATTTATATGAACTGAACTGGAATGTTGAATCCGA[T/G]TATTTGATGCAAGTACATCTACAGACTACAGATGTGAAATCTAAGGCTCTGGGGATTAATTTCATTCCATCATTTACTGGATTGGGGATTAATTTTCGGT
RosBREEDSNP_SNP_GA_14572969_Lg8_00639_MAF40_452573_exon1	5545	ss475879078	480	8	17.706	1590	8	14572969	12733515	CTTACAATTTTCTTTTCTCTCTTAATTTGTTTCTAAAACTCAAAATATATGACAAATGTGT[A/G]TTCGGTCAATTAATTAGTCAGGATAATGCATTCGCTTTCTTACTGTCTAATTCAGGTATCC
RosBREEDSNP_SNP_AC_15006641_Lg8_152401__152401_exon1	1931	ss475876134	481	8	18.286	1591	8	15006641	11957648	GATTGGTTGACAGTTTTGCAGCGAGGATGGAGGAGAATGCGGTGGAGGAGGCGGCCTCCGC[A/C]GGAATCCAGAGCGTCGAGAAGTTCATTAGCCTGATTTCGGAACACCACCAATCAACGTCGT
RosBREEDSNP_SNP_GT_15240237_Lg8_00354_MAF40_359397_exon1	6806	ss475879081	482	8	19.514	1592	8	15240237	13400783	ATTTTCATCAGGGAGCACAAACATCAATCAACTTGGCATTGCCGGCTGCTCTTTCGCCACC[T/G]CCTGCTTCCTTCCAGACGTGGTTTTCCCCAAACGTTGTCATGAACATGTCCGGTAACGATG
RosBREEDSNP_SNP_TC_15251985_Lg8_00354_MAF10_753213_exon1	7348	ss475879083	483	8	20.423	1593	8	15251985	13412530	TATGGAGAAAGCAAGAAGTTGAAGAAGAGCATTAGCTCCTCACCAATCACCAGTTTTCATG[T/C]GTAAGGTGAATCGACGCACCTCGTATTGCCCTTGTGCTTATGTCTAGGTGACAAGTTAAAT
GDsnp00354	194	ss475882878	483	8	20.423	1594	8	15252231	13412954	TTTGTTCCTTGACGGTCTTTCCGCTCTGTTAGGTAAGCTGTAACTTCTCATTGTTGAATCTTTGACAAAAGAACGAAAATTACCGATGGTTTCACTAGGG[T/C]ATTTCAGTTAAGAGGCGAAACCAACGGCATTCGTGGTAGGTNTAGGGTTTAGTTAGAAACATTCGGGCCCTACTGCATTCTGTCATAGGTTGACAGCTAA
RosBREEDSNP_SNP_GA_15259509_Lg8_00354_MAF50_MDP0000136520_exon1	5577	ss475879084	483	8	20.423	1595	8	15259509	13420240	TCATCATTCATGGTACGTGGCAACATTACACTCCACATTAGGCAAGTTTACGCCTATCACC[A/G]CCGGGACCTCCTCCTCCTCTGCCCTCTCTTCCAAACTCATTTATAGTTATACTCATGTCAT
RosBREEDSNP_SNP_AG_17934305_Lg7_01919_MAF20_MDP0000311801_exon9	2539	ss475878885	484	8	21.283	1596	7	17934305	12273362	TTGCTTAATTGGTTTAATTCGCATTTGGGCGTTCTGTAGCTCTGATTTCAAGCTATGGTTC[A/G]TTGACATTGAAAGTCTGCAGATTATATTCCTGTCTGGTTTAGTTGAATTTCGATTCGGATT
RosBREEDSNP_SNP_AC_17936323_Lg7_01919_MAF30_1632463_exon1	1963	ss475878886	484	8	21.283	1597	7	17936323	12271344	CAAATTCAAAATTGACGTCTACGATTCTCAGCGATCTGATCAGGTTTCTGGTTCTCCAATC[A/C]ATCCAAGAAGGTTGAAAATCTCTATTTCCCAGGTACGATTTCTTCTCCTTCTTGTTAATTT
GDsnp00086	93	ss475882875	484	8	21.283	1598	8	12501987	14055568	AAAGTTGAATGTGGTCCAAACAATTTCCAGCCTGTTAATGAATCTTTCCTATGTATCATCATGATCAAGGCAATACCTTGAAGGCAACTAATGATATTTT[T/C]GGAACTACAGATAGTTATGCCAACTGGTTTACGCAGTGTGTCGGTTTTATTGTACTGGAGTTNGAATACCCTTTTCGTCAATTAGAGAGAAGTTTTAAAA
RosBREEDSNP_SNP_CT_16509379_Lg8_324685_MAF40_324685_exon1	4202	ss475876135	485	8	23.846	1599	8	16509379	NA	ACCATTTTAGGTGTCCGTGTGTCCCTCTTGAAGCGCAAAATAAACCCTCTGAGCTCTCTCC[T/C]TCTTCCTACACTTTCTCTCTCACTCCTCCCTCACTACTTTCCCTCTCCTCTCATTCCCTCT
RosBREEDSNP_SNP_GA_16535826_Lg8_02022_MAF20_1637535_exon1	5617	ss475879088	486	8	25.043	1600	8	16535826	14696371	CAATGTGATGTATCATAGAGACCATCGGATGACCTGGACGCAAGAGCAGTAACAGCATTAC[A/G]AAGAACCTGCAAAGTCTCATTATTTCTACCGGTTTCAAAGGGCCTGTCCAATGCCCCGTTA
RosBREEDSNP_SNP_GA_16577884_Lg8_02022_MAF40_1640897_exon5	5618	ss475879093	486	8	25.043	1601	8	16577884	14738430	TTGATAAGGATCAGCTCCTTTCCATTGCTTTAGATGCTGGTGCTGAGGATGTTATAGAACC[A/G]CCAGTATATGAAGATGATACCGAAGATAGTTCAGAAAGGTAATTTTCCACTAGAGCTGCAT
RosBREEDSNP_SNP_GA_16583813_Lg8_02022_MAF10_509499_exon3	5619	ss475879094	486	8	25.043	1602	8	16583813	14744359	ATATCATATAAACGAGTAGCATATTTTTGTGTACCTAGCTAACCGTGACCTACATATCAAC[A/G]CAGTCGAAGTGGGAACATTCTTTGGCTAGCTGTAAATAATGAATGTAGAACTGATACTGGC
RosBREEDSNP_SNP_GA_16591000_Lg8_02022_MAF50_MDP0000317385_exon2	5620	ss475879095	486	8	25.043	1603	8	16591000	14751546	CAAGTGCTCAACCAGATAAAGGGAAAGTGTTGGTTCTTGATAGTCATCCATCTCAATCACA[A/G]TTTTCTGTTGGTTCTGGATCTTCAAGTCAAGAGTATAATCTAATGGTGGATCAAGTTCTAA
RosBREEDSNP_SNP_CT_16663918_Lg8_01768_MAF30_1672957_exon1	4210	ss475879097	487	8	25.759	1604	8	16663918	NA	CTACGAAATTTGGGTGGCTAGAGAGGAGAATAATCATCCAGAAAGCCCAATTTAGGATGGA[T/C]CTCGTTACATCTCGTGTTTCCTTGATTTTTCTTTCTTTTATAATGAGTAACTTATTCATTA
GDsnp02022	612	ss475882879	487	8	25.759	1605	8	16583373	15942367	GACTCTCACAATCTTATGCTGCCCCTCCACTCTTTATGTTAGCCCTGCATTTGGGTCTAAATATCATTAACACCNTTCGAATTTTGTGTGGTACAGAAAA[T/G]TAATTTACAATGTGACGAAAAATCCACTTGAGAATTGTATACACAAATCCGAAAATATCCAGTCTCATCATCATAAGCGGTTGCGTTGCCCTAGTTTTCT
RosBREEDSNP_SNP_CT_17343145_Lg8_01370_MAF20_MDP0000769686_exon3	4232	ss475879098	488	8	26.519	1606	8	17343145	16922775	TCTGAGGCCTCTTCATCTCCAGCCCGAATGGTACAAACTTCCCCTCCACAAGTTAAGTCTT[T/C]AAAGGTATATCTCTTTTTCATTCTTTTAACTTGTATCTCTACCAATCTTAGAGTTTTAACA
RosBREEDSNP_SNP_GA_17359704_Lg8_01370_MAF50_MDP0000284300_exon4	5636	ss475879100	488	8	26.519	1607	8	17359704	NA	CCCAGTCCATCTAGCTGCTATCATGGTGAAGACATCACCATGGGGATTACTAAGGAGTTCA[A/G]TGAGTGCAGAGTCTTTAGAGAAATGTGCCATCAGACGCAATTCAATCTGAGAATAATCTGC
RosBREEDSNP_SNP_CT_17361806_Lg8_01370_MAF10_MDP0000220614_exon3	4234	ss475879101	488	8	26.519	1608	8	17361806	15522351	AATCCTGTTCCATCTACATTCAGCCATCTCCAACAAATCATCAAGAGGTAAGCCATTACTT[T/C]TATTGCCGGATCCATTCAAATTCAAGCATTCATTTTTACCGCTGTCTGAGCACAGTAGATC
RosBREEDSNP_SNP_TC_17392486_Lg8_01370_MAF30_1660200_exon1	7427	ss475879105	488	8	26.519	1609	8	17392486	15553031	ATGGAGCCGGATAACTTGCCGCGGTCTTTCTCAGCTCGTTTTGCTGATCCTTCTAGGGTTT[T/C]GCATGGCAATAGGAATTTACTTGATTGATGCTTTGAATGCTGAAGAAACTTTGTGTATATA
RosBREEDSNP_SNP_AG_18181838_Lg8_02689_MAF20_493804_exon1	2546	ss475879109	489	8	29.189	1610	8	18181838	16342099	TGGATCCTGGCCGTTGATTTGTTGAAGGCCAAAACGAAAAGATAAGGCAAAGGCAAAGACA[A/G]AGACTTCTTGCAAAGAACAAAGCTAGGGCCTGTAATGGCTCTGTTCCATGAAGCAGAAACC
RosBREEDSNP_SNP_CT_18192194_Lg8_02689_MAF50_MDP0000284531_exon10	4257	ss475879111	489	8	29.189	1611	8	18192194	16944073	AACCAATTGAAAGTGTCATGATGCCCTTTGAAGCAGCTCAGCCACTTAATGGGACCCTGGA[T/C]TTGAACAAAGTGGTGATGCGTTTCTTTAAGGATTCAGTGGTGCCCATCATAGATGACTGGG
[truncated: 2,021 more rows]
