# Supplementary material for: Elucidation of the ‘Honeycrisp’ pedigree through haplotype analysis with a multi-family integrated SNP linkage map and a large apple (Malus×domestica) pedigree-connected SNP data set
Source: Hortic Res. 2017 Feb 22;4:17003–. doi: 10.1038/hortres.2017.3 (PMC5321071; doi:10.1038/hortres.2017.3)
Supplement: Supplementary Table 2 [file hortres20173-s2.xlsx]

## Sheet: Supplementary table 2
Elucidation of the ‘Honeycrisp’ pedigree through haplotype analysis with a multi-family integrated SNP linkage map and a large apple (Malus × domestica) pedigree-connected SNP dataset (Supplementary table 2)
Phased marker data for 'Honeycrisp' color coded by the likely grandparental source from phased marker data from all four grandparents through its known parent 'Keepsake' and its newly identified parent MN1627. The marker organization between linkage groups for founder columns of grandparents that have no known parents is arbitrary as no parental data was available to organize them. Haplotype comp…
Cultivar:			'Honeycrisp'						'Frostbite'		'Northern Spy'		'Duchess of Oldenburg'		'Golden Delicious'
Founder of phased haplotype:			'Keepsake' ('Frostbite' x 'Northern Spy')			MN1627 ('Golden Delicious' x 'Duchess of Oldenburg')			unknown	unknown	unknown	unknown	unknown	unknown	'Grimes Golden'	unknown
8K Marker index	Linkage Group	cM
1897	1	0	B			A			A	B	A	A	A	A	A	A
5444	1	0	B			A			B	B	A	B	A	B	A	B
4177	1	0	A			B			B	A	B	B	B	B	B	B
1964	1	0	B			A			A	B	A	A	A	A	A	A
201	1	0	B			B			A	B	B	A	B	A	B	A
4581	1	0	B			B			A	B	B	A	B	A	B	A
7850	1	0	A			B			A	A	B	A	B	A	A	A
737	1	0	B			B			B	B	B	A	B	B	A	B
6127	1	0	A			B			B	A	B	B	B	B	B	B
2565	1	0	A			A			A	A	A	B	A	A	B	A
4112	1	0	A			B			B	A	B	B	B	B	B	B
7461	1	0	A			A			B	A	A	A	A	B	A	A
5108	1	0	B			A			B	B	A	B	A	B	B	B
3225	1	0.933	A			B			A	A	B	A	B	A	A	A
3252	1	1.974	A			A			B	A	A	B	A	B	A	B
545	1	1.974	B			B			A	B	B	A	B	A	B	A
5058	1	1.974	B			A			B	B	A	B	A	B	B	B
113	1	2.572	B			A			A	B	B	A	A	A	A	B
7972	1	2.572	A			A			B	A	A	B	A	B	A	A
675	1	2.573	A			B			B	A	B	B	B	B	B	A
3459	1	2.573	A			A			B	A	A	B	A	B	A	A
8338	1	2.573	A			A			B	A	A	B	A	B	A	A
2260	1	2.573	A			A			A	A	B	A	A	A	A	A
4332	1	2.783	B			B			A	B	B	A	B	A	B	B
7545	1	2.783	A			A			B	A	A	A	A	B	A	A
4331	1	3.325	A			B			A	A	A	A	-	-	B	A
8364	1	3.325	A			A			B	A	A	B	A	B	B	A
8370	1	5.08	A			A			B	A	B	B	A	B	A	A
696	1	5.08	A			A			A	A	A	A	A	A	B	A
3946	1	5.08	B			A			B	B	B	B	A	B	B	B
3990	1	7.255	A			A			B	A	B	B	A	B	B	B
3996	1	7.255	A			A			B	A	A	B	A	B	B	A
2309	1	8.924	A			A			A	A	A	A	A	A	A	A
2310	1	8.924	A			A			A	A	A	A	A	A	A	A
5379	1	8.924	B			B			A	B	B	B	B	A	B	B
1886	1	8.924	A			B			B	A	A	A	B	B	A	A
5381	1	8.924	B			A			B	B	B	B	A	B	B	B
2311	1	8.924	B			B			B	B	A	B	B	B	A	A
543	1	8.924	A			B			A	A	A	A	B	A	B	A
2313	1	8.924	A			A			A	A	B	A	A	A	A	B
7204	1	8.924	B			B			B	B	A	B	B	B	A	A
5426	1	9.397	B			B			B	B	B	B	B	B	B	B
4032	1	9.397	A			A			A	A	B	B	A	B	B	B
666	1	11.008	A			A			A	A	A	A	A	B	B	A
2375	1	11.008	A			A			-	-	A	A	A	B	A	B
5471	1	11.008	A			A			A	B	B	B	A	B	B	B
2381	1	11.008	A			A			A	A	A	A	A	A	A	A
429	1	11.008	B			B			B	A	A	A	B	B	A	B
4067	1	11.008	A			A			A	A	B	B	A	B	B	B
4098	1	13.478	B			B			B	B	B	B	B	B	B	B
2410	1	13.478	A			A			A	A	A	A	A	A	A	A
8443	1	13.478	A			A			A	A	A	A	A	B	A	A
5542	1	15.457	A			A			A	B	B	B	A	B	B	B
2431	1	15.457	B			B			B	A	A	A	B	A	A	B
6796	1	15.457	A			A			A	B	B	B	A	B	B	A
4144	1	15.457	A			A			A	B	B	B	A	B	B	A
6798	1	15.457	A			A			A	B	B	B	A	B	B	B
5553	1	15.457	B			B			B	B	B	B	B	B	B	B
8450	1	15.457	A			A			A	A	B	B	A	B	B	A
4149	1	15.66	A			A			A	A	B	B	A	B	B	A
5556	1	15.66	A			A			A	B	B	B	A	B	B	B
5559	1	15.66	A			A			A	A	B	B	A	B	B	A
87	1	16.862	B			B			B	B	A	A	B	A	A	B
4007	1	16.862	B			B			B	B	A	A	B	A	A	B
3537	1	16.862	A			A			A	B	B	B	A	B	B	B
5614	1	17.63	A			A			A	B	B	B	A	B	B	A
690	1	18.528	A			A			A	A	B	A	A	B	B	A
7419	1	20.656	B			B			B	B	-	-	B	A	A	A
2523	1	20.656	B			B			B	B	A	B	B	A	A	A
2524	1	20.656	B			A			B	B	A	B	B	A	A	A
5633	1	20.656	A			B			A	B	B	A	A	B	B	B
4225	1	20.656	A			B			-	-	-	-	A	B	B	B
4226	1	20.662	A			B			A	A	B	A	A	B	B	B
7420	1	20.662	B			B			B	B	A	B	B	B	A	A
6835	1	21.993	A			B			A	A	B	A	A	B	B	B
7436	1	22.339	B			A			B	B	A	B	B	A	A	A
5648	1	22.339	B			B			B	B	B	B	B	B	B	B
8474	1	22.339	A			A			A	A	B	A	A	A	A	A
1961	1	22.339	A			A			A	B	B	B	A	A	A	A
218	1	23.021	B			A			B	B	B	B	B	A	B	A
7438	1	23.021	B			A			B	B	A	B	B	A	A	A
4250	1	23.021	A			B			A	A	B	A	A	B	A	B
6837	1	23.021	A			B			A	A	B	A	A	B	B	B
6838	1	23.021	A			B			A	A	A	A	A	B	B	B
2544	1	23.021	B			A			B	B	B	B	B	A	A	A
1970	1	24.678	A			A			A	A	A	A	A	A	A	A
4277	1	24.678	B			B			B	B	B	B	B	B	B	B
131	1	24.678	A			B			A	B	B	A	A	B	A	B
6846	1	24.678	B			B			B	B	B	A	B	B	A	B
4284	1	24.89	B			A			B	B	B	B	B	A	B	A
5696	1	25.3	B			B			B	B	B	B	B	B	B	B
716	1	25.3	B			A			B	B	A	B	B	A	B	A
662	1	25.822	B			A			B	B	B	B	B	A	B	A
7550	1	25.822	B			A			B	B	B	B	B	A	B	A
153	1	27.81	A			A			A	A	A	A	A	A	A	B
94	1	27.81	B			A			B	B	B	B	B	A	A	B
3660	1	28.458	B			A			B	B	B	B	B	B	A	B
7560	1	28.962	B			A			B	A	B	A	B	A	A	A
2651	1	28.962	B			A			B	A	B	A	B	A	A	A
4408	1	29.279	A			B			A	A	B	A	A	A	B	A
1838	1	32.007	B			B			B	B	A	B	B	B	B	B
4531	1	32.007	B			B			B	A	A	B	B	B	B	B
4551	1	32.007	B			B			B	B	A	B	B	B	B	B
7727	1	32.007	A			A			A	A	B	A	A	A	A	A
6285	1	32.632	A			B			A	B	A	B	A	B	B	B
6946	1	34.274	B			B			B	B	B	A	B	A	B	A
8552	1	34.274	A			A			A	A	A	B	A	B	A	B
102	1	37.516	B			A			B	B	B	A	B	B	A	B
6951	1	38.791	B			B			B	A	A	B	B	B	B	A
5974	1	38.791	A			B			A	A	A	B	A	A	B	A
5975	1	38.791	B			B			B	B	B	B	B	B	B	B
2052	1	38.791	A			A			A	A	A	A	A	A	A	A
4561	1	38.798	B			A			B	B	B	A	B	B	A	B
2851	1	38.798	A			A			A	B	A	A	A	A	A	A
4571	1	38.798	B			B			-	-	B	B	B	B	B	B
5981	1	39.404	A			B			A	B	B	B	A	B	B	B
2159	1	39.404	A			A			A	B	A	A	A	A	A	A
2853	1	39.404	A			A			A	B	A	A	A	A	A	A
493	1	39.404	A			B			A	B	A	B	A	A	B	A
4573	1	39.404	B			B			B	A	B	B	B	B	B	B
2058	1	39.404	A			A			A	A	A	A	A	A	A	A
739	1	42.42	A			B			A	B	A	B	A	A	B	A
6060	1	42.42	B			B			B	B	B	B	B	B	B	B
2080	1	44.373	A			A			A	A	A	A	A	A	A	A
2081	1	44.373	A			B			A	B	A	B	A	A	B	A
289	1	44.798	B			A			B	A	B	A	B	B	A	B
2090	1	45.954	B			A			B	B	A	B	B	B	-	-
6121	1	45.954	A			B			A	A	B	A	A	A	B	A
2092	1	45.954	A			A			A	B	A	A	A	A	A	A
754	1	45.954	A			B			A	B	B	A	A	A	B	B
761	1	45.954	B			B			B	A	B	B	B	B	B	B
6145	1	46.013	A			B			A	B	B	A	A	A	B	B
2975	1	46.013	B			A			B	B	A	B	B	B	A	A
2099	1	46.546	B			A			B	A	A	B	B	B	A	A
6148	1	46.546	A			B			A	B	B	A	A	A	B	B
2981	1	46.546	B			A			B	A	A	B	B	B	A	A
6152	1	46.546	B			B			B	B	B	B	B	B	B	B
4732	1	46.546	A			B			A	B	B	A	A	A	B	B
4733	1	46.546	A			B			-	-	B	A	A	A	B	B
3783	1	46.546	B			B			B	A	B	B	B	B	B	B
4734	1	46.546	B			B			B	B	B	B	B	B	B	B
4735	1	47.105	B			B			B	B	B	B	B	B	B	B
6995	1	47.105	B			B			B	B	B	B	B	B	B	B
4743	1	47.609	B			B			B	B	B	B	B	B	B	B
6160	1	47.609	A			B			A	A	B	A	A	A	B	B
4816	1	47.818	A			B			A	A	B	A	A	A	B	B
407	1	47.818	B			B			B	B	A	B	B	B	B	A
4820	1	47.818	B			B			B	B	B	B	B	B	B	B
3808	1	47.818	B			B			B	B	B	B	B	B	B	B
7964	1	52.188	B			B			B	A	B	B	B	A	B	A
4837	1	52.188	A			A			A	B	A	A	A	B	A	B
3052	1	52.188	A			A			A	A	A	A	A	B	A	B
7965	1	52.188	A			A			A	B	A	A	A	B	A	B
3063	1	52.188	B			A			B	A	A	A	B	A	A	A
4840	1	52.188	A			B			A	B	B	B	A	B	B	B
671	1	52.327	A			B			A	A	A	B	A	B	B	A
8621	1	52.327	B			A			B	A	B	A	B	A	A	A
2128	1	52.506	B			A			B	B	A	A	B	B	A	A
3087	1	54.415	A			A			A	B	A	A	A	A	A	A
3081	1	55.567	B			A			B	B	A	A	B	A	A	A
7991	1	55.567	A			A			A	B	A	A	A	A	A	A
4859	1	55.795	B			B			B	A	B	B	B	B	B	B
4860	1	55.795	B			B			B	A	B	B	B	B	B	B
4861	1	55.795	A			B			A	A	B	B	A	B	B	B
4863	1	56.035	A			B			A	B	A	B	A	B	B	B
7997	1	56.669	A			A			A	B	A	A	A	A	A	A
628	1	56.669	A			B			A	A	B	B	-	-	B	A
8001	1	56.669	B			A			B	B	B	A	B	A	A	A
8005	1	56.669	B			A			B	B	B	A	B	A	A	A
6279	1	56.669	B			B			B	A	B	B	B	B	B	B
6280	1	58.582	B			B			B	B	A	B	B	B	B	B
4680	1	58.582	B			B			B	B	B	B	B	B	B	B
3830	1	58.582	B			B			B	A	B	B	B	B	B	B
7240	2	0	A			A			A	B	A	A	A	B	A	A
7243	2	0	A			A			A	B	A	A	A	B	A	A
5453	2	0	B			B			B	A	A	B	A	A	B	B
4047	2	0	B			B			A	A	B	B	B	A	B	A
354	2	0	A			A			B	B	A	A	A	B	A	B
5465	2	0	B			B			A	A	B	B	B	A	B	A
2465	2	0	A			A			A	A	B	A	B	A	A	A
5593	2	1.482	B			B			B	B	A	B	A	B	B	B
7371	2	1.482	B			B			A	B	-	-	B	B	B	A
3597	2	1.482	B			B			B	B	A	B	A	A	B	B
8783	2	1.482	A			A			B	B	B	A	A	B	A	B
6848	2	1.482	B			B			A	B	B	B	B	A	B	A
7467	2	1.482	A			A			A	B	B	A	A	A	A	A
2577	2	1.482	A			A			B	B	B	A	B	B	A	B
8487	2	1.482	A			A			A	B	B	A	B	A	A	A
5716	2	1.482	B			B			B	A	A	B	B	B	B	B
5730	2	2.03	B			B			A	A	B	B	A	A	B	A
4450	2	2.03	B			B			B	B	A	B	B	B	B	B
5881	2	2.03	B			B			B	B	A	B	A	B	B	B
4466	2	2.03	A			A			B	B	A	A	A	B	A	B
5914	2	2.03	B			B			B	B	A	B	A	B	B	B
5918	2	2.557	A			A			B	B	B	A	A	B	A	B
329	2	2.557	B			B			A	A	B	B	B	A	B	A
2791	2	2.557	A			A			A	A	B	A	B	A	A	A
4540	2	2.557	A			A			B	B	A	A	A	B	A	B
4635	2	3.102	B			B			A	A	B	B	B	A	B	A
8578	2	3.102	A			A			A	A	A	A	A	A	A	A
7001	2	4.211	B			B			B	B	A	B	A	B	B	B
4774	2	4.211	B			B			A	A	B	B	B	A	B	A
7917	2	4.211	A			A			B	A	A	A	B	B	A	A
4826	2	5.327	B			B			A	B	B	B	A	A	B	B
6240	2	5.327	B			B			A	A	B	B	B	A	B	A
479	2	5.327	B			B			B	A	B	B	B	B	B	A
3070	2	5.327	B			B			A	A	B	B	A	A	B	A
4918	2	6.376	B			B			A	B	A	B	-	-	B	B
7057	2	6.854	B			B			B	B	A	B	A	B	B	B
6373	2	6.854	B			B			B	B	B	B	B	B	B	B
3178	2	6.854	A			A			A	A	B	A	A	A	A	A
8080	2	6.854	B			B			A	A	B	B	B	A	B	A
1813	2	6.854	A			A			B	B	A	A	A	B	A	B
8082	2	6.854	A			A			B	A	A	A	A	B	A	A
420	2	6.854	A			A			B	B	A	A	B	B	A	B
4975	2	7.167	B			B			B	B	B	B	B	B	B	B
3193	2	7.167	A			A			-	-	A	A	A	B	A	B
3862	2	7.167	A			A			B	B	B	A	A	B	A	B
6385	2	7.167	A			A			B	B	A	A	A	B	A	B
137	2	7.167	A			A			B	B	A	A	A	B	A	B
6389	2	7.167	A			A			B	B	A	A	B	B	A	B
3194	2	7.167	A			A			A	A	A	A	A	A	A	A
8664	2	7.167	A			A			A	A	A	A	A	A	A	A
7066	2	7.956	B			B			A	B	B	B	B	B	B	B
8666	2	7.956	A			A			A	A	A	A	A	A	A	A
6400	2	7.956	B			B			B	B	A	B	A	B	B	B
4989	2	7.956	B			B			B	B	B	B	B	B	B	B
6401	2	8.27	B			B			A	B	B	B	B	B	B	B
4992	2	8.27	B			B			A	B	B	B	B	B	B	B
4997	2	8.27	B			B			B	A	B	B	B	A	B	A
3202	2	8.523	A			A			B	A	A	A	B	A	A	A
8668	2	8.523	A			A			A	A	A	A	A	A	A	A
5001	2	8.523	B			B			B	B	B	B	B	B	B	B
6417	2	8.859	A			B			A	B	A	A	A	B	A	B
3214	2	8.859	B			A			B	A	B	B	B	A	B	A
6419	2	8.859	B			B			B	B	B	B	B	B	B	B
5195	2	8.859	B			B			B	B	A	B	A	B	B	B
7536	2	8.859	A			A			A	A	A	A	A	A	A	A
2633	2	8.859	A			A			A	A	A	A	B	A	A	A
2180	2	8.859	A			A			A	A	A	A	A	A	A	A
6449	2	8.859	B			B			A	B	B	B	A	B	B	B
90	2	10.71	B			A			B	A	A	B	B	A	B	A
6450	2	10.71	B			B			A	B	B	B	A	B	B	B
8166	2	10.931	A			A			A	A	A	A	B	A	A	A
5059	2	10.931	B			B			B	B	B	B	B	B	B	B
8697	2	10.931	A			A			A	A	A	A	B	A	A	A
6474	2	10.931	B			A			B	A	A	B	B	A	B	A
5097	2	12.721	B			B			B	B	B	B	A	B	B	B
7103	2	12.721	B			B			A	B	B	B	B	B	B	B
7365	2	12.721	A			A			A	A	A	A	B	A	A	A
6510	2	12.721	B			B			B	B	B	B	B	B	B	B
3896	2	12.721	A			B			B	B	A	A	B	B	A	B
6513	2	12.721	A			B			B	B	B	A	B	B	A	B
5131	2	12.918	B			B			B	B	A	B	A	A	B	B
8714	2	12.918	A			A			A	A	B	A	A	A	A	A
173	2	12.918	B			A			B	A	B	B	B	B	B	A
5144	2	13.088	B			B			A	B	A	B	A	A	B	B
3910	2	13.088	B			B			A	B	A	B	B	B	B	B
5148	2	13.088	B			B			A	B	B	B	A	A	B	B
3322	2	13.088	B			A			A	A	B	B	A	A	B	A
8228	2	13.088	B			A			B	A	B	B	B	B	B	A
6553	2	13.113	B			B			B	B	A	B	A	A	B	B
183	2	13.113	A			B			B	B	B	A	B	B	A	B
8254	2	14.85	A			A			B	A	A	A	A	A	A	A
5176	2	14.85	B			B			B	B	B	B	B	B	B	B
230	2	14.967	A			B			A	A	A	A	A	A	A	B
5193	2	14.97	B			A			B	A	B	B	B	A	B	A
8282	2	14.97	A			A			A	A	B	A	B	A	A	A
8283	2	14.97	A			A			B	B	A	A	A	B	A	A
6600	2	15.741	B			B			B	B	A	B	A	B	B	B
6948	2	15.741	B			B			B	B	B	B	B	B	B	B
5963	2	15.741	B			B			B	B	B	B	B	B	B	B
7728	2	16.453	B			A			A	B	B	B	B	B	B	A
3724	2	16.453	B			B			A	B	B	B	B	B	B	B
8764	2	17.439	B			A			B	B	B	B	B	B	B	A
5269	2	17.439	B			B			B	B	B	B	B	B	B	B
3467	2	17.439	A			B			A	A	A	A	A	A	A	B
6688	2	17.439	B			B			A	B	A	B	A	B	B	B
3468	2	17.439	A			A			A	A	B	A	B	A	A	A
2285	2	18.128	A			A			A	A	B	A	B	A	A	A
5341	2	18.128	B			B			A	B	A	B	A	B	B	B
375	2	18.303	A			B			A	A	A	A	A	A	A	B
3963	2	18.303	B			B			A	B	A	B	A	B	B	B
5344	2	18.303	B			B			B	B	B	B	B	B	B	B
3942	2	18.763	B			B			A	B	B	B	B	B	B	B
336	2	19.577	B			B			A	B	B	B	B	B	B	A
7193	2	19.577	A			A			A	A	B	A	A	A	A	A
2307	2	19.577	A			A			A	A	A	A	A	A	A	A
3987	2	19.577	B			B			B	B	B	B	B	B	B	B
3529	2	19.577	B			B			B	B	B	B	B	B	B	B
116	2	19.885	A			A			B	A	B	A	A	A	A	B
6751	2	19.885	A			A			B	A	B	A	A	A	A	B
3530	2	19.885	B			B			B	B	A	B	B	B	B	B
7201	2	19.885	A			A			A	A	A	A	A	A	A	A
7202	2	19.885	A			A			A	A	A	A	B	A	A	A
5382	2	20.434	B			B			B	B	A	B	B	B	B	B
7206	2	20.434	A			A			A	A	B	A	A	A	A	A
7207	2	20.434	A			A			A	A	A	A	B	A	A	A
339	2	20.434	B			B			A	B	B	B	B	B	B	A
5396	2	20.749	B			B			B	B	A	B	B	B	B	B
4004	2	20.749	B			B			B	B	B	B	B	B	B	B
252	2	20.749	B			B			A	B	A	B	B	B	B	A
2330	2	20.749	A			A			A	A	B	A	A	A	A	A
6758	2	20.749	B			B			B	B	A	B	B	B	B	B
2332	2	20.749	A			A			A	A	B	A	A	A	A	A
5408	2	20.897	B			B			B	B	A	B	B	B	B	B
4014	2	20.897	B			B			B	B	A	B	B	B	B	B
5410	2	20.897	B			B			B	B	B	B	B	B	B	B
6760	2	21.221	B			B			A	B	B	B	B	B	B	A
7221	2	21.221	A			A			A	A	B	A	A	A	A	A
8412	2	21.617	A			A			A	A	A	A	A	A	A	A
1892	2	21.617	A			A			A	A	B	A	A	A	A	A
8415	2	21.812	A			A			A	A	B	A	A	A	A	A
4058	2	22.022	B			B			A	B	A	B	B	B	B	B
5466	2	22.022	B			B			A	B	A	B	B	B	B	B
445	2	22.022	A			A			A	A	A	A	B	A	A	B
4059	2	22.022	B			B			A	B	A	B	B	B	B	B
2372	2	22.022	A			A			B	A	B	A	A	A	A	A
4065	2	22.022	B			B			A	B	B	B	B	B	B	B
4080	2	22.303	B			B			B	B	A	B	B	B	B	B
7292	2	22.303	A			A			A	A	A	A	A	A	A	A
4081	2	22.303	B			B			A	B	B	B	A	B	B	B
4082	2	22.84	B			B			A	B	A	B	B	B	B	B
5489	2	22.84	B			B			B	B	B	B	B	B	B	B
3560	2	22.84	B			B			B	B	B	B	B	B	B	B
7293	2	23.382	A			A			A	A	B	A	A	A	A	A
4084	2	23.382	B			B			A	B	B	B	B	B	B	B
6781	2	24.299	B			B			A	B	B	B	B	B	B	B
143	2	24.299	B			B			B	B	B	B	A	B	B	A
3566	2	24.299	A			B			A	A	A	A	A	B	B	B
125	2	26.106	B			A			B	B	B	B	B	A	A	B
4126	2	26.106	A			B			A	A	A	A	A	B	B	B
2426	2	26.106	A			A			A	A	B	A	A	A	A	A
4130	2	26.231	A			B			A	A	B	A	A	B	B	B
8447	2	26.231	B			A			B	B	B	B	B	A	A	A
72	2	26.231	A			B			A	A	A	A	A	B	B	A
4135	2	26.231	B			B			B	B	B	B	B	B	B	B
2434	2	26.798	B			A			B	B	B	B	B	A	A	A
4140	2	26.798	A			B			A	A	A	A	A	B	B	B
5546	2	26.798	A			B			A	A	A	A	A	B	B	B
2435	2	26.798	A			A			A	B	B	A	B	A	A	A
4830	2	27.967	B			B			B	B	B	B	B	B	B	A
5573	2	27.967	B			B			B	B	B	B	B	B	B	A
3592	2	27.967	B			B			B	B	B	B	B	B	B	B
145	2	28.077	B			A			B	B	B	B	B	A	A	B
5576	2	28.077	B			B			B	B	B	B	B	B	B	B
7349	2	28.848	B			A			B	B	B	B	B	A	A	A
6816	2	28.953	A			B			A	A	B	A	A	B	B	B
711	2	28.953	B			A			B	B	B	B	B	A	A	B
746	2	30.192	A			A			A	A	B	A	A	A	A	B
5624	2	31.582	B			A			A	A	B	B	A	B	B	B
4215	2	31.582	A			B			B	B	B	A	B	B	B	B
5625	2	31.582	B			A			A	A	B	B	A	B	B	B
2507	2	31.582	A			A			A	A	A	A	A	A	A	A
392	2	32.095	A			B			B	B	A	A	B	B	B	A
5630	2	32.46	B			A			A	A	A	B	A	B	B	B
2520	2	32.46	A			B			B	B	B	A	B	A	A	A
5631	2	32.46	B			A			A	A	A	B	A	B	B	B
4251	2	33.694	B			A			B	A	A	B	A	B	B	B
4252	2	33.694	B			A			A	A	A	B	A	B	B	A
5652	2	33.694	B			B			B	B	B	B	B	B	B	B
7440	2	33.694	A			B			B	B	B	A	B	A	A	B
6847	2	34.849	B			B			B	B	B	B	B	B	B	B
7465	2	34.849	B			B			A	B	B	A	B	A	A	A
5690	2	34.849	B			B			B	B	B	A	B	B	B	B
2570	2	34.849	B			B			A	B	B	A	B	A	A	A
3628	2	34.849	B			B			B	B	B	A	B	B	B	B
7468	2	35.581	B			B			A	B	B	B	B	A	A	A
5697	2	35.581	A			B			B	B	A	B	B	B	B	B
4285	2	35.937	A			A			B	A	A	B	A	B	B	B
4286	2	35.937	A			B			B	B	A	B	B	B	B	B
7471	2	35.937	B			B			A	B	B	A	B	A	A	A
5699	2	36.505	A			A			B	A	A	A	A	B	B	B
704	2	36.505	B			B			A	B	B	B	B	B	B	A
7473	2	36.505	B			B			A	B	B	A	B	A	A	A
2582	2	36.709	A			A			A	A	A	A	A	A	A	A
5705	2	36.709	A			A			B	A	A	B	A	B	B	B
8486	2	36.709	B			B			A	B	B	A	B	A	A	A
324	2	37.27	A			A			A	A	A	B	A	A	A	B
4296	2	37.27	B			B			B	B	B	B	B	B	B	B
8488	2	37.753	A			A			B	A	A	B	A	A	A	A
5706	2	37.753	B			B			A	B	B	A	B	B	B	B
7486	2	37.753	B			B			A	B	B	A	B	A	A	A
1977	2	37.753	A			A			A	A	A	A	A	A	A	A
2598	2	37.753	A			A			A	A	A	B	A	B	A	A
4310	2	38.496	B			A			B	A	B	B	A	B	B	B
2645	2	38.496	A			A			A	A	A	B	A	A	B	A
623	2	41.082	A			A			B	A	A	B	A	B	A	B
4407	2	41.082	B			B			B	B	B	A	B	B	B	B
2708	2	41.082	B			B			A	B	B	B	B	B	A	B
7622	2	41.082	A			A			A	A	A	A	A	A	A	A
7623	2	41.082	B			B			A	B	B	B	B	B	A	A
2709	2	41.082	A			A			A	A	A	B	A	A	A	A
4000	2	42.972	B			A			B	A	B	B	A	B	B	B
2747	2	43.366	B			A			A	A	B	B	A	A	A	A
2748	2	43.366	B			A			A	A	B	B	A	B	A	A
762	2	43.366	B			A			A	A	B	B	A	B	A	A
4458	2	43.562	A			B			B	B	A	B	B	B	B	B
6919	2	43.562	B			B			B	B	B	B	B	B	B	B
4684	2	43.562	A			B			B	B	A	A	B	B	B	B
6932	2	43.562	A			B			B	B	A	B	B	B	B	B
3706	2	43.956	A			B			B	B	A	A	B	A	B	B
3707	2	43.956	A			B			B	B	A	B	B	B	B	B
7676	2	43.956	A			A			A	A	A	A	A	A	A	A
5910	2	43.956	A			B			B	B	A	B	B	B	B	B
4491	2	45.107	B			B			B	B	A	B	B	A	B	B
3814	2	45.107	B			B			B	B	A	B	-	-	B	B
672	2	45.107	B			B			B	B	B	B	B	B	B	A
2041	2	45.107	A			A			A	A	B	B	A	B	A	A
6938	2	45.107	B			A			B	A	A	A	A	A	B	B
584	2	45.107	A			B			A	B	A	A	B	A	A	B
4527	2	45.107	B			B			B	B	A	A	B	A	B	B
4317	2	45.107	A			B			A	B	A	A	B	A	B	B
4555	2	45.72	B			B			B	B	B	A	B	B	B	B
5964	2	45.72	A			A			A	A	B	B	A	B	B	A
4556	2	45.72	B			B			B	B	A	A	B	A	B	B
2860	2	46.719	B			B			B	B	A	A	B	A	A	A
2861	2	46.719	A			A			A	A	B	B	A	B	B	A
5992	2	46.719	B			B			B	B	B	A	B	B	B	B
7756	2	46.719	A			A			A	A	A	B	A	A	A	A
7757	2	46.719	A			A			A	A	B	A	A	B	A	A
2061	2	46.719	A			A			A	A	B	B	A	B	A	A
2865	2	46.719	A			B			A	B	A	A	B	A	A	A
8577	2	47.429	A			A			A	A	A	B	A	A	A	A
3767	2	47.429	B			B			B	B	A	A	B	A	B	B
6110	2	47.429	B			B			B	B	A	A	B	A	B	B
6111	2	47.429	A			A			A	A	B	B	A	B	A	B
2949	2	47.429	A			A			-	-	-	-	A	B	A	A
6125	2	48.293	B			A			B	A	A	A	A	B	B	B
7845	2	48.293	A			B			A	B	B	B	B	A	A	A
6126	2	48.293	B			B			B	B	A	B	B	B	B	B
4706	2	48.293	B			B			B	B	A	A	B	B	B	B
7846	2	48.293	A			A			A	A	B	A	A	A	A	A
6147	2	49.877	A			B			A	B	B	B	B	B	B	B
655	2	49.877	A			A			A	A	A	A	A	A	A	B
382	2	50.516	A			B			A	B	A	A	B	A	A	B
6166	2	50.821	B			B			B	B	B	B	B	B	B	B
4846	2	50.821	B			B			B	B	B	B	B	B	B	A
4751	2	50.821	B			B			B	B	A	B	B	B	B	A
7889	2	50.821	A			A			A	A	B	A	A	A	A	B
75	2	50.821	A			A			A	A	B	B	A	A	B	A
6168	2	50.821	B			B			B	B	B	B	B	A	B	B
3788	2	50.821	A			B			A	B	A	A	B	A	B	B
4786	2	52.056	B			B			B	B	A	B	B	B	B	B
3016	2	52.056	A			A			A	A	B	A	A	A	A	A
649	2	52.056	A			B			A	B	B	B	B	B	B	A
4789	2	52.056	B			A			B	A	A	B	A	A	B	B
6197	2	52.056	A			A			A	A	B	B	A	A	B	A
8611	2	52.056	A			A			A	A	A	A	A	A	A	A
2111	2	52.056	A			A			A	A	A	A	A	A	A	A
259	2	52.917	B			A			B	A	A	A	A	A	A	B
7944	2	52.917	A			A			A	A	A	A	A	A	A	A
7954	2	54.65	A			A			A	A	A	A	A	A	A	A
3811	2	54.65	B			B			-	-	A	A	B	A	A	B
402	2	54.65	B			B			B	B	A	B	B	B	A	B
6231	2	54.65	B			B			B	B	B	B	B	B	B	B
4823	2	54.65	B			A			B	A	B	B	-	-	B	B
2120	2	54.65	A			B			A	B	A	A	B	A	A	A
6232	2	54.65	B			B			B	B	B	B	B	A	A	B
7957	2	55.034	A			A			A	A	A	A	A	B	B	A
7958	2	55.034	A			B			A	B	B	A	B	B	A	A
2124	2	55.034	A			B			A	B	A	A	B	B	A	A
3054	2	55.829	A			A			A	A	B	A	A	A	A	A
6239	2	55.829	B			B			B	B	B	B	B	B	B	B
3055	2	55.829	A			A			A	A	A	A	A	A	A	A
3824	2	56.666	A			B			-	-	B	A	B	B	A	B
7035	2	56.666	B			B			B	B	B	B	B	A	B	B
4899	2	56.806	B			B			B	B	-	-	B	B	B	B
6276	2	57.423	B			B			B	B	B	B	B	A	B	B
159	2	57.423	B			B			B	B	A	B	B	B	B	A
257	2	57.423	B			B			B	B	B	B	B	B	A	B
4891	2	58.388	B			B			B	B	B	A	B	A	B	B
3833	2	58.388	A			A			A	A	B	B	A	B	B	B
8636	2	58.388	A			B			A	B	A	A	B	A	A	A
4892	2	58.388	B			A			B	A	A	A	A	A	B	B
3834	2	58.388	A			B			A	B	B	B	B	B	B	B
8637	2	58.388	B			A			B	A	B	B	A	B	A	B
395	2	58.388	B			B			B	B	B	B	B	B	A	B
3835	2	58.388	B			A			B	A	B	A	A	A	A	B
6298	2	58.388	B			B			B	B	B	A	B	B	B	B
6299	2	58.388	B			B			B	B	A	B	B	B	B	B
271	2	58.388	A			A			A	A	A	A	A	A	A	B
3518	2	58.388	A			B			A	B	A	B	B	B	B	B
6026	2	59.123	B			A			B	A	B	B	A	B	B	B
3740	2	59.123	B			A			B	A	B	B	A	B	B	B
8025	2	59.201	A			B			A	B	A	B	B	B	A	A
6300	2	59.201	B			A			B	A	B	A	A	A	B	B
8026	2	59.201	A			B			A	B	A	B	B	A	-	-
2153	2	59.324	A			B			A	B	A	A	B	B	A	A
3145	2	59.324	A			B			A	B	A	A	B	A	A	A
319	2	59.563	A			B			A	B	A	B	B	B	B	A
740	2	59.563	B			A			B	A	B	A	A	A	A	B
4942	2	61.419	A			A			A	A	B	A	A	A	B	B
8655	2	61.419	A			A			A	A	A	A	A	A	A	A
337	2	61.419	B			A			B	A	B	B	A	A	A	B
3165	2	61.419	B			A			B	A	B	A	A	A	A	B
8068	2	61.675	A			B			A	B	A	B	B	A	A	A
4951	2	61.675	B			B			B	B	B	B	B	B	B	B
3171	2	62.318	B			A			B	A	B	A	A	B	A	B
4953	2	62.318	B			A			B	A	B	A	A	B	B	B
8073	2	62.549	B			A			B	A	B	A	A	B	A	B
6359	2	62.549	A			B			A	B	A	B	B	A	B	A
120	2	62.549	A			A			A	A	B	A	A	A	A	B
8074	2	62.549	A			A			A	A	A	A	A	A	A	A
4955	2	62.549	B			B			B	B	B	B	B	A	B	B
3172	2	62.549	A			A			A	A	A	A	A	A	A	A
4959	2	62.607	A			B			A	B	A	B	B	B	B	A
8078	2	62.607	B			A			B	A	A	A	A	A	A	A
689	2	62.607	B			A			B	A	B	A	A	A	A	B
2231	3	0	A			A			A	B	A	A	A	B	A	A
5179	3	0	B			B			B	A	B	B	B	A	B	B
3358	3	0	A			A			A	B	A	A	A	B	A	A
8268	3	0	A			A			A	B	A	A	A	B	A	A
5191	3	0	B			B			B	B	B	B	B	B	B	B
6608	3	0	B			B			B	B	A	B	B	B	B	B
3395	3	0	A			A			A	B	A	A	A	B	A	A
1956	3	0	A			A			A	B	A	A	A	B	A	A
8471	3	0	A			A			A	B	A	A	A	B	A	A
3614	3	0	B			B			B	A	B	B	B	A	B	B
5308	3	0.681	B			B			B	B	B	B	B	B	B	B
2269	3	0.681	A			B			-	-	-	-	B	B	-	-
2272	3	1.102	A			A			A	B	A	A	A	B	A	A
231	3	1.102	A			A			B	A	A	A	A	A	B	A
2557	3	1.102	A			A			A	B	A	A	A	B	A	A
2275	3	1.102	A			B			A	B	A	A	B	B	A	A
5333	3	1.102	B			A			A	A	B	B	A	A	B	B
3523	3	1.102	B			B			B	A	B	B	B	A	B	B
3524	3	1.102	B			B			B	A	B	B	B	A	B	B
6742	3	1.102	B			B			B	A	B	B	B	A	B	B
2300	3	1.102	A			A			A	A	B	A	A	A	A	A
2304	3	1.102	A			B			A	A	B	A	B	A	B	A
7197	3	1.102	A			A			A	B	B	A	A	B	A	A
306	3	1.102	B			A			B	B	A	B	A	B	A	B
5597	3	1.102	B			B			A	B	B	B	B	B	B	B
3602	3	1.102	B			B			B	A	B	B	B	A	A	B
3616	3	1.436	B			B			B	B	B	B	B	B	B	B
5643	3	1.436	A			A			A	B	A	A	A	B	B	A
4303	3	1.996	A			A			B	B	A	A	A	B	B	A
2592	3	1.996	A			A			B	A	A	A	A	A	A	A
4307	3	1.996	B			B			B	B	B	B	B	B	B	B
5902	3	3.401	A			A			A	B	A	A	A	B	B	A
4537	3	3.401	B			B			B	B	B	B	B	B	B	B
2825	3	3.401	A			A			A	A	B	A	A	A	A	A
661	3	3.401	A			A			A	B	B	A	A	B	B	A
4558	3	3.401	B			B			B	A	A	B	B	A	A	B
8296	3	3.401	B			B			A	A	B	B	B	A	A	B
6329	3	5.398	B			B			B	B	B	B	B	B	B	B
8058	3	5.398	A			A			A	B	B	A	A	B	A	A
105	3	5.398	A			A			A	A	B	A	A	A	B	A
162	3	6.06	A			A			B	B	B	A	A	B	B	A
5023	3	6.06	A			A			A	B	B	A	A	B	B	A
8135	3	6.06	A			A			A	A	B	A	A	A	A	A
6446	3	6.06	A			A			A	A	A	A	A	A	B	A
6452	3	6.301	B			B			B	A	B	B	B	A	B	B
8160	3	6.301	A			A			B	B	B	A	A	B	A	A
593	3	6.301	B			B			B	A	A	B	B	A	A	B
5102	3	7.194	B			B			B	A	A	B	B	A	B	B
6511	3	7.194	B			B			B	A	B	B	B	A	A	B
383	3	7.735	B			B			B	B	A	B	B	B	A	B
3898	3	7.735	A			A			A	B	B	A	A	B	B	A
8201	3	7.735	A			A			A	B	B	A	A	B	B	A
3902	3	8.274	B			B			B	A	A	B	B	A	B	B
6529	3	8.274	B			B			B	B	B	B	B	B	B	B
6531	3	8.274	B			B			B	B	B	B	B	B	B	B
6537	3	8.274	B			B			B	A	A	B	B	A	B	B
88	3	8.274	A			A			B	B	B	A	A	B	B	A
3905	3	8.274	B			B			B	A	A	B	B	A	B	B
6551	3	8.574	B			B			A	B	B	B	B	B	B	B
2225	3	8.574	A			A			A	A	B	A	A	A	A	A
5153	3	8.574	A			A			A	B	B	A	A	B	B	A
8232	3	8.574	A			A			B	A	A	A	A	A	A	A
3328	3	8.791	A			A			A	B	A	A	A	B	A	A
5318	3	9.522	B			B			A	B	B	B	B	B	B	B
5185	3	10.08	A			A			B	B	B	A	A	B	B	A
3364	3	10.08	A			A			B	A	B	A	A	A	A	A
6589	3	10.08	B			B			B	A	B	B	B	A	A	B
3365	3	10.08	B			B			B	B	A	B	B	B	A	B
5189	3	10.08	B			B			A	B	B	B	B	B	B	B
428	3	10.08	A			A			B	B	B	A	A	B	B	A
3367	3	10.08	A			A			B	A	A	A	A	A	A	A
3930	3	12.162	B			B			B	A	B	B	B	A	A	B
8323	3	14.678	A			A			A	B	B	A	A	B	A	A
5247	3	14.678	B			B			B	B	A	B	B	B	B	B
5249	3	14.678	B			A			B	A	A	B	A	A	B	B
5276	3	16.401	A			B			B	B	B	A	B	B	B	B
7147	3	16.401	A			B			B	B	B	A	B	B	B	B
6692	3	16.401	B			B			B	A	A	B	B	A	B	B
3472	3	16.401	A			A			A	B	B	A	A	B	A	A
8352	3	16.401	A			A			A	A	A	A	A	A	A	A
8353	3	16.401	A			A			A	B	B	A	B	B	A	A
3475	3	16.821	A			A			A	A	B	A	A	A	A	A
6711	3	16.821	A			B			B	A	A	A	A	A	B	B
5298	3	16.821	B			B			B	A	A	B	A	A	B	B
3494	3	16.821	A			A			A	B	B	A	B	B	A	A
6726	3	19.302	B			B			B	A	B	B	B	A	B	B
603	3	19.302	A			A			A	A	B	A	B	A	B	A
6728	3	19.302	B			B			B	B	B	B	B	B	B	B
3519	3	22.359	B			B			B	A	A	B	B	A	B	B
8397	3	22.359	A			A			A	A	B	A	A	A	A	A
3960	3	23.627	B			A			A	A	A	B	A	A	B	A
5339	3	23.627	B			A			A	A	A	B	A	A	B	A
1874	3	23.627	B			A			A	A	A	B	A	A	A	A
310	3	23.627	A			A			A	A	A	A	A	A	B	A
5345	3	23.627	A			B			B	B	B	A	B	B	A	B
134	3	24.567	B			A			A	A	A	B	A	A	B	A
7785	3	24.567	A			A			A	B	A	A	A	B	A	A
4613	3	24.567	B			B			B	B	B	B	B	B	A	B
4614	3	24.567	B			B			B	B	B	B	B	B	A	B
3742	3	24.567	B			A			A	B	-	-	-	-	B	A
8569	3	24.567	A			A			A	B	A	A	B	B	A	A
2896	3	24.567	A			A			A	B	A	A	A	B	A	A
2316	3	25.534	B			B			B	B	B	B	B	B	A	B
3992	3	25.534	B			B			B	B	B	B	B	B	A	B
648	3	25.534	A			B			B	A	-	-	A	A	A	B
7209	3	25.534	A			B			B	A	-	-	A	A	A	B
4011	3	26.948	B			B			B	A	B	B	A	A	B	B
8413	3	26.948	B			A			A	A	A	B	A	A	B	A
610	3	26.948	A			A			A	A	A	A	A	A	B	A
5459	3	26.948	B			B			B	A	B	B	B	A	A	B
4077	3	26.948	A			A			A	A	A	A	B	A	B	A
2500	3	34.087	A			A			A	B	A	A	B	B	A	A
1952	3	34.087	A			A			A	A	A	A	B	A	A	A
5701	3	34.087	A			B			B	A	A	A	B	A	B	B
722	3	34.087	B			A			A	B	B	B	B	B	B	A
8346	3	35.03	B			A			A	B	B	B	A	A	A	A
702	3	35.92	B			A			A	B	B	B	B	B	B	A
4415	3	36.682	A			B			B	A	A	A	B	A	B	B
3679	3	36.682	B			B			B	B	B	B	B	A	B	B
3680	3	36.849	A			B			B	A	A	A	B	B	B	B
5854	3	36.849	B			B			B	B	B	B	B	A	B	B
7651	3	37.38	B			A			A	B	B	B	A	A	A	A
7652	3	37.492	B			A			A	B	B	B	A	A	A	A
4460	3	37.607	A			B			B	A	A	A	B	A	B	B
506	3	37.607	A			B			B	A	A	A	A	A	A	B
3698	3	37.607	B			B			B	B	B	B	B	A	B	B
2763	3	37.607	A			A			A	A	A	A	A	B	A	A
2813	3	43.905	A			A			A	A	A	B	A	A	A	A
7714	3	44.564	B			B			B	A	A	A	A	B	A	B
7715	3	44.564	A			A			A	A	A	B	A	A	A	A
3720	3	44.564	B			B			B	B	B	A	B	B	B	B
2814	3	44.564	A			A			A	A	A	B	A	A	A	A
163	3	44.564	B			B			B	A	A	B	B	B	A	B
426	3	45.206	B			A			B	B	B	B	B	B	B	A
7766	3	45.206	A			A			A	B	B	A	A	A	B	A
635	3	47.563	A			A			A	B	B	A	A	A	B	A
4640	3	49.479	B			A			B	A	B	B	B	B	B	A
6971	3	50.442	B			B			B	B	B	B	A	A	B	B
598	3	50.442	A			A			A	A	B	A	B	B	B	A
6972	3	50.442	B			B			B	B	B	A	A	A	B	B
4664	3	51.202	B			B			B	B	B	A	A	B	B	B
7822	3	51.202	A			A			A	A	A	B	A	A	A	A
2930	3	51.918	A			A			A	B	A	A	A	A	A	A
4671	3	51.918	B			B			B	B	B	A	A	B	B	B
269	3	54.067	B			B			B	A	A	B	B	B	A	B
2094	3	55.06	A			A			A	A	A	A	A	A	A	A
7856	3	55.06	A			A			A	A	A	A	-	-	A	A
4709	3	55.06	B			B			B	B	B	A	B	A	B	B
2966	3	55.06	A			A			A	A	A	B	A	B	A	A
527	3	55.06	A			B			A	A	A	A	A	A	A	B
7857	3	55.06	A			A			A	A	A	A	B	A	A	A
2095	3	55.06	B			A			B	A	A	A	A	A	A	A
6992	3	55.06	B			B			B	B	B	A	A	A	B	B
2969	3	55.06	B			A			B	A	A	A	A	A	A	A
2096	3	55.06	B			A			B	A	A	A	A	A	A	A
4725	3	56.379	A			B			A	B	B	A	A	A	B	B
1857	3	58.187	A			A			A	A	A	B	B	B	A	A
5532	3	59.643	B			B			B	B	B	A	B	B	B	B
4773	3	59.643	A			B			A	B	B	A	B	A	B	B
397	3	59.643	B			A			B	A	A	B	B	B	B	A
3031	3	59.84	A			A			A	A	A	B	A	A	A	A
2114	3	59.84	B			A			B	A	A	A	A	A	A	A
487	3	59.84	B			A			B	A	A	B	B	B	B	A
7948	3	60.311	B			B			B	A	B	A	B	A	A	B
3045	3	60.311	A			A			A	B	A	A	A	B	A	A
3807	3	60.597	B			B			B	B	B	B	A	B	B	B
341	3	60.597	B			B			B	B	B	A	B	B	A	B
4817	3	60.597	B			B			B	B	B	B	B	B	B	B
4819	3	60.597	A			B			A	A	B	B	B	B	B	B
4838	3	62.536	A			B			A	B	B	B	B	B	B	B
6245	3	63.087	B			B			B	B	B	A	A	A	A	B
3064	3	63.087	B			B			B	B	B	A	A	B	A	B
8620	3	63.087	A			A			A	A	A	A	B	A	A	A
614	3	63.087	A			A			A	A	A	B	B	A	B	A
8622	3	63.087	A			A			A	B	A	A	B	A	A	A
6301	3	64.018	A			B			A	B	B	B	B	B	B	B
3836	3	64.018	B			B			B	A	B	A	A	B	A	B
4900	3	64.018	A			B			A	B	A	B	B	B	B	B
8638	3	64.018	A			A			-	-	-	-	-	-	B	A
6302	3	64.018	B			B			B	B	B	B	B	B	B	B
3839	3	64.817	A			B			A	A	B	B	A	A	A	B
8042	3	65.618	A			A			A	B	A	A	B	A	A	A
8645	3	65.618	B			A			B	A	A	A	A	A	A	A
8646	3	65.618	A			B			A	A	B	B	A	A	A	B
8044	3	65.799	A			A			A	B	A	A	B	A	A	A
270	3	65.799	B			A			B	B	B	A	B	A	B	A
3129	3	65.799	B			B			B	A	A	B	A	B	A	B
7045	3	65.83	A			B			A	B	B	B	B	B	B	B
8048	3	68.442	B			A			B	A	A	B	A	A	A	A
8049	3	68.442	A			A			A	B	A	A	B	B	A	A
3847	3	70.533	A			B			A	B	-	-	B	B	B	B
6333	3	70.533	A			B			A	A	A	A	A	B	B	B
4932	3	70.533	A			B			A	B	A	A	B	B	B	B
6334	3	70.533	B			B			B	A	B	B	A	A	B	B
176	3	71.038	A			B			A	B	A	A	B	B	A	B
3849	3	71.038	B			B			B	A	B	B	A	B	B	B
4794	3	71.444	B			B			B	B	B	B	B	B	B	B
467	3	71.953	A			B			A	B	B	A	B	B	A	B
4945	3	71.953	A			B			A	B	B	A	B	B	B	B
2158	3	71.953	B			A			B	A	A	B	A	A	A	A
7054	3	71.953	A			B			A	B	B	A	B	B	B	B
4214	4	0	B			A			B	B	B	B	A	A	B	B
4220	4	0	A			B			A	B	B	B	B	B	B	B
4221	4	0	A			B			A	A	B	B	A	B	B	B
2515	4	0	A			A			A	A	A	A	A	A	A	A
2514	4	0	B			A			B	B	A	A	B	A	A	A
7413	4	0	B			A			B	A	A	A	B	A	A	A
4072	4	4.815	A			A			A	B	B	B	A	A	B	B
3780	4	4.815	A			B			A	B	B	B	A	B	B	B
4244	4	4.815	B			B			B	B	A	B	B	B	B	B
6730	4	5.334	B			A			B	A	-	-	B	A	B	B
2407	4	5.334	A			B			A	B	B	A	A	B	A	A
3565	4	5.334	B			A			B	A	A	B	B	A	B	B
3430	4	9.669	A			B			A	B	A	A	A	B	A	A
5245	4	9.669	B			A			B	A	B	B	B	A	B	B
5258	4	9.669	B			B			B	B	B	B	B	B	B	B
3450	4	9.669	A			B			A	A	A	A	-	-	A	A
6956	4	13.037	B			A			B	A	B	B	A	A	B	B
5311	4	13.348	B			A			B	A	B	B	A	A	B	B
3508	4	13.348	A			B			A	B	A	A	B	B	A	A
3509	4	13.348	A			B			A	B	A	A	B	B	A	A
5305	4	13.348	B			B			B	B	A	B	B	B	B	B
5306	4	13.348	B			B			B	B	B	B	B	B	B	B
7152	4	13.348	B			B			B	B	B	B	B	B	A	B
330	4	13.348	B			B			B	B	B	B	B	B	A	B
7052	4	13.348	B			B			B	B	B	A	A	B	B	B
5006	4	17.342	B			B			B	B	A	B	B	B	B	B
5007	4	17.342	B			B			B	B	A	B	B	B	B	B
7069	4	17.342	B			A			B	A	B	B	A	A	B	B
5011	4	17.342	B			B			B	B	B	B	B	B	B	B
3219	4	17.604	A			B			A	B	B	A	B	B	B	A
7070	4	17.604	B			B			B	B	B	B	B	B	B	B
7071	4	17.662	A			B			A	B	B	A	B	B	B	A
8123	4	17.662	A			B			A	B	A	A	B	B	B	A
6429	4	17.662	B			A			B	A	B	B	A	A	B	B
3227	4	17.662	A			B			A	B	A	A	B	B	A	A
8136	4	18.499	A			A			A	A	A	A	A	A	A	A
6473	4	19.183	B			B			B	A	B	B	A	B	A	B
5485	4	19.183	B			B			B	B	A	B	B	B	B	B
6505	4	19.183	A			A			A	A	B	B	A	A	B	B
6506	4	19.183	A			A			A	A	B	B	A	A	B	B
3290	4	19.183	A			A			A	A	A	A	A	A	A	A
654	4	19.183	B			B			B	B	A	B	B	B	A	B
2212	4	19.522	B			A			B	B	A	A	B	A	A	A
6512	4	19.522	B			B			B	B	B	A	B	B	B	B
5109	4	19.522	B			A			B	B	B	B	B	A	B	B
2191	4	21.069	B			B			B	B	A	A	B	B	A	A
8275	4	21.069	A			A			A	A	B	A	A	A	B	A
3919	4	21.069	B			A			B	A	B	B	A	A	B	B
6596	4	21.069	B			B			B	B	B	B	B	B	B	B
3371	4	21.069	A			A			A	A	A	A	A	A	A	B
199	4	21.069	A			A			A	A	B	A	A	A	B	A
3455	4	21.569	B			A			B	B	A	A	B	A	A	A
8335	4	21.569	A			A			A	B	A	A	B	A	A	A
5263	4	21.569	A			B			A	A	B	B	A	B	B	B
3456	4	21.569	B			A			B	A	A	A	A	A	A	A
1877	4	23.748	A			B			A	B	A	A	B	B	A	A
567	4	23.748	B			B			B	B	B	B	B	B	B	A
3968	4	23.748	B			A			B	A	B	B	A	A	B	B
5348	4	23.748	B			A			B	A	B	B	A	A	B	B
2345	4	25.046	A			B			A	A	A	A	A	B	A	A
1898	4	25.046	B			A			B	A	A	B	A	A	A	A
8174	4	25.046	A			B			A	A	A	A	A	B	A	A
2373	4	26.127	A			B			A	A	A	A	A	B	A	A
5474	4	26.127	B			B			B	B	B	A	B	B	B	B
3556	4	26.399	B			B			B	B	B	B	B	B	B	B
7282	4	26.399	A			A			A	B	B	A	A	A	A	A
1907	4	26.399	A			A			A	A	A	A	B	A	A	A
2393	4	26.399	A			A			A	A	A	A	B	A	A	A
4074	4	26.399	B			A			B	A	A	B	A	A	B	B
3558	4	26.866	B			A			B	A	A	B	B	A	B	B
7287	4	26.866	A			B			A	B	B	B	B	B	A	A
5511	4	27.997	B			A			B	A	B	A	A	A	B	B
7305	4	27.997	A			A			A	A	A	A	B	A	A	B
4104	4	27.997	B			A			B	A	A	B	B	A	B	B
5512	4	27.997	B			A			B	A	A	B	A	A	B	B
3573	4	27.997	B			A			B	A	B	B	B	A	B	B
4106	4	27.997	B			A			B	A	A	B	B	A	B	B
4107	4	27.997	B			A			B	A	A	B	B	A	B	B
5516	4	28.499	B			A			B	B	B	B	B	A	B	B
349	4	28.499	A			B			A	B	B	A	B	B	A	B
6791	4	29.642	B			A			B	A	A	A	A	A	B	B
2427	4	29.642	A			B			A	B	B	A	A	B	A	A
323	4	29.642	A			B			A	B	B	B	B	B	A	B
7333	4	29.921	A			B			A	B	B	A	A	B	A	A
3582	4	29.921	B			B			B	B	B	B	A	B	B	B
386	4	30.177	B			A			B	A	A	A	B	A	B	A
2074	4	32.05	B			B			B	A	B	A	B	B	B	A
4190	4	32.724	B			B			B	B	B	B	A	B	B	B
7374	4	32.724	A			B			A	A	B	A	B	B	A	A
2477	4	33.016	A			B			A	A	B	A	A	B	A	A
8463	4	33.016	A			B			A	B	B	B	-	-	A	B
5599	4	33.016	B			B			B	A	B	A	B	B	B	B
5601	4	33.016	B			A			B	B	A	B	B	A	B	B
7378	4	33.016	A			A			A	B	A	B	A	A	A	A
7379	4	33.016	A			B			A	B	B	B	A	B	A	A
7380	4	33.016	A			B			A	B	B	B	A	B	A	A
3604	4	34.468	B			A			B	B	A	B	B	A	B	B
6823	4	34.468	B			B			B	A	B	A	B	B	B	B
5672	4	37.316	A			A			A	B	A	B	B	A	B	B
4273	4	37.316	B			A			B	B	B	B	B	A	B	B
5678	4	37.316	A			A			A	B	A	B	B	A	B	B
7458	4	37.316	A			A			A	A	B	A	A	A	A	A
7464	4	38.943	A			B			A	B	B	B	B	B	B	A
7466	4	38.943	A			A			A	B	B	B	B	A	A	A
2568	4	38.943	A			A			A	B	B	B	B	A	A	A
4282	4	38.943	B			B			B	A	A	A	B	B	B	B
5691	4	38.943	B			B			B	A	A	B	B	B	B	B
1972	4	38.943	A			A			A	A	B	B	A	A	B	A
4283	4	38.943	B			A			B	B	B	B	B	A	B	B
179	4	39.334	A			A			A	B	-	-	A	A	B	A
5710	4	40.608	B			B			B	B	B	A	A	B	B	B
2588	4	40.608	A			A			A	B	-	-	A	A	A	B
313	4	40.608	A			A			A	B	-	-	A	A	A	B
4305	4	40.608	B			A			B	B	B	B	A	A	B	B
1975	4	40.608	A			A			A	B	A	A	A	A	A	A
2593	4	40.608	A			A			A	B	A	A	A	A	A	A
1976	4	40.608	A			A			A	B	-	-	A	A	A	B
3641	4	41.76	B			B			B	A	A	A	A	B	B	A
6860	4	41.76	B			B			B	B	B	A	B	B	B	B
2604	4	41.76	B			A			B	A	A	A	A	A	A	A
4315	4	41.76	B			B			B	B	A	B	B	B	B	B
423	4	41.76	B			A			B	B	B	A	A	A	A	B
7533	4	45.687	B			B			B	A	A	A	B	B	A	A
5751	4	45.687	B			B			B	B	B	B	B	B	B	B
7541	4	45.687	B			B			B	A	A	A	B	B	B	A
7549	4	46.986	A			B			A	A	B	A	B	B	A	A
3656	4	47.112	B			B			B	B	A	B	B	B	B	B
2641	4	47.47	A			B			A	A	A	A	B	B	B	A
2642	4	47.47	B			A			B	A	A	A	A	A	A	A
2643	4	47.47	A			A			A	A	B	A	A	A	A	A
5774	4	48.477	B			B			B	B	B	B	A	B	B	B
4339	4	48.477	B			B			B	B	B	B	B	B	B	B
3657	4	48.477	B			A			B	B	B	B	A	A	B	B
8509	4	48.477	A			B			A	A	A	A	B	B	A	A
5775	4	48.477	B			A			B	B	B	B	A	A	B	B
2659	4	49.497	B			A			B	A	A	B	A	A	A	A
6880	4	49.497	B			A			B	B	B	B	A	A	B	B
4355	4	49.497	B			A			B	B	B	B	A	A	B	B
7568	4	49.651	B			A			B	A	A	B	A	A	A	B
5784	4	49.651	B			A			B	B	B	B	A	A	B	B
2661	4	49.651	A			A			A	A	A	A	A	A	A	A
448	4	49.651	B			A			B	B	B	B	A	A	B	A
4366	4	49.651	B			B			B	B	B	B	B	B	B	B
6887	4	51.735	B			A			B	A	B	B	B	A	B	B
5803	4	52.683	B			B			B	B	B	B	B	B	B	B
597	4	52.683	A			B			A	B	B	B	B	B	A	B
4375	4	52.683	A			B			A	B	A	A	B	B	B	B
400	4	53.172	A			B			A	B	A	A	B	B	B	A
4395	4	53.73	A			B			A	B	B	A	B	B	B	B
7629	4	53.924	A			B			A	B	A	A	A	B	A	A
2718	4	53.924	A			B			A	B	A	A	A	B	A	A
451	4	53.924	A			A			A	A	A	A	A	A	B	A
4420	4	54.44	B			A			B	B	B	B	B	A	B	B
7631	4	54.44	A			A			A	A	A	A	A	A	A	A
2721	4	54.44	A			B			A	A	A	A	A	B	A	A
342	4	55.33	A			B			A	B	A	B	B	B	B	A
3686	4	55.675	B			B			B	B	B	B	B	B	B	B
2018	4	55.675	A			B			A	B	A	B	B	B	A	A
2737	4	55.675	A			A			A	A	A	A	A	A	A	A
5865	4	55.675	B			A			B	A	B	A	A	A	B	B
4437	4	55.675	B			B			B	B	A	B	B	B	B	B
204	4	55.675	B			B			B	B	B	B	B	B	A	B
7642	4	55.675	B			A			B	A	A	A	A	A	A	A
6913	4	56.105	B			B			B	B	B	B	A	B	A	B
4443	4	56.105	B			A			B	B	B	B	B	A	B	B
2021	4	56.309	A			A			A	A	B	A	A	A	A	B
2744	4	56.309	B			B			B	B	A	A	B	B	A	A
274	4	56.309	A			B			A	B	A	B	B	B	B	A
5873	4	56.504	B			B			B	B	B	B	B	B	B	B
8541	4	56.882	A			B			A	B	A	B	B	B	B	A
4459	4	56.882	B			B			B	B	B	B	B	B	B	B
4461	4	56.882	B			A			B	B	B	B	B	A	B	B
5883	4	56.882	B			B			B	B	B	B	B	B	B	B
146	4	56.882	A			B			A	B	A	B	B	B	B	A
3699	4	56.882	B			B			B	B	B	B	B	B	B	B
7656	4	57.089	A			B			A	A	A	B	B	B	A	A
7657	4	57.089	B			B			B	B	A	B	B	B	B	A
7658	4	57.089	B			B			B	B	A	B	B	B	B	A
2766	4	57.089	A			A			A	B	A	A	B	A	A	A
2768	4	57.089	A			A			A	B	A	A	A	A	A	A
5888	4	57.089	B			B			B	A	B	A	A	B	B	B
5889	4	57.233	B			A			B	A	B	B	B	A	A	B
5919	4	61.669	B			B			B	B	A	B	B	B	B	B
4500	4	61.669	B			B			B	A	B	B	A	A	B	B
236	4	61.669	B			B			B	A	B	A	A	A	A	B
7688	4	61.669	A			A			A	A	B	A	A	A	A	A
8133	5	0	A			A			A	A	A	A	A	A	A	A
5022	5	0	B			B			B	B	B	B	B	B	B	B
3277	5	0	A			A			A	A	A	A	A	A	A	A
7093	5	0	B			B			B	B	B	B	B	B	B	B
5084	5	0	A			B			A	A	A	B	B	B	B	B
6503	5	0	B			B			B	B	B	A	B	B	B	B
5093	5	0	B			B			B	B	B	A	A	A	B	B
8188	5	0	A			A			A	B	-	-	-	-	A	B
6522	5	0	A			B			A	A	A	B	A	A	B	B
2213	5	0	B			A			B	B	B	B	A	B	A	A
5216	5	0	B			B			B	B	B	B	A	B	B	B
5307	5	0.041	A			B			A	A	A	A	A	A	B	B
8376	5	0.041	A			A			A	A	A	A	A	A	A	A
494	5	0.041	B			B			B	B	B	B	B	B	B	A
6723	5	0.041	A			B			A	A	A	A	A	B	B	B
2276	5	0.041	A			A			-	-	-	-	A	A	A	A
5407	5	0.041	B			B			A	A	B	A	B	B	B	B
5413	5	0.883	B			B			A	A	B	A	B	B	B	B
7239	5	0.883	A			B			A	A	A	A	A	B	B	A
6764	5	0.883	B			B			B	B	B	B	B	B	B	B
592	5	1.055	B			A			A	A	B	A	B	B	A	B
2364	5	1.055	B			A			B	B	B	B	B	A	A	A
7648	5	2.487	A			A			A	A	A	B	A	A	A	A
128	5	2.487	A			A			A	A	A	A	A	A	A	B
6922	5	2.487	A			B			B	A	A	A	B	A	B	B
2028	5	2.487	A			A			A	A	A	B	A	A	A	A
2773	5	2.627	B			A			A	B	B	B	A	B	A	A
5494	5	2.627	B			B			B	B	B	A	B	B	B	B
679	5	4.16	B			A			A	B	B	B	B	B	A	B
6384	5	5.737	A			B			B	B	A	A	B	B	B	B
2168	5	5.737	B			A			A	B	B	A	A	B	A	A
3191	5	5.737	B			A			A	B	B	B	B	B	A	A
6381	5	5.737	A			B			B	A	A	A	B	A	B	B
450	5	5.737	B			B			A	B	B	B	A	B	B	A
4980	5	5.927	A			B			B	A	A	A	B	A	B	B
6395	5	5.927	A			A			A	B	A	A	A	B	A	B
4986	5	5.927	A			B			B	A	A	B	B	A	B	B
8098	5	5.927	B			A			A	B	B	A	A	B	A	A
8100	5	5.927	B			A			A	B	B	B	A	B	A	A
2194	5	6.995	B			A			A	A	B	B	A	A	A	A
3250	5	6.995	B			A			A	A	B	B	A	A	A	A
8695	5	6.995	B			A			A	A	B	B	A	A	A	A
2196	5	6.995	B			A			A	A	B	B	A	A	A	A
6469	5	6.995	B			B			B	B	B	B	B	B	B	B
2200	5	6.995	A			A			A	A	A	A	A	A	A	A
5061	5	7.479	A			B			B	B	A	A	B	B	B	B
8699	5	7.479	B			A			B	A	B	B	B	A	A	A
5064	5	7.479	B			B			A	A	B	B	B	A	B	B
5065	5	7.479	B			B			A	B	B	B	B	B	B	B
5066	5	7.479	B			B			B	B	B	B	B	B	B	B
5068	5	7.833	A			B			A	A	A	A	B	A	B	B
3276	5	7.833	B			A			A	A	B	B	A	A	A	A
6483	5	7.833	A			B			B	B	A	A	B	B	B	B
8182	5	7.833	A			A			A	A	A	B	A	A	A	A
8183	5	8.176	B			A			A	A	B	B	A	A	A	A
5090	5	8.176	A			B			B	B	A	A	B	B	B	B
6500	5	8.176	B			B			B	B	B	B	B	B	B	B
8185	5	8.176	B			A			A	A	B	B	A	A	A	A
158	5	9.078	B			A			A	A	B	B	A	A	A	B
3299	5	9.078	A			A			A	A	A	A	B	A	A	A
8205	5	9.078	B			A			A	B	B	A	A	B	A	A
8206	5	9.078	B			A			A	A	B	A	A	A	A	A
8712	5	9.078	B			A			A	A	B	B	A	A	A	A
3305	5	9.256	B			A			A	A	B	B	A	A	A	A
3307	5	9.256	A			B			B	B	A	A	A	B	B	A
6570	5	9.837	B			B			A	A	B	B	B	A	B	B
149	5	9.837	B			A			B	B	B	A	A	B	A	B
3349	5	10.298	A			A			B	B	A	A	A	B	A	A
7115	5	10.786	B			A			A	A	B	A	B	A	A	B
8263	5	10.786	A			A			B	A	A	A	A	A	A	A
2235	5	10.786	A			A			B	B	A	A	A	B	A	A
8264	5	10.786	A			A			A	B	A	A	B	B	A	A
6582	5	10.786	B			B			A	A	B	B	B	A	B	B
6585	5	10.786	B			B			A	B	B	B	B	B	B	B
5192	5	11.762	B			B			A	A	B	B	B	A	B	B
8307	5	11.762	A			A			-	-	A	A	A	B	A	A
6650	5	11.762	B			B			B	B	B	B	B	B	B	B
5237	5	12.106	B			B			A	A	B	B	B	A	B	B
373	5	12.106	B			A			B	A	B	A	B	A	A	B
2254	5	12.106	B			A			B	B	B	A	A	B	A	A
3449	5	12.35	A			A			A	A	A	A	A	A	A	A
3451	5	12.35	A			A			B	A	A	A	A	A	A	A
3452	5	12.35	B			A			B	B	B	A	A	B	A	A
5260	5	12.472	A			B			A	A	A	B	B	A	B	B
3454	5	12.472	B			A			B	B	B	A	A	B	A	A
8331	5	12.472	B			A			B	A	B	A	A	A	A	A
6676	5	12.472	B			B			A	B	B	B	B	B	B	B
586	5	12.472	B			B			B	B	B	B	A	B	B	A
6678	5	12.63	B			A			B	B	B	A	B	B	A	B
8337	5	13.108	A			A			A	A	A	A	B	A	A	A
4117	5	13.466	A			B			A	B	A	B	B	B	B	B
7318	5	13.466	A			A			A	B	A	A	A	B	A	A
4121	5	13.466	A			B			A	A	A	B	B	A	B	B
7324	5	13.466	B			A			B	B	B	A	A	B	A	A
6792	5	13.466	A			B			A	A	A	B	B	A	B	B
4123	5	13.466	B			B			B	B	B	B	B	B	B	B
4124	5	13.466	B			B			B	B	B	B	B	B	B	B
7330	5	13.466	B			A			B	B	B	A	B	B	A	A
6794	5	13.466	A			B			A	A	A	B	A	A	B	B
5541	5	13.466	A			B			A	A	A	B	A	A	B	B
8449	5	14.765	B			A			A	B	B	A	A	B	A	A
1926	5	14.765	B			A			-	-	B	A	A	B	-	-
5280	5	15.704	B			B			B	B	B	B	B	B	B	B
3482	5	15.704	A			A			A	A	A	A	A	A	A	A
3483	5	15.704	A			B			B	A	A	B	B	A	B	A
571	5	15.704	A			B			B	A	A	B	B	A	B	A
4545	5	15.704	B			B			B	B	B	B	B	B	B	B
4546	5	15.704	B			B			B	A	B	A	-	-	B	A
7151	5	15.975	B			B			B	B	B	B	B	B	B	B
3493	5	15.975	A			A			A	A	A	A	B	A	A	A
529	5	15.975	A			B			B	A	A	B	B	A	B	A
5323	5	17.201	A			B			B	B	A	B	B	B	B	B
5325	5	17.201	A			A			B	A	A	B	B	A	A	B
7161	5	17.323	B			A			A	A	B	A	A	A	A	A
1868	5	17.323	B			B			A	B	B	A	A	B	B	A
484	5	17.323	A			A			B	A	A	B	B	A	A	B
5566	5	18.529	A			B			B	A	A	B	B	A	B	B
5378	5	21.897	A			A			A	A	A	B	B	A	A	B
7196	5	21.897	A			A			A	A	A	A	B	A	A	A
2308	5	21.897	B			A			A	B	B	A	A	B	A	A
6754	5	21.897	A			B			B	A	-	-	B	A	B	B
3535	5	23.461	B			B			A	B	B	B	B	B	B	B
4019	5	23.461	A			A			B	A	A	B	B	A	A	B
4020	5	23.461	B			B			A	B	B	A	A	B	B	B
7222	5	23.461	B			B			A	B	B	A	A	B	B	A
1893	5	23.948	A			A			A	B	A	A	A	B	A	A
5415	5	23.948	A			B			B	B	A	B	B	B	B	B
7247	5	23.948	A			A			A	A	A	A	B	A	A	A
394	5	25.206	A			A			B	A	A	B	B	A	A	B
6925	5	27.839	A			B			B	B	A	B	B	B	B	B
5896	5	27.839	B			B			B	A	B	B	B	A	B	B
3703	5	28.322	B			B			B	A	B	B	B	A	B	B
7671	5	28.322	B			B			A	B	B	A	A	B	B	A
5897	5	28.322	A			B			B	B	A	B	A	B	B	B
7360	5	29.094	A			A			A	B	A	A	A	B	A	A
2463	5	29.094	B			A			A	B	B	A	A	B	A	A
2464	5	29.094	A			A			B	A	A	B	A	A	A	B
8267	5	32.385	A			A			B	A	A	A	A	A	A	B
723	5	32.385	A			A			B	A	A	A	B	A	A	B
333	5	32.385	B			B			A	B	B	B	A	B	B	A
2399	5	32.385	A			A			A	A	A	A	A	A	A	A
3561	5	32.385	B			B			A	B	B	B	-	-	B	A
8437	5	32.385	B			B			A	B	B	B	A	B	B	A
3506	5	32.385	B			B			A	B	B	B	B	B	B	A
3615	5	34.035	B			B			B	A	B	A	A	A	B	B
2542	5	36.845	A			A			A	A	A	A	A	A	A	A
5682	5	38.375	B			B			B	B	B	B	B	B	B	B
2561	5	38.375	A			A			A	A	A	A	A	A	A	A
178	5	38.375	A			A			B	A	A	A	A	A	A	B
1021	5	38.375	A			A			A	A	A	A	A	A	A	A
6844	5	38.375	B			B			A	B	B	B	B	B	B	A
4280	5	38.375	A			B			B	A	A	B	A	A	B	B
4281	5	38.375	B			B			B	B	B	B	B	B	B	B
5688	5	38.375	B			B			B	B	B	B	B	B	B	B
7488	5	41.746	A			A			A	A	A	A	A	A	A	A
421	5	41.746	B			B			A	B	B	A	B	B	B	A
7493	5	41.746	B			A			A	B	B	A	B	B	A	A
7494	5	41.746	A			A			A	A	B	A	A	A	A	A
4309	5	42.321	B			B			B	B	B	B	B	B	B	B
3639	5	42.321	B			B			B	B	B	B	B	B	B	B
7499	5	42.321	A			A			A	A	A	A	A	A	A	A
7500	5	42.321	A			A			A	A	A	A	A	A	A	A
307	5	42.865	A			B			A	A	B	A	A	A	B	A
5724	5	42.865	B			B			B	B	B	B	B	B	B	B
6868	5	44.591	B			B			B	B	B	B	B	B	B	B
2622	5	44.591	B			A			A	B	A	A	B	B	A	A
2620	5	44.591	A			A			A	A	A	A	A	A	A	A
7522	5	44.961	A			A			A	A	A	A	A	A	A	A
5782	5	46.783	B			B			B	B	B	B	B	B	B	B
5783	5	46.783	B			B			B	B	B	B	B	B	B	B
7566	5	46.783	A			A			A	A	A	B	A	A	A	B
3977	5	47.65	B			B			B	A	A	B	-	-	B	A
5368	5	48.547	B			B			B	B	B	B	B	B	B	B
2302	5	49.231	A			A			A	B	A	A	A	B	A	A
2303	5	49.231	A			A			A	A	A	A	A	A	A	A
2301	5	49.231	A			A			A	B	A	A	A	B	A	A
6748	5	49.231	B			B			B	A	B	B	A	A	B	B
5898	5	49.964	B			B			B	A	A	B	-	-	B	B
5578	5	51.033	B			B			B	A	B	B	A	A	B	B
4171	5	51.033	B			B			B	B	B	B	B	B	B	B
3501	5	52.105	A			A			A	A	A	A	A	B	A	A
5300	5	52.105	B			B			B	B	B	A	B	A	B	B
5921	5	52.105	B			B			B	B	B	B	B	A	B	B
2782	5	52.105	A			A			A	B	A	A	B	B	A	A
294	5	52.105	A			A			A	B	-	-	B	B	A	B
5922	5	52.105	B			B			B	B	B	B	B	A	B	B
202	5	52.105	B			B			B	A	A	A	A	A	B	A
6940	5	55.614	B			B			B	A	B	B	A	B	B	B
4563	5	56.349	A			A			A	B	B	B	B	A	A	B
2055	5	56.349	A			A			A	B	A	A	B	A	A	A
4568	5	56.349	B			B			B	A	B	B	A	B	B	B
7743	5	56.349	A			A			A	B	A	A	B	A	A	A
6009	5	56.349	A			B			A	A	B	B	A	A	B	B
2875	5	56.349	A			A			A	B	A	A	B	A	A	A
3736	5	56.543	A			B			A	B	B	B	B	B	B	B
465	5	56.543	A			A			A	B	B	B	B	A	A	B
4584	5	56.543	A			A			A	B	B	B	B	B	A	B
6012	5	56.544	B			B			B	A	B	B	A	B	B	B
4585	5	56.544	A			B			A	A	B	B	A	B	B	B
2881	5	56.845	B			A			B	B	A	A	B	A	A	A
2882	5	56.845	B			A			B	B	A	A	B	A	A	A
4590	5	56.845	A			B			A	A	B	B	A	B	B	B
2066	5	56.845	A			A			A	B	A	A	B	A	A	A
558	5	58.611	B			A			B	B	B	B	B	B	A	B
4137	5	58.611	B			B			B	A	B	B	A	B	B	B
4687	5	59.21	B			B			B	A	B	B	A	A	B	B
8583	5	59.68	A			A			A	B	A	A	B	A	A	A
3771	5	60.171	B			B			B	A	B	B	A	B	B	B
7863	5	61.621	A			A			A	B	A	A	B	B	A	A
6144	5	61.621	B			B			B	A	B	B	A	A	B	B
4717	5	61.621	B			B			B	A	B	B	A	A	B	B
2977	5	61.621	A			A			A	B	A	A	B	B	A	A
442	5	61.621	A			A			A	A	B	B	A	A	A	B
7864	5	61.621	B			A			B	B	A	A	B	B	A	A
4784	5	64.164	B			B			B	B	B	B	B	B	B	B
6213	5	64.164	A			B			A	A	B	B	A	A	B	B
4801	5	64.164	A			B			A	A	B	B	A	A	B	B
3803	5	64.164	A			B			A	A	B	B	A	A	B	B
5106	5	68.378	A			B			A	A	B	B	A	A	B	B
5146	5	68.378	B			B			B	A	B	B	A	A	B	B
6532	5	68.378	B			B			B	B	B	B	B	A	B	B
7968	5	73.175	A			A			A	B	A	A	B	A	A	A
7966	5	75.05	A			A			A	A	A	A	A	B	A	A
3816	5	75.05	B			B			A	A	B	B	A	B	B	B
6579	5	75.05	B			B			A	A	B	B	-	-	B	B
2807	5	75.05	A			B			B	B	A	A	B	B	A	A
7034	5	75.602	B			A			B	B	B	B	B	A	B	B
3086	5	75.602	A			B			A	A	A	A	A	B	A	A
4410	5	75.602	B			A			B	B	B	B	B	A	B	B
5848	5	76.203	B			A			B	B	B	B	B	A	B	B
4542	5	76.203	B			B			A	A	B	B	A	B	B	B
6431	5	77.58	B			A			A	A	B	B	A	A	B	B
4862	5	77.58	B			B			B	B	B	B	B	B	B	B
3117	5	77.58	A			A			A	A	A	A	A	A	A	A
3119	5	80.254	B			B			B	A	B	B	A	B	B	A
100	5	80.254	A			A			A	B	A	A	B	A	A	B
3837	5	80.254	A			B			B	B	A	A	B	B	A	B
5907	5	80.254	B			B			B	B	B	B	B	B	B	B
3116	5	80.909	A			A			B	A	A	A	A	A	A	A
7047	5	80.909	B			A			A	B	B	B	B	A	B	B
4915	5	80.909	B			A			B	B	B	B	B	A	B	B
3844	5	80.909	B			B			B	B	B	B	B	B	B	B
4890	6	0	B			A			B	B	A	B	A	A	A	B
3132	6	0	A			A			A	A	A	B	A	A	A	A
6357	6	0	B			B			B	B	B	A	B	B	B	B
190	6	0	A			B			A	A	B	B	B	B	B	A
2361	6	1.043	A			B			A	A	A	A	B	B	A	A
2362	6	1.043	A			B			A	A	A	A	B	B	A	A
5475	6	1.454	B			A			B	B	A	B	A	A	A	B
348	6	2.114	B			A			B	B	A	B	A	A	A	B
7681	6	2.972	A			B			A	A	A	A	B	B	A	A
2800	6	3.496	A			B			A	A	B	A	B	B	B	A
6977	6	4.369	B			B			A	B	-	-	B	B	B	B
6195	6	4.861	B			B			A	B	B	A	B	B	B	B
8654	6	6.834	B			A			A	B	A	A	A	A	A	A
7055	6	7.454	B			B			A	B	B	A	B	B	B	B
3170	6	7.454	A			A			B	A	A	B	A	A	A	A
4952	6	7.91	B			B			A	B	B	A	B	B	B	B
129	6	9.228	A			A			A	A	B	A	A	A	B	A
4974	6	9.228	A			A			B	A	A	B	A	A	A	B
3213	6	10.702	A			A			B	A	A	B	A	A	A	A
6420	6	10.702	B			B			A	B	B	A	B	B	B	B
8670	6	10.994	A			B			A	A	A	A	B	B	A	B
8672	6	10.994	A			A			B	A	A	A	A	A	A	A
229	6	10.994	B			B			A	B	B	A	B	B	B	A
8673	6	10.994	A			A			B	A	A	B	A	A	A	A
3218	6	10.994	A			A			A	A	A	B	A	A	A	A
3226	6	11.592	B			B			B	B	A	B	B	B	A	A
3876	6	11.592	B			B			A	B	B	A	B	B	B	B
5036	6	12.196	B			B			B	B	B	A	B	B	B	B
5038	6	12.196	B			A			B	B	B	B	A	A	B	B
6448	6	12.196	B			A			B	B	B	B	A	A	B	B
3885	6	12.27	B			B			A	B	B	A	B	B	B	B
3405	6	12.345	A			A			B	A	A	B	A	A	A	A
7125	6	12.345	B			B			A	B	B	A	B	B	B	B
3251	6	12.345	A			A			B	A	A	B	A	A	A	A
5054	6	12.345	B			B			B	B	B	A	B	B	B	B
6466	6	12.345	B			B			B	B	B	B	B	B	B	B
3253	6	12.345	A			B			A	A	A	A	B	B	A	A
6467	6	12.345	B			B			A	B	B	A	B	B	B	B
6468	6	12.589	B			B			-	-	B	A	B	B	B	B
3254	6	12.589	A			B			A	A	A	A	B	B	A	A
3258	6	13.176	A			A			B	A	A	A	A	A	A	A
6470	6	13.533	B			B			B	B	B	A	B	B	B	B
7090	6	13.533	B			B			B	B	B	A	B	B	B	B
92	6	14.855	A			B			B	A	B	B	B	B	B	A
6534	6	15.449	B			B			B	B	B	B	A	B	B	B
5128	6	15.449	B			A			A	B	B	A	B	A	B	B
5129	6	15.449	B			A			A	B	B	B	B	A	B	B
455	6	15.449	A			B			A	A	A	A	B	B	A	B
5130	6	15.449	B			B			B	B	B	B	A	B	B	B
2227	6	15.449	A			A			A	A	A	A	A	A	A	A
3334	6	16.116	B			A			A	B	A	A	A	A	A	A
6561	6	16.116	B			B			A	B	B	B	B	B	B	B
7172	6	17.575	B			A			A	B	A	A	A	A	A	A
2287	6	17.575	B			A			A	B	A	A	A	A	A	A
653	6	18.418	A			B			B	A	B	B	A	B	B	A
6705	6	18.418	A			B			B	A	B	B	A	B	B	A
8366	6	18.418	A			A			A	A	A	B	A	A	A	A
2296	6	19.07	B			A			A	B	A	A	B	A	A	A
5401	6	19.07	B			B			B	B	B	A	B	B	B	B
7223	6	19.07	B			B			A	B	A	A	A	B	A	A
4023	6	19.07	A			A			B	A	B	B	A	A	B	B
4043	6	19.444	A			B			B	A	B	B	B	B	B	B
6066	6	19.578	A			B			B	A	B	B	B	B	B	B
6274	6	22.503	B			B			A	B	A	A	A	B	A	B
3089	6	22.503	B			B			A	B	A	A	A	B	A	B
4872	6	22.503	B			B			A	B	A	B	B	B	A	B
1832	6	22.503	A			A			B	A	B	B	B	A	B	B
3413	6	25.819	B			A			A	B	A	A	A	A	A	A
4275	6	28.69	B			B			B	B	B	B	B	B	B	B
4113	6	31.369	A			B			B	A	B	B	B	B	B	A
7459	6	31.369	A			A			A	A	A	B	A	A	A	A
6789	6	32.672	B			B			B	B	B	B	B	B	B	B
2599	6	32.672	A			A			A	A	A	A	A	A	A	A
6855	6	32.672	B			B			B	B	B	A	B	B	B	B
6856	6	32.672	B			A			B	B	B	B	B	A	B	B
5718	6	32.672	B			B			B	B	B	A	B	B	B	B
7496	6	32.672	A			B			A	A	A	B	A	B	A	A
227	6	33.082	B			A			A	B	A	A	A	A	A	B
8498	6	33.891	A			A			B	A	A	A	B	A	A	A
4322	6	33.891	B			A			A	B	B	A	A	A	B	B
547	6	33.891	B			B			B	B	A	B	B	B	A	B
2615	6	33.891	A			A			B	A	A	A	B	A	A	A
2631	6	34.615	A			A			B	A	A	A	B	A	A	A
5747	6	34.615	B			B			B	B	B	B	B	B	B	B
6871	6	34.615	B			B			B	B	B	B	B	B	B	B
5748	6	34.615	B			B			B	B	B	B	B	B	B	B
225	6	34.615	A			B			B	A	A	B	B	B	B	A
2202	6	35.801	A			B			A	A	A	B	A	B	A	A
4431	6	40.581	B			B			B	B	B	B	B	B	B	B
6910	6	40.581	B			B			A	B	B	B	-	-	B	B
4432	6	40.581	B			B			A	B	B	B	A	B	B	B
5863	6	40.581	B			B			A	B	B	B	A	B	B	B
8508	6	40.581	B			B			B	B	A	B	B	B	A	A
2670	6	42.794	A			A			A	A	A	A	A	A	A	A
97	6	43.247	A			B			B	A	A	B	B	B	B	A
111	6	44.503	B			B			B	B	B	B	B	B	B	A
4380	6	44.503	A			B			B	A	B	B	B	B	B	B
7632	6	45.146	B			A			A	B	A	A	A	A	A	A
3681	6	45.146	A			B			A	A	B	B	A	B	B	B
2726	6	45.146	B			A			A	B	A	A	B	A	A	A
447	6	45.576	B			A			B	B	B	A	B	A	A	B
2728	6	45.576	B			A			B	B	B	A	A	A	A	B
4427	6	45.576	A			B			B	A	B	B	A	B	B	B
2736	6	46.572	B			A			B	B	B	A	B	A	A	B
3601	6	46.572	B			B			B	B	A	B	B	B	B	A
2480	6	46.572	B			B			A	B	A	A	B	B	A	A
8466	6	46.768	B			B			B	B	A	A	B	B	A	A
5887	6	47.324	B			A			B	B	B	B	-	-	B	B
4473	6	47.865	B			A			B	B	B	B	-	-	B	B
4504	6	49.652	A			B			B	A	B	B	B	B	B	B
5938	6	50.016	B			B			A	B	B	A	B	B	A	B
3714	6	50.016	B			A			B	B	B	B	A	A	B	B
2792	6	50.016	A			B			A	A	A	A	B	B	A	A
8550	6	50.016	A			A			A	A	A	A	A	A	A	A
2793	6	50.016	B			A			A	B	A	A	A	A	A	A
432	6	50.535	A			B			B	A	B	B	A	B	B	A
2815	6	51.843	B			B			A	B	A	A	A	B	A	A
7717	6	51.843	A			B			A	A	A	A	A	B	A	A
490	6	51.843	A			A			A	A	A	A	B	A	A	B
7718	6	51.843	B			A			A	B	A	A	B	A	A	A
3721	6	51.843	A			B			B	A	B	B	A	B	B	B
2818	6	51.843	A			A			A	A	A	A	B	A	A	A
5952	6	52.28	A			A			B	A	B	B	A	A	B	B
4570	6	54.904	A			B			B	A	B	B	B	B	B	B
7747	6	54.904	A			B			B	A	B	A	A	B	A	A
2866	6	54.904	B			A			A	B	A	A	B	A	A	A
6001	6	55.158	A			B			B	A	B	B	A	B	B	B
4589	6	55.463	A			B			B	A	B	B	A	B	B	B
7790	6	55.98	A			A			A	A	B	A	B	A	A	A
7791	6	55.98	A			A			A	A	B	A	B	A	A	A
6038	6	55.98	B			B			B	B	A	B	A	B	B	B
3745	6	55.98	B			B			B	B	A	B	A	B	B	B
2899	6	55.98	A			A			A	A	B	A	B	A	A	A
7794	6	55.98	B			A			A	B	B	A	B	A	A	A
6044	6	55.98	B			B			B	B	A	B	A	B	B	B
6052	6	56.537	B			B			B	B	A	B	A	B	B	B
6053	6	56.537	B			B			B	B	A	B	B	B	B	B
6054	6	56.537	B			B			B	B	A	B	B	B	B	B
2903	6	56.537	B			A			A	B	B	A	B	A	A	B
454	6	56.537	A			A			A	A	A	A	A	A	A	B
7802	6	56.537	B			A			A	B	B	A	B	A	A	B
4626	6	56.537	B			B			B	B	B	B	B	B	B	B
2936	6	57.584	B			A			A	B	A	A	B	A	A	A
6978	6	57.584	A			B			B	A	B	B	A	B	B	B
2938	6	57.584	A			B			B	A	A	B	A	B	B	A
6093	6	57.584	A			B			B	A	B	B	B	B	B	B
4677	6	57.584	A			B			B	A	B	B	A	B	B	B
634	6	57.584	A			B			B	A	A	B	A	B	B	A
6980	6	57.584	B			B			B	B	B	B	A	B	B	B
4678	6	57.584	B			B			B	B	B	B	A	B	B	B
6981	6	57.584	A			B			B	A	A	B	A	B	B	B
2945	6	57.584	A			A			A	A	A	A	B	A	A	A
5232	7	0	B			B			B	B	B	B	B	B	B	B
8309	7	0	B			B			B	B	B	B	B	B	B	A
363	7	0	A			B			A	A	A	A	A	B	B	A
6659	7	0	A			B			A	B	A	A	B	A	B	B
6350	7	2.577	B			B			B	B	B	B	B	B	B	B
7184	7	2.577	A			A			A	A	A	B	A	A	A	A
3988	7	2.577	B			B			B	B	B	A	B	B	B	B
4010	7	2.577	B			B			B	A	B	B	B	B	B	B
8475	7	3.652	A			A			A	A	A	A	A	A	A	A
2540	7	3.652	B			A			-	-	B	A	A	B	A	A
4254	7	3.66	A			B			A	B	A	B	B	B	B	B
5657	7	3.66	A			B			A	A	A	B	B	B	B	B
7446	7	3.66	A			A			A	B	A	B	B	B	A	B
3664	7	3.66	B			B			B	B	B	B	B	B	B	B
5792	7	3.809	A			B			A	B	A	B	B	B	B	B
2681	7	3.831	B			A			B	B	B	A	B	B	A	A
4382	7	4.443	B			B			B	B	B	B	B	B	B	B
4384	7	4.443	B			B			B	A	B	B	B	B	B	B
7621	7	4.443	A			A			A	A	A	A	A	A	A	A
4927	7	4.905	B			B			B	B	B	B	B	B	B	B
3743	7	5.889	A			B			A	B	A	B	B	A	B	B
7797	7	5.889	A			A			A	B	A	B	B	B	A	B
504	7	7.276	B			B			A	A	B	A	B	A	B	A
8008	7	7.276	A			A			A	B	A	A	A	A	A	A
2155	7	7.847	B			A			A	B	B	B	B	A	A	A
3163	7	8.495	A			A			B	B	A	A	B	B	A	A
8067	7	8.495	B			A			B	A	B	B	B	B	A	A
7059	7	8.934	B			B			A	A	B	B	A	A	B	B
8087	7	9.54	B			A			A	A	B	A	B	A	A	A
3185	7	9.54	B			A			A	A	B	A	B	A	A	A
4971	7	9.54	B			B			B	B	B	B	B	B	B	B
4990	7	9.749	A			B			A	A	A	A	A	A	B	B
4991	7	9.749	A			B			B	B	A	B	A	B	B	B
7067	7	9.749	B			B			B	B	B	B	B	B	B	B
6403	7	9.749	A			B			A	A	A	B	A	A	B	B
6404	7	9.749	B			B			B	A	B	B	B	B	B	B
5095	7	10.959	B			B			B	A	B	B	B	A	B	B
2216	7	13.583	A			A			A	B	A	A	B	A	A	A
3787	7	14.38	B			B			B	B	B	A	B	B	B	B
3360	7	16.016	A			A			B	A	A	B	A	A	A	A
562	7	16.016	A			B			B	A	-	-	A	A	B	A
3362	7	16.351	A			A			B	A	A	B	A	A	A	A
3677	7	16.924	B			B			B	B	B	A	B	B	B	B
4406	7	16.924	A			B			B	B	A	A	B	A	B	B
7118	7	16.924	B			B			B	B	B	B	B	B	B	B
8735	7	16.924	A			A			A	A	A	B	A	A	A	A
5197	7	16.924	B			B			B	B	B	B	B	B	B	B
3381	7	16.924	A			A			A	A	A	A	A	A	A	A
731	7	16.924	B			B			A	A	B	B	A	B	B	A
8302	7	19.169	B			A			A	A	B	A	A	B	A	B
699	7	19.169	A			B			B	B	A	B	B	A	B	A
5225	7	19.169	A			B			B	A	A	B	A	A	B	B
7127	7	19.169	B			B			B	A	B	B	A	B	B	B
3417	7	19.169	B			A			B	A	B	A	A	B	A	A
6140	7	21.286	B			B			B	A	B	B	A	B	B	B
6635	7	21.286	A			A			A	B	A	B	B	A	A	B
5231	7	21.286	A			A			A	A	A	A	A	A	A	B
2252	7	21.286	A			A			A	A	A	A	A	A	A	A
3431	7	21.286	A			A			A	B	A	A	B	A	A	A
6652	7	21.286	B			B			B	A	B	B	A	B	B	B
8756	7	21.286	B			A			B	A	B	A	A	B	A	B
2256	7	21.32	B			A			A	A	B	A	A	B	A	A
5248	7	21.32	B			B			B	A	B	B	A	B	B	B
2257	7	21.32	A			A			A	A	A	B	A	A	A	A
6667	7	21.32	B			B			B	B	B	B	B	B	B	B
528	7	21.32	A			B			A	A	A	A	-	-	B	A
5282	7	21.32	B			B			B	B	B	A	-	-	A	B
6697	7	21.32	B			B			B	A	B	B	A	B	B	B
6706	7	21.32	B			B			B	A	B	B	A	B	B	B
7173	7	24.553	A			A			A	B	A	B	B	A	A	A
4728	7	24.553	B			B			B	B	B	A	-	-	A	B
3973	7	24.553	B			B			B	A	B	A	A	B	A	B
6741	7	24.553	B			B			B	A	B	B	B	B	B	B
5352	7	24.553	B			B			B	B	B	B	B	B	B	B
7176	7	24.553	A			A			A	B	A	A	B	A	A	A
5355	7	24.553	B			B			B	A	B	B	B	B	B	B
1880	7	24.553	A			A			A	B	A	A	A	A	A	A
3531	7	25.25	B			B			B	A	B	A	A	B	B	B
2320	7	25.25	A			A			A	B	A	B	B	A	A	A
4371	7	27.77	B			B			B	B	B	B	B	B	B	B
7689	7	27.77	A			B			A	A	A	A	A	A	A	B
728	7	29.033	A			A			A	B	A	B	B	A	B	A
5506	7	29.033	B			B			B	A	B	A	A	B	B	B
4359	7	29.033	B			B			B	B	B	A	B	B	A	B
3863	7	31.342	B			B			B	A	B	A	A	B	B	B
4983	7	31.342	B			B			B	A	B	A	A	B	B	B
6396	7	31.342	B			B			A	A	B	A	A	A	B	B
3198	7	31.342	A			A			A	A	A	A	A	A	A	A
4984	7	31.342	B			B			B	A	B	B	A	B	B	B
3199	7	31.342	A			A			A	B	A	B	B	A	A	A
7416	7	31.342	A			A			A	B	A	A	B	A	A	A
735	7	33.928	B			B			B	B	B	B	B	B	A	B
5712	7	35.516	B			B			A	B	B	A	B	A	B	B
309	7	35.516	B			B			A	A	B	A	B	A	A	B
5557	7	37.723	B			B			A	B	B	B	-	-	B	B
6877	7	37.723	B			B			A	B	B	B	A	A	B	B
5773	7	37.723	B			B			A	B	B	B	A	A	B	B
1994	7	37.723	A			A			B	A	A	A	B	B	A	A
4345	7	37.723	B			B			B	B	B	B	A	B	B	B
2652	7	37.723	A			A			A	A	A	A	B	A	A	A
5781	7	37.723	B			B			A	B	B	B	A	A	B	B
1995	7	37.723	A			A			B	A	A	A	B	B	A	A
8511	7	37.723	A			A			B	A	A	A	B	B	A	A
4401	7	37.723	B			B			B	B	B	B	A	B	B	B
4403	7	37.723	B			B			A	B	B	A	A	A	B	B
1798	7	37.723	A			A			A	A	A	A	B	A	A	A
8538	7	37.723	A			A			A	A	A	A	B	A	A	A
5892	7	37.723	B			B			A	B	B	A	A	A	B	B
6924	7	37.723	B			B			A	B	B	A	B	A	B	B
5894	7	38.18	B			B			A	A	B	A	A	A	B	B
5173	7	40.307	B			B			A	A	B	A	B	A	B	B
6578	7	40.307	B			B			A	A	B	A	A	A	B	B
3355	7	40.307	A			A			B	B	A	B	A	B	A	A
8258	7	40.307	A			A			B	B	A	B	B	B	A	A
8549	7	43.735	A			A			A	B	A	A	A	A	A	A
2039	7	43.735	A			A			A	A	A	A	B	A	B	A
5925	7	43.735	B			B			A	A	B	A	B	A	B	B
5927	7	43.735	A			A			B	B	A	B	B	B	B	A
278	7	43.735	A			A			A	A	A	A	A	A	B	A
4515	7	43.735	B			B			B	B	B	B	A	B	B	B
3716	7	43.735	B			B			A	A	B	A	B	A	A	B
5830	7	50.015	B			B			A	A	B	A	B	A	B	B
8524	7	50.015	A			A			B	B	A	A	A	B	A	A
5833	7	50.015	B			B			A	A	B	B	A	A	B	B
7603	7	50.015	A			A			B	B	A	B	B	B	A	A
7604	7	50.015	A			A			B	B	A	B	B	B	A	A
2706	7	50.52	A			A			B	B	A	B	A	B	A	A
6897	7	50.52	B			B			A	A	B	A	A	A	B	B
4036	7	53.852	B			B			B	B	B	A	B	B	B	B
6004	7	54.823	B			B			B	B	B	A	A	B	B	B
2872	7	54.823	A			A			A	A	A	B	A	A	A	A
2873	7	54.823	A			A			A	A	A	B	B	A	A	A
6729	7	56.529	B			B			B	B	B	A	B	B	B	B
2073	7	59.207	A			A			A	B	A	A	A	A	A	A
7933	7	59.207	A			B			A	B	A	A	B	A	A	A
7809	7	59.207	A			A			A	B	A	A	A	A	A	A
4591	7	59.207	B			B			B	B	B	A	A	B	B	B
6017	7	59.207	B			B			B	B	B	A	B	B	B	B
6023	7	59.207	B			B			B	B	B	A	A	B	B	B
6268	7	59.207	B			B			B	A	B	B	B	B	B	B
4865	7	60.582	B			B			B	A	B	B	B	B	B	B
6267	7	60.582	B			B			B	A	B	B	B	B	B	B
6266	7	60.582	B			B			B	A	B	B	B	B	B	B
2822	7	60.582	A			A			A	B	A	A	A	A	A	A
2045	7	60.582	A			B			A	A	A	A	B	A	A	B
435	7	60.843	A			B			A	A	A	A	B	A	A	B
2824	7	61.595	A			B			A	A	A	A	B	A	A	A
7760	7	63.548	A			A			B	A	A	A	A	B	A	A
8562	7	63.548	A			B			B	B	A	B	B	B	A	A
8561	7	63.548	A			A			A	A	A	B	A	A	A	A
4595	7	65.864	A			B			A	A	B	B	B	A	B	B
4596	7	65.864	A			B			A	A	B	B	B	A	B	B
7778	7	66.386	B			A			A	B	A	A	A	B	A	A
4603	7	66.386	B			B			B	B	B	A	B	B	B	B
6029	7	66.386	B			B			B	B	B	A	B	B	B	B
6030	7	66.386	B			A			B	B	B	B	A	B	B	B
744	7	66.386	A			A			A	A	A	B	A	A	A	A
6049	7	66.791	B			B			B	B	B	A	B	B	B	B
6050	7	66.791	B			B			B	B	B	A	B	B	B	B
3754	7	68.44	A			B			A	A	B	A	B	A	B	B
3755	7	68.44	B			B			B	B	B	B	B	B	B	B
6062	7	68.44	A			B			A	A	B	A	B	A	B	B
2922	7	69.807	B			B			B	B	A	B	B	B	A	A
7812	7	69.807	B			B			B	B	A	B	B	B	A	A
6120	7	75.834	A			A			A	A	B	A	A	A	B	B
1840	7	75.834	B			B			B	B	B	A	B	B	B	B
1839	8	0	B			B			B	B	B	B	B	B	B	B
7734	8	0	A			A			A	A	A	A	A	A	A	A
4609	8	0	B			B			A	B	B	B	B	B	B	B
7686	8	0	A			A			B	A	A	B	A	A	A	A
6533	8	0.99	B			B			B	B	B	B	B	B	B	B
5132	8	0.99	B			B			A	B	B	B	B	B	B	B
5142	8	0.99	B			B			A	B	B	B	B	B	B	B
126	8	0.99	A			B			A	B	A	A	A	A	B	A
7117	8	1.104	B			B			B	B	B	B	B	B	B	B
488	8	1.104	B			A			A	A	B	B	B	B	A	B
2348	8	1.683	A			A			A	A	A	A	B	B	A	A
226	8	1.683	B			A			B	A	B	B	B	B	A	B
6775	8	1.683	B			A			A	A	B	B	B	B	A	B
5480	8	1.807	A			B			B	B	B	A	B	B	B	B
4071	8	1.807	A			B			B	B	B	A	B	B	B	B
2476	8	2.499	A			A			B	A	A	A	A	A	A	A
213	8	2.499	A			B			B	B	A	A	A	A	B	A
2482	8	2.499	A			A			A	A	B	A	A	A	A	B
2485	8	2.703	A			B			B	B	A	A	A	A	B	A
3607	8	3.098	B			A			B	A	B	B	B	B	A	B
477	8	4.097	A			B			A	B	A	A	A	A	B	A
8216	8	6.851	B			B			A	B	A	B	A	B	B	A
8158	8	7.445	A			A			B	A	B	A	A	A	A	B
6456	8	7.445	A			B			B	B	B	A	A	A	B	B
5050	8	7.445	B			B			A	B	B	B	B	B	B	B
5244	8	7.504	B			B			A	B	B	B	B	B	B	B
3441	8	7.504	A			A			A	A	A	A	A	A	A	A
6663	8	7.686	A			B			A	B	B	A	A	A	B	B
6681	8	8.962	A			B			B	B	B	A	A	A	B	B
7138	8	9.323	A			B			B	B	B	A	B	A	B	B
470	8	9.71	B			A			B	A	B	B	B	B	A	B
7141	8	9.71	A			B			A	B	B	A	A	A	B	B
7142	8	9.71	A			B			A	B	B	A	A	A	B	B
3937	8	9.71	B			B			A	B	B	B	B	B	B	B
5272	8	9.96	A			B			B	B	B	A	A	B	B	B
5329	8	13.194	B			B			A	B	B	B	B	B	B	B
8782	8	13.194	A			B			A	B	A	A	A	A	B	A
4804	8	14.211	A			B			B	B	B	A	B	B	B	B
2371	8	14.629	A			A			B	A	A	A	A	A	A	A
352	8	14.629	A			A			A	A	B	A	-	-	A	B
8431	8	14.629	A			A			A	A	A	A	A	A	A	A
4090	8	16.447	A			B			B	A	B	A	A	A	B	B
7295	8	16.447	A			A			A	A	A	A	A	A	A	A
246	8	16.447	A			A			A	A	B	A	A	A	A	B
4114	8	16.447	B			B			B	A	B	B	B	B	B	B
3676	8	16.447	B			B			B	B	A	B	B	B	B	A
4416	8	16.447	A			B			B	A	A	A	A	B	B	A
6902	8	16.447	A			B			B	A	A	A	A	B	B	A
1915	8	16.569	B			A			A	B	A	B	B	B	A	A
5524	8	16.569	B			B			B	B	B	B	B	B	B	B
4116	8	16.569	B			A			A	A	B	B	B	B	A	B
5523	8	16.569	B			B			B	B	B	B	A	B	B	B
4118	8	16.569	A			A			A	A	B	A	A	A	A	B
6795	8	17.345	B			B			B	A	B	B	B	B	B	B
261	8	17.345	A			B			B	B	A	A	A	A	B	A
5545	8	17.706	B			A			A	B	B	B	B	B	A	B
1931	8	18.286	B			A			B	A	B	B	B	B	A	B
6806	8	19.514	A			B			B	B	A	A	A	B	B	B
7348	8	20.423	A			A			A	A	A	A	A	A	A	A
194	8	20.423	B			B			A	A	A	B	B	B	B	A
5577	8	20.423	B			B			A	A	B	B	A	A	B	A
2539	8	21.283	A			A			A	A	A	A	A	A	A	A
1963	8	21.283	B			B			A	A	A	B	B	A	B	A
93	8	21.283	B			A			B	B	B	B	A	A	A	B
5617	8	25.043	B			B			A	A	B	B	B	B	B	B
5618	8	25.043	B			B			A	A	B	B	B	A	B	B
5619	8	25.043	B			B			A	A	B	B	B	B	B	B
5620	8	25.043	B			B			A	A	A	B	B	B	B	B
4210	8	25.759	B			B			A	A	A	B	B	A	B	B
612	8	25.759	A			A			A	A	A	A	B	A	A	B
4232	8	26.519	B			B			B	B	B	B	B	A	B	B
4234	8	26.519	B			B			B	B	B	B	B	B	B	B
7427	8	26.519	B			B			A	A	A	B	B	A	B	A
2546	8	29.189	A			A			A	B	A	A	A	A	A	A
4257	8	29.189	B			B			B	A	B	B	B	A	B	B
520	8	29.189	A			A			A	A	A	A	A	A	A	B
7497	8	30.833	B			A			A	A	A	B	A	A	A	B
8492	8	30.833	B			A			A	A	A	B	B	A	A	A
712	8	30.833	A			B			A	A	A	A	B	A	B	A
5721	8	30.833	B			A			B	A	B	B	B	A	B	B
303	8	30.833	B			B			A	B	A	B	B	B	B	A
5722	8	31.052	A			B			B	B	B	A	B	B	B	B
4187	8	31.709	A			B			A	B	A	A	A	B	A	B
4188	8	31.709	A			B			A	B	A	A	A	B	A	B
2611	8	32.099	A			A			A	A	A	A	A	A	A	A
710	8	32.099	B			B			A	B	B	B	B	B	A	B
6883	8	32.099	B			A			B	A	B	B	B	A	B	B
2690	8	32.836	B			A			A	A	B	B	A	A	A	A
4376	8	32.836	A			B			B	B	B	A	B	B	B	B
5817	8	32.836	B			A			A	A	B	B	B	A	B	B
8520	8	32.836	B			A			A	A	B	B	A	A	A	A
3671	8	34.33	B			B			A	B	B	B	B	B	B	B
2693	8	34.33	B			A			A	B	B	B	B	A	A	B
5828	8	34.33	A			B			B	A	A	B	A	B	B	B
6895	8	34.353	A			B			B	A	B	B	A	B	B	B
422	8	34.353	A			A			B	A	A	A	A	A	B	A
7624	8	34.794	A			A			B	B	A	A	A	A	A	A
6907	8	34.794	B			B			B	B	B	A	B	B	B	B
239	8	34.794	A			B			B	A	A	A	A	B	B	A
4436	8	34.795	B			B			B	B	B	A	B	B	B	B
3687	8	34.795	A			B			B	A	A	A	A	B	B	B
8536	8	34.795	B			A			A	B	B	B	B	A	A	A
3688	8	34.795	B			B			B	B	B	B	B	B	B	B
115	8	34.795	B			B			B	B	B	B	B	B	B	A
2746	8	35.112	B			A			A	B	B	B	B	A	A	A
760	8	35.112	A			B			B	A	A	A	A	B	B	B
3710	8	35.112	A			B			A	A	A	A	A	B	B	B
462	8	35.112	B			B			B	B	-	-	B	B	B	A
5924	8	35.112	B			B			B	B	-	-	B	B	B	B
2784	8	35.112	A			A			A	A	B	B	A	A	A	A
6051	8	35.285	A			A			B	A	B	B	A	A	B	B
4624	8	35.285	A			B			B	A	B	B	A	B	B	B
7798	8	35.285	A			A			A	A	B	A	A	A	A	A
6008	8	38.37	A			A			B	A	A	A	A	A	B	A
2064	8	38.37	A			B			B	A	A	A	A	B	A	A
4576	8	38.808	A			B			A	A	A	A	A	B	B	B
5988	8	38.808	A			B			A	A	A	A	A	B	B	B
6028	8	40.327	A			B			A	A	A	A	A	B	B	B
4602	8	40.327	B			B			A	B	A	A	B	B	B	B
2885	8	40.327	B			A			B	B	B	B	B	A	A	A
7779	8	40.327	B			A			B	B	B	B	B	A	A	A
7782	8	40.327	B			B			B	B	B	A	B	B	A	A
4608	8	40.327	A			B			B	A	B	B	A	B	B	B
2891	8	40.327	B			B			B	B	B	A	B	B	A	A
4511	8	41.389	B			B			B	B	B	B	B	B	B	B
2973	8	42.63	B			A			B	B	B	A	B	A	A	A
4754	8	43.918	A			B			B	A	A	B	A	B	B	B
3789	8	43.918	B			B			B	B	B	B	B	B	B	B
2994	8	43.918	B			A			A	B	B	A	B	A	A	A
2995	8	43.918	B			B			A	B	B	B	B	B	A	A
4755	8	43.918	A			B			B	A	A	B	A	B	B	B
4476	8	44.195	B			A			B	B	B	A	B	A	B	B
4552	8	45.15	B			B			A	B	B	A	B	B	B	B
7800	8	45.15	B			A			A	B	A	B	B	A	A	A
4647	8	47.469	B			B			B	B	B	A	B	B	B	B
4924	8	49.252	B			B			A	B	B	B	A	B	B	B
518	8	49.252	A			A			A	A	A	B	A	A	A	B
4681	8	49.742	B			B			A	B	B	B	B	B	B	B
2950	8	49.742	A			A			A	A	A	A	A	A	A	A
2951	8	49.742	A			A			A	A	A	A	A	A	A	A
8587	8	49.742	A			A			A	A	A	A	A	A	A	A
188	8	49.742	B			B			B	B	A	A	A	B	B	A
8588	8	50.504	A			A			B	A	A	A	A	A	A	A
8592	8	50.504	A			A			A	A	A	A	A	A	A	A
4711	8	50.504	B			B			B	B	B	A	B	B	B	B
456	8	51.024	A			A			A	A	B	B	B	A	A	B
170	8	51.024	A			A			B	A	A	A	A	A	B	A
332	8	52.954	A			A			B	A	A	A	A	A	B	A
7905	8	54.51	A			A			B	A	A	A	A	A	A	A
4779	8	54.51	B			B			B	B	A	A	A	B	B	B
7007	8	54.51	B			B			B	B	B	B	B	B	B	B
366	8	54.819	A			A			B	A	A	A	B	A	A	B
8604	8	54.819	A			A			A	A	A	A	A	A	A	A
7123	8	55.758	A			A			A	A	A	A	-	-	B	B
2883	8	58.512	B			B			A	B	A	B	B	B	B	A
6018	8	58.512	A			A			B	A	B	A	A	A	A	B
4850	8	62.949	A			A			B	A	B	B	B	A	B	B
6330	9	0	A			B			B	B	A	A	B	B	B	B
3180	9	0	A			A			A	B	A	A	A	B	A	A
370	9	0	A			B			B	A	A	A	B	A	B	A
223	9	0	A			B			B	B	A	A	B	B	B	A
8116	9	0	A			B			B	B	A	A	B	B	A	A
8124	9	0	A			B			B	A	A	A	B	A	A	A
8684	9	0	A			B			B	A	A	A	B	A	B	A
6442	9	0.188	A			B			B	B	A	A	B	B	B	B
6445	9	0.188	A			B			B	B	A	A	B	B	B	B
570	9	0.188	A			B			B	A	A	A	B	A	B	A
3882	9	0.188	B			A			A	B	B	B	A	B	B	B
3246	9	0.188	B			A			A	A	B	B	A	A	A	A
8179	9	0.188	B			A			A	A	B	B	A	A	A	A
8180	9	0.188	A			B			B	A	A	A	B	A	B	A
3502	9	1.489	A			A			A	B	A	A	A	B	A	A
8392	9	1.489	A			B			A	B	A	A	B	B	A	A
5458	9	1.64	B			B			A	B	B	B	B	B	B	B
2366	9	1.64	A			B			B	B	A	A	B	B	A	B
2369	9	1.64	B			A			A	A	A	B	A	A	A	A
7271	9	1.64	A			A			A	A	B	A	A	A	A	A
608	9	1.64	B			A			A	B	B	B	A	B	A	B
7277	9	1.64	B			A			A	A	A	B	A	A	A	A
5526	9	1.96	B			B			B	A	A	B	B	A	B	A
401	9	1.96	B			B			A	B	B	B	B	B	A	B
2446	9	1.96	B			A			A	A	A	B	A	A	A	A
5629	9	2.18	B			B			B	A	A	B	B	A	B	B
7418	9	2.18	B			A			B	A	A	B	A	A	B	A
8469	9	2.18	B			A			B	A	A	B	A	A	B	A
4243	9	2.18	A			B			B	B	B	A	B	B	B	B
121	9	2.18	A			A			A	A	A	A	A	A	B	A
5645	9	2.18	B			A			B	B	A	B	A	B	B	A
4253	9	2.18	B			B			A	A	A	B	B	A	B	B
7498	9	2.591	A			A			A	A	B	A	A	A	A	A
6858	9	2.591	B			B			B	B	B	B	B	B	B	B
4313	9	2.591	A			B			B	B	B	A	B	B	A	B
4316	9	2.591	B			B			B	B	A	B	B	B	B	B
7508	9	2.591	B			A			A	A	A	B	A	A	A	A
453	9	2.885	A			B			B	B	B	A	B	B	A	B
8500	9	2.885	A			A			B	B	A	A	A	B	A	A
3651	9	2.885	B			B			A	A	B	B	B	A	B	B
1988	9	2.885	A			A			A	A	B	A	A	A	A	A
633	9	3.702	A			B			B	B	B	A	B	B	A	B
3692	9	3.938	B			A			A	A	A	B	A	A	B	A
3321	9	3.938	B			A			A	A	A	B	A	A	A	A
7827	9	4.738	A			A			A	A	A	A	A	A	A	A
8581	9	4.738	A			A			A	B	A	A	A	B	A	A
6109	9	4.738	B			B			B	A	B	B	B	A	B	B
4689	9	4.738	B			B			B	B	B	B	B	B	B	B
273	9	4.738	B			A			B	A	A	B	A	A	B	A
2088	9	4.821	B			A			B	A	A	B	A	A	B	A
2955	9	4.821	A			B			A	B	B	A	B	B	A	A
2139	9	6.281	A			A			A	A	B	A	A	A	A	A
6313	9	6.94	B			B			B	B	B	B	B	B	B	B
6315	9	7.602	B			B			B	B	A	B	B	B	B	B
4923	9	7.602	B			B			B	B	B	B	B	B	B	A
3846	9	7.602	B			B			B	A	B	B	B	A	B	B
6324	9	7.602	A			B			A	B	B	A	B	B	B	B
3144	9	7.602	A			B			A	B	A	A	A	B	A	A
6325	9	7.602	A			B			A	B	B	A	A	B	B	A
3146	9	7.602	B			B			A	B	A	B	A	B	A	B
3868	9	9.216	B			B			B	B	A	B	A	B	B	B
3205	9	9.216	A			A			A	A	A	A	A	A	A	A
5015	9	9.216	A			A			B	A	B	A	B	A	B	B
6426	9	9.216	A			A			A	A	A	A	B	A	B	B
8129	9	9.771	A			A			B	A	B	A	A	A	A	A
5020	9	9.771	B			B			B	B	A	B	B	B	B	B
8698	9	11.021	A			B			A	B	A	A	A	B	A	A
5063	9	11.021	B			B			A	B	A	B	B	B	B	B
8170	9	11.021	A			A			B	A	A	A	A	A	A	A
5113	9	11.719	B			A			B	A	B	B	B	A	B	B
8198	9	11.719	A			B			A	B	A	A	B	B	A	A
5115	9	11.719	B			B			A	B	B	B	B	B	B	B
8202	9	11.719	A			A			B	A	A	A	A	A	A	A
3295	9	11.949	A			B			A	B	A	A	B	B	A	A
7105	9	12.412	A			B			B	B	B	A	B	B	B	B
5116	9	12.412	A			A			B	A	B	A	A	A	B	B
3300	9	12.412	A			A			B	A	A	A	B	A	A	A
3907	9	12.412	A			A			B	A	B	A	B	A	B	B
5138	9	12.412	A			A			B	A	B	A	A	A	B	B
8244	9	14.763	B			A			A	A	A	B	A	A	A	A
5164	9	14.763	B			B			B	B	B	B	B	B	B	B
5165	9	14.763	A			B			B	B	B	A	A	B	B	B
8723	9	14.763	B			A			B	A	A	B	B	A	A	A
3344	9	14.763	B			A			A	A	A	B	B	A	A	A
8247	9	15.122	B			A			A	A	A	B	B	A	A	A
8725	9	15.122	B			A			A	A	A	B	A	A	A	A
6597	9	15.787	A			B			B	B	B	A	A	B	B	B
8276	9	15.787	A			A			A	A	A	A	A	A	A	A
8734	9	15.787	B			A			A	A	A	B	B	A	A	A
3392	9	16.835	A			A			A	A	A	A	A	A	A	B
5211	9	16.835	A			B			B	B	B	A	A	B	B	B
316	9	16.835	A			B			A	B	B	A	A	B	B	A
5212	9	16.835	A			B			B	B	B	A	B	B	B	B
3929	9	17.063	B			B			B	B	B	B	B	B	B	B
3396	9	17.063	B			A			A	A	A	B	B	A	A	A
8294	9	17.063	B			A			A	A	A	B	B	A	A	A
3397	9	17.286	B			A			A	A	A	B	A	A	A	A
6621	9	17.286	A			B			B	B	B	A	A	B	B	B
8311	9	17.96	A			A			B	A	A	A	A	A	A	A
3425	9	18.744	A			A			B	A	A	A	A	A	A	B
8748	9	18.744	B			A			A	A	A	B	B	A	A	A
2251	9	18.807	A			A			A	A	A	A	A	A	A	A
185	9	18.807	A			B			B	B	B	A	B	B	B	A
6733	9	19.379	B			A			A	A	A	B	B	A	A	B
209	9	20.02	B			A			B	A	A	B	B	A	A	B
6732	9	20.02	B			B			B	B	B	B	B	B	B	B
7156	9	20.63	A			A			A	A	A	A	A	A	A	A
615	9	20.63	B			A			A	A	A	B	B	A	A	B
6630	9	22.617	B			B			A	B	B	B	B	B	B	B
5393	9	23.925	B			B			A	B	A	B	B	B	B	B
5394	9	23.925	A			B			B	B	B	A	A	B	B	B
2324	9	23.925	B			A			A	A	A	B	B	A	A	A
2326	9	23.925	A			A			B	A	B	A	A	A	B	A
5462	9	26.484	B			B			A	B	B	B	A	B	B	B
1903	9	26.484	A			A			B	A	A	A	B	A	A	A
7264	9	26.484	A			A			B	A	A	A	B	A	A	A
181	9	26.484	B			A			B	A	B	B	B	A	B	A
3575	9	28.326	B			B			B	B	A	B	B	B	A	B
328	9	28.326	A			A			A	A	B	A	A	A	B	A
7315	9	28.326	A			A			B	A	A	A	B	A	A	A
617	9	31.719	A			A			A	A	B	A	A	A	B	A
4120	9	31.719	B			B			B	B	B	B	B	B	B	B
3621	9	33.083	B			B			A	A	B	B	A	B	B	B
2549	9	33.083	B			A			B	B	A	B	B	A	A	A
2550	9	33.083	A			A			A	B	A	A	B	A	A	A
5661	9	33.083	B			B			B	A	B	B	A	B	B	B
2551	9	33.083	A			A			A	B	A	A	B	A	A	A
103	9	33.11	B			A			B	B	B	B	-	-	B	A
4258	9	33.11	B			B			B	A	B	B	A	B	B	B
7450	9	33.11	A			A			A	A	A	A	A	A	A	A
5662	9	34.086	B			B			B	B	A	B	B	B	A	B
3059	9	40.803	A			A			A	B	A	A	B	A	A	A
3030	9	41.45	A			A			A	B	A	A	B	A	A	A
4799	9	41.979	B			B			B	A	B	B	A	B	B	B
6209	9	41.979	B			B			B	A	B	B	A	B	B	B
4797	9	42.521	B			B			B	A	B	B	A	B	B	B
7921	9	42.521	A			A			A	B	A	A	B	A	A	A
3015	9	43.091	A			A			A	B	A	A	B	A	A	A
4782	9	43.535	A			B			A	B	A	B	B	B	B	B
3635	9	44.447	B			B			B	A	B	B	A	B	B	B
5727	9	44.447	B			B			B	B	B	B	B	B	B	B
6861	9	44.447	B			B			B	B	B	B	B	B	B	B
3643	9	44.447	B			B			A	B	B	B	B	B	B	A
2607	9	44.447	A			A			A	B	A	A	B	A	A	A
5732	9	44.447	B			A			B	A	A	B	A	A	B	B
482	9	46.667	A			A			B	A	A	A	A	A	A	B
2007	9	46.667	A			A			A	A	A	A	A	A	A	A
6893	9	46.667	B			B			B	A	B	B	A	B	B	B
677	9	46.667	B			A			A	A	A	B	A	A	B	A
1849	9	47.168	B			B			B	A	B	B	A	B	B	B
5787	9	47.168	B			B			B	B	B	B	B	B	B	B
5788	9	47.168	B			B			A	B	B	B	B	B	B	B
2666	9	47.168	A			A			B	B	A	A	B	A	A	A
6882	9	47.168	B			B			-	-	B	B	B	B	A	B
651	9	47.168	B			A			A	A	A	B	A	A	A	B
4358	9	47.168	B			B			A	A	B	B	A	B	B	B
1835	9	47.652	B			A			B	B	A	B	B	A	B	B
8434	9	47.652	A			A			B	B	A	A	B	A	A	A
4154	9	47.652	B			B			B	B	B	B	B	B	B	B
6799	9	47.652	B			B			A	A	B	B	A	B	B	B
2762	9	47.652	A			A			B	B	A	A	B	A	A	A
8544	9	47.652	A			A			A	A	A	A	A	A	A	A
6920	9	47.652	B			B			A	A	B	B	A	B	B	B
5886	9	47.652	B			B			A	A	B	B	A	B	B	B
84	9	47.652	A			A			A	A	A	A	A	A	B	A
2802	9	48.343	A			A			B	B	A	A	B	A	A	A
5948	9	48.343	B			B			A	A	B	B	A	B	B	B
3718	9	48.343	B			B			A	A	B	B	A	B	B	B
4532	9	48.343	B			A			A	A	A	B	A	A	B	B
7989	9	48.343	A			B			B	B	B	A	B	B	A	A
6263	9	48.343	B			A			A	A	A	B	A	A	B	B
3079	9	48.343	A			B			A	A	B	A	A	B	A	A
7627	9	49.233	B			A			B	B	A	A	B	A	A	A
2926	9	50.112	A			A			A	A	A	A	A	A	A	A
4660	9	50.112	B			B			B	B	B	B	B	B	B	B
676	9	50.112	A			B			A	A	B	B	A	B	A	B
6082	9	50.112	B			B			B	B	B	B	B	B	B	B
7818	9	50.112	A			A			A	B	A	A	B	A	A	A
4661	9	50.112	A			B			A	A	B	B	A	B	B	B
4662	9	50.112	B			B			B	B	B	B	B	B	B	B
2077	9	50.112	B			A			B	B	A	A	B	A	B	A
8013	9	51.793	B			A			B	A	A	A	A	A	A	A
4883	9	51.793	A			B			A	B	B	B	B	B	B	B
8631	9	52.23	B			A			B	B	A	A	B	A	A	A
302	9	52.23	B			B			B	B	B	B	B	B	A	B
6290	9	52.23	A			B			A	B	B	B	B	B	B	B
4886	9	52.23	B			A			B	B	A	A	B	A	B	A
224	9	55.841	B			B			B	B	B	A	B	A	B	A
2984	9	55.841	A			A			A	A	A	A	A	A	A	B
6157	9	55.841	A			B			A	B	B	A	B	A	B	B
4736	9	56.077	B			A			B	A	B	B	A	B	B	B
4738	9	56.077	A			B			A	B	B	A	B	B	B	B
6158	9	56.077	A			B			A	B	A	A	B	A	B	B
3785	9	56.077	A			B			A	B	A	A	B	B	B	B
7885	9	56.361	A			B			A	B	A	A	B	A	A	A
4746	9	56.361	B			A			B	A	B	B	A	B	B	B
6170	9	57.588	B			A			B	A	B	B	A	B	B	B
2105	9	57.644	A			A			A	A	A	A	A	B	A	B
267	9	57.644	A			A			A	A	A	A	A	B	A	B
3790	9	57.644	B			A			B	A	B	B	A	B	B	B
7896	9	58.978	A			B			A	B	A	B	B	A	A	A
6175	9	59.218	A			B			A	B	B	B	B	B	B	B
4768	9	59.663	A			B			A	B	A	B	B	B	A	B
3006	9	59.663	B			A			B	A	B	A	A	A	A	A
6179	9	59.902	B			A			B	A	B	A	A	B	B	B
7006	9	60.133	A			B			A	B	A	B	B	B	B	B
7907	9	60.133	A			A			A	A	A	A	A	A	A	A
3018	9	60.595	A			A			A	A	A	A	A	B	A	A
6208	9	60.595	B			B			B	B	B	B	B	A	B	A
3025	9	60.595	B			A			B	A	A	A	A	A	A	A
7925	9	60.595	A			A			A	A	A	A	A	A	A	A
6212	9	60.595	B			A			B	A	B	A	A	B	B	B
7941	9	61.06	A			B			A	B	B	B	B	B	A	B
220	9	61.06	A			A			A	A	A	A	A	A	A	B
371	9	61.06	A			A			A	A	A	A	A	A	A	B
182	9	61.06	B			B			B	B	B	B	B	B	B	A
533	10	0	A			B			A	B	A	A	A	B	B	A
6323	10	0	B			A			B	A	B	B	B	A	A	B
6097	10	0.276	B			B			B	B	B	B	B	B	B	B
8330	10	0.276	A			B			B	A	A	A	B	B	A	A
101	10	0.519	A			B			A	B	A	A	A	B	B	A
6680	10	0.519	B			B			B	B	B	B	B	B	B	B
7263	10	0.519	A			A			A	A	A	A	A	A	A	A
2029	10	4.003	A			A			A	B	A	A	A	A	A	A
4471	10	4.003	B			A			B	A	B	B	B	A	B	B
7678	10	5.367	B			B			A	B	B	B	A	B	A	B
5943	10	5.367	B			A			B	A	B	B	B	A	B	B
579	10	5.367	B			B			A	B	B	B	A	B	A	B
7392	10	5.367	B			B			B	B	B	B	B	B	A	B
6187	10	6.159	B			A			B	A	A	B	B	A	B	A
6188	10	6.159	B			B			A	B	B	B	A	B	B	B
6192	10	6.159	B			B			A	B	B	B	A	B	B	B
4790	10	6.159	B			B			B	B	B	B	B	B	B	B
7934	10	6.616	B			A			B	A	A	B	B	A	B	A
7021	10	6.616	B			B			B	B	B	B	B	B	B	B
589	10	6.616	B			B			B	B	B	B	B	B	A	B
4961	10	8.451	B			A			B	B	B	B	B	A	B	B
4963	10	8.451	A			A			B	B	A	A	B	A	B	B
5309	10	8.856	B			A			B	B	A	B	B	A	B	B
6374	10	8.856	B			A			B	B	A	B	B	A	B	B
4960	10	8.856	A			A			-	-	B	A	A	A	B	A
6949	10	10.115	A			A			B	A	A	A	B	A	B	A
2828	10	10.115	B			A			A	B	B	B	A	A	A	B
5181	10	10.115	B			B			B	B	B	B	B	B	B	B
619	10	11.401	A			B			B	A	B	A	B	B	B	A
8732	10	11.401	A			B			A	A	B	A	A	B	B	A
8367	10	12.694	A			B			A	A	A	A	A	B	A	A
6708	10	12.694	B			B			B	A	B	B	B	B	A	B
5293	10	13.071	A			B			B	B	B	A	B	B	B	B
3498	10	13.071	B			B			B	A	B	B	B	B	A	B
8373	10	13.071	B			B			B	A	B	B	B	B	A	B
8374	10	13.071	B			B			B	A	B	B	B	B	A	B
3966	10	14.639	B			B			B	B	B	B	B	B	B	B
2288	10	14.639	A			A			A	B	A	A	A	A	B	A
2289	10	14.639	A			A			A	B	A	A	A	A	B	A
561	10	14.639	A			B			B	B	A	A	B	B	B	A
5469	10	15.02	A			B			A	B	A	A	A	B	B	B
2376	10	15.02	B			B			B	A	-	-	B	B	A	A
2384	10	15.02	B			B			B	A	B	B	B	B	A	B
5442	10	17.122	A			B			B	B	B	A	B	B	B	B
1899	10	17.227	B			A			B	A	B	B	-	-	A	A
7253	10	17.227	A			A			A	A	A	A	A	A	A	A
4041	10	17.227	A			A			B	B	B	A	B	A	B	B
5417	10	17.98	B			B			A	B	B	B	A	B	B	B
5414	10	17.98	A			A			A	A	A	A	A	A	B	B
1891	10	17.98	A			A			B	A	A	A	B	A	A	A
4013	10	18.392	A			B			B	A	B	A	B	B	B	B
7216	10	18.392	B			B			B	B	A	B	B	B	A	A
1828	10	22.317	B			B			A	B	B	B	A	B	B	B
7179	10	22.317	B			B			B	B	B	B	B	B	A	A
6744	10	22.317	B			A			B	B	A	A	B	A	B	B
3525	10	22.317	B			A			B	B	A	A	B	A	B	B
5358	10	22.317	A			B			A	A	B	B	A	B	B	B
5326	10	23.402	A			B			A	B	B	B	A	B	B	B
2274	10	23.402	B			B			B	B	B	A	B	B	A	A
7162	10	23.402	A			A			A	A	B	A	A	A	A	A
6713	10	23.402	B			B			-	-	A	B	B	B	B	B
3568	10	24.471	A			B			A	A	B	B	A	B	B	B
4100	10	24.471	B			B			B	A	B	B	B	B	B	B
7301	10	24.471	B			A			B	B	A	A	B	A	A	A
3572	10	24.471	A			B			A	A	-	-	-	-	B	B
5928	10	25.818	A			B			A	A	B	B	A	B	B	B
2040	10	25.818	A			A			A	A	B	B	A	A	A	A
6265	10	27.445	A			A			A	A	A	B	A	A	B	B
6783	10	29.497	A			B			A	A	B	B	A	B	B	B
4097	10	29.497	B			B			B	B	B	A	B	B	B	B
5359	10	29.969	B			B			B	B	B	A	B	B	B	B
2404	10	30.432	B			B			B	B	A	A	B	B	A	A
8325	10	33.069	A			A			A	A	-	-	A	A	A	A
8326	10	33.069	A			A			A	A	-	-	A	A	A	A
5252	10	33.069	B			B			B	B	A	A	B	B	B	B
157	10	33.069	A			A			A	A	A	A	A	A	B	A
5253	10	33.069	A			B			A	A	A	A	A	B	B	B
7061	10	34.458	B			B			B	B	B	B	B	B	B	B
4928	10	34.458	B			B			B	B	B	A	B	B	B	B
4143	10	34.879	B			B			B	B	A	A	B	B	B	B
7335	10	34.879	A			B			A	B	A	A	A	B	A	A
6797	10	34.879	B			A			B	A	B	B	B	A	B	B
5550	10	34.879	B			B			B	B	B	B	B	B	B	B
1927	10	34.879	A			A			A	A	A	A	A	A	A	A
4148	10	34.879	B			B			B	A	A	A	B	B	B	B
2437	10	34.879	B			B			B	B	B	B	B	B	A	A
1929	10	34.879	A			A			A	A	-	-	A	A	A	A
3652	10	35.129	A			A			A	A	B	B	A	A	A	B
74	10	35.575	A			B			A	B	A	A	A	B	B	A
4204	10	36.204	B			B			B	B	A	A	B	B	B	B
2494	10	36.204	A			A			A	A	B	B	A	A	A	A
7397	10	36.339	A			B			A	A	B	B	A	B	A	A
2499	10	36.339	A			B			A	A	B	B	A	B	A	A
5621	10	37.036	B			B			B	B	B	B	B	B	B	B
501	10	37.036	A			A			A	A	A	A	A	A	A	B
1950	10	37.036	A			A			A	A	B	B	A	A	A	A
2503	10	37.036	B			A			B	A	B	B	B	A	A	A
4212	10	37.036	A			B			A	B	A	A	A	B	B	B
7408	10	37.404	A			A			A	A	A	A	A	A	A	A
2513	10	37.404	A			A			A	A	A	A	A	A	A	A
607	10	37.412	B			A			B	A	B	B	B	A	A	B
4222	10	37.412	A			B			A	B	A	A	A	B	B	B
2516	10	37.412	A			B			A	A	A	A	A	B	A	A
4223	10	37.412	A			B			A	B	A	A	A	B	B	B
4224	10	37.412	B			B			B	A	B	B	B	B	A	B
127	10	38.312	A			A			A	B	A	A	A	A	B	A
1959	10	38.312	B			B			B	A	A	A	A	B	A	A
3618	10	38.312	B			B			B	B	A	A	A	B	B	B
2534	10	38.312	A			A			A	A	A	A	A	A	A	A
1962	10	38.985	A			A			A	A	B	B	B	A	A	A
5649	10	40.357	A			A			A	B	A	A	A	A	B	B
7439	10	40.357	B			B			B	A	B	B	B	B	A	A
7690	10	40.357	A			A			A	A	B	B	B	A	A	A
7442	10	40.357	A			A			A	A	-	-	B	A	A	A
2558	10	40.357	A			A			A	A	A	A	A	A	A	A
4272	10	40.357	B			B			B	B	B	B	A	B	B	B
5676	10	40.357	B			B			B	B	B	B	A	B	B	B
548	10	40.357	B			B			B	A	B	B	B	B	A	B
2560	10	40.357	A			A			A	A	B	B	A	A	A	A
7489	10	41.291	A			A			A	A	A	A	A	A	A	A
2589	10	41.291	A			A			A	A	B	B	B	A	A	A
7492	10	41.291	A			A			A	A	A	A	B	A	A	A
641	10	41.291	B			B			B	A	B	B	B	B	A	B
6864	10	43.036	A			A			A	A	B	B	B	A	A	B
308	10	43.036	B			B			B	A	B	B	B	B	A	B
6865	10	43.036	B			B			B	A	B	B	B	B	A	B
5760	10	43.88	A			A			A	B	-	-	B	A	B	B
8505	10	43.88	A			A			A	A	B	B	B	A	A	B
6463	10	47.162	B			B			B	B	B	B	A	B	B	B
4388	10	47.162	A			A			A	B	B	B	B	A	B	B
7598	10	47.162	B			B			B	A	A	A	A	B	A	A
5826	10	47.162	B			B			B	B	B	B	A	B	B	B
2692	10	47.162	B			B			B	A	A	A	A	B	A	A
2694	10	47.162	B			B			B	A	B	A	A	B	B	A
5834	10	48.056	B			B			B	A	A	B	A	B	B	B
6987	10	48.056	B			B			B	A	B	B	A	B	B	B
5851	10	49.422	B			B			B	A	A	B	A	B	B	B
7626	10	49.422	B			B			B	A	B	A	A	B	A	A
2013	10	49.422	B			B			B	A	A	A	A	B	A	A
8534	10	50.378	A			A			A	B	A	A	A	A	A	A
4434	10	50.378	A			A			A	B	B	B	B	A	B	B
7647	10	50.378	B			B			B	A	A	A	A	B	A	A
6917	10	51.317	A			A			A	B	B	B	B	A	B	B
4465	10	51.317	A			A			A	B	B	B	B	A	B	B
6923	10	51.317	A			A			A	B	B	A	B	A	B	B
2770	10	51.317	B			B			B	A	A	A	A	B	A	A
7661	10	51.317	B			B			B	A	A	A	A	B	A	A
5933	10	51.317	A			A			A	A	B	B	B	A	B	B
2048	10	54.226	B			B			B	A	A	A	A	B	A	A
2834	10	54.226	A			A			A	A	A	A	B	A	A	A
2049	10	54.226	B			B			B	A	A	B	A	B	A	A
4583	10	55.239	A			B			A	B	B	B	B	A	B	B
5324	10	55.748	A			B			A	B	B	B	B	A	B	B
2893	10	57.832	B			A			B	B	A	B	B	B	A	A
6036	10	57.832	A			B			A	A	B	A	A	A	B	B
155	10	59.073	B			A			B	B	B	B	B	B	B	A
3744	10	59.073	B			B			B	B	B	A	A	B	B	B
331	10	59.073	A			A			A	A	A	A	A	A	B	A
7789	10	59.073	B			A			B	A	A	B	B	B	A	A
8571	10	59.073	B			A			B	A	A	A	A	B	A	A
4617	10	59.073	A			B			A	B	B	B	B	A	B	B
4	10	59.073	A			A			A	A	B	A	A	A	B	A
3748	10	59.414	B			B			B	B	B	A	B	B	B	B
2909	10	59.414	A			A			A	A	A	B	A	A	A	A
6967	10	59.414	B			B			B	B	B	B	B	B	B	B
4630	10	59.414	A			B			A	A	B	A	A	A	B	B
[truncated: 1,440 more rows]
